# Supplementary material for: Crystal structure of (μ-trans-1,2-bis­{2-[(2-oxido­phen­yl)methyl­idene]hydrazin-1-yl­idene}ethane-1,2-diolato-κ3 O,O′,N)bis­[di-tert-butyl­tin(IV)]
Source: Acta Crystallogr E Crystallogr Commun. 2018 May 15;74(Pt 6):799–802. doi: 10.1107/S2056989018007077 (PMC6002830; doi:10.1107/S2056989018007077)
Supplement: Supplementary file 1 [file e-74-00799-sup1.cif]

##############################################################################
#                                                                            #
# This CIF contains the data in a paper accepted for publication in          #
# Acta Crystallographica Section E. It conforms to the requirements of       #
# Notes for Authors for Acta Crystallographica Section E, and has been       #
# peer reviewed under the auspices of the IUCr Commission on Journals.       #
#                                                                            #
# Full details of the Crystallographic Information File format               #
# are given in the paper "The Crystallographic Information File (CIF):       #
# a New Standard Archive File for Crystallography" by S. R. Hall, F. H.      #
# Allen and I. D. Brown [Acta Cryst. (1991), A47, 655-685].                  #
#                                                                            #
# The current version of the core CIF dictionary is obtainable from          #
# ftp://ftp.iucr.org/pub/cif_core.dic.                                       #
#                                                                            #
# Software is freely available for graphical display of the structure(s)     #
# in this CIF. For information consult the CIF software page                 #
# http://www.iucr.org/resources/cif/software.                                #
#                                                                            #
# This file may be used for bona fide research purposes within the           #
# scientific community so long as proper attribution is given to the journal # 
# article from which it was obtained.                                        #
#                                                                            #
##############################################################################
data_I
_database_code_depnum_ccdc_archive 'CCDC 1842349'
_audit_creation_method     'SHELXL-2014/7'
_journal_date_recd_electronic     2018-04-13
_journal_date_accepted     2018-05-09
_journal_name_full     'Acta Crystallographica, Section E'
_journal_year     2018
_journal_volume     74
_journal_issue      6
_journal_page_first     799
_journal_page_last     802
_journal_paper_category     GM
_journal_paper_doi     10.1107/S2056989018007077
_journal_coeditor_code     EX2008
_publ_contact_author_name
;
'Mohamed Gaye'
;
_publ_contact_author_address
;
D\'epartement de Chimie
Facult\'e des Sciences et Techniques
Universit\'e Cheikh Anta Diop
Dakar S\'en\'egal
;
_publ_contact_author_email     'mlgayeastou@yahoo.fr'
_publ_contact_author_fax     '00221338246318'
_publ_contact_author_phone     '00221338247804'
_publ_section_title
;\
Crystal structure of
(\m-<i>trans</i>-1,2-bis{2-[(2-oxidophenyl)methylidene]hydrazin-1-ylidene}\
ethane-1,2-diolato-\k^3^<i>O</i>,<i>O</i>',<i>N</i>)bis[di-<i>tert</i>-\
butyltin(IV)]
;
_publ_section_title_footnote     .
loop_
    _publ_author_name
    _publ_author_footnote
    _publ_author_address
    'Ndoye, Cheikh' .
;
D\'epartement de Chimie
Facult\'e des Sciences et Techniques
Universit\'e Cheikh Anta Diop
Dakar
Senegal
;
    'Diallo, Waly' .
;
D\'epartement de Chimie
Facult\'e des Sciences et Techniques
Universit\'e Cheikh Anta Diop
Dakar
Senegal
;
    'Diouf, Ousmane' .
;
D\'epartement de Chimie
Facult\'e des Sciences et Techniques
Universit\'e Cheikh Anta Diop
Dakar
Senegal
;
    'Barry, Aliou Hamady' .
;
D\'epartement de Chimie
Facult\'e des Sciences
Universit\'e de Nouakchott
Nouakchott
Mauritania
;
    'Gaye, Mohamed' .
;
D\'epartement de Chimie
Facult\'e des Sciences et Techniques
Universit\'e Cheikh Anta Diop
Dakar
Senegal
;
    'Gautier, Romain' .
;
IMN Institut ds Mat\'eriaux Jean Rouxel
2 rue de la Houssiniere, 44322 Nantes
France
;
_publ_section_synopsis
;
In a binuclear complex containing two Sn^4+^ ions, connected by the doubly
N-deprotonated oxalylbis[(2-oxidobenzylidene)hydrazide] ligands, and with each
Sn^4+^ is linked to two <i>tert</i>-butyl groups, the coordination sphere of
each Sn atom is best described as a trigonal bipyramid.
;
_chemical_name_systematic
;\
(\m-1,2-Bis{2-[(2-oxidophenyl)methylidene]hydrazin-1-\
ylidene}ethane-1,2-diolato-\k^3^<i>O</i>,<i>O</i>',<i>N</i>}\
bis[di-<i>tert</i>-butyltin(IV)]
;
_chemical_name_common     ?
_chemical_formula_moiety     'C32 H46 N4 O4 Sn2'
_chemical_formula_sum     'C32 H46 N4 O4 Sn2'
_chemical_formula_iupac     '[Sn2 (C4 H9)4 (C16 H10 N4 O4)]'
_chemical_formula_weight     788.11
_chemical_melting_point     ?
_shelx_space_group_comment
;
The symmetry employed for this shelxl refinement is uniquely defined
by the following loop, which should always be used as a source of
symmetry information in preference to the above space-group names.
They are only intended as comments.
;
_space_group_crystal_system     monoclinic
_space_group_name_H-M_alt     'P 21/n'
_space_group_name_Hall     '-P 2yn'
loop_
    _space_group_symop_operation_xyz
    'x, y, z'
    '-x+1/2, y+1/2, -z+1/2'
    '-x, -y, -z'
    'x-1/2, -y-1/2, z-1/2'
_cell_length_a     16.3836(8)
_cell_length_b     13.2683(9)
_cell_length_c     16.8153(9)
_cell_angle_alpha     90
_cell_angle_beta     101.829(5)
_cell_angle_gamma     90
_cell_volume     3577.7(4)
_cell_formula_units_Z     4
_cell_measurement_reflns_used     4920
_cell_measurement_theta_min     2.4120
_cell_measurement_theta_max     28.6423
_cell_measurement_temperature     293(2)
_exptl_crystal_description     block
_exptl_crystal_colour     colourless
_exptl_crystal_size_max     0.12
_exptl_crystal_size_mid     0.09
_exptl_crystal_size_min     0.07
_exptl_crystal_density_diffrn     1.463
_exptl_crystal_density_meas     'not messured'
_exptl_crystal_density_method     ?
_exptl_crystal_F_000     1592
_exptl_absorpt_coefficient_mu     1.434
_exptl_absorpt_correction_type     none
_exptl_absorpt_process_details     ?
_shelx_estimated_absorpt_T_min     ?
_shelx_estimated_absorpt_T_max     ?
_exptl_absorpt_correction_T_min     ?
_exptl_absorpt_correction_T_max     ?
_diffrn_ambient_temperature     293(2)
_diffrn_radiation_type     MoK\a
_diffrn_radiation_wavelength     0.71073
_diffrn_radiation_source     'fine-focus sealed tube'
_diffrn_measurement_device_type     'Nonius KappaCCD'
_diffrn_measurement_method     'CCD'
_diffrn_detector_area_resol_mean     9
_diffrn_reflns_number     59628
_diffrn_reflns_av_R_equivalents     0.0480
_diffrn_reflns_theta_min     3.375
_diffrn_reflns_theta_max     29.935
_diffrn_reflns_theta_full     25.242
_diffrn_measured_fraction_theta_max     0.912
_diffrn_measured_fraction_theta_full     0.997
_diffrn_reflns_limit_h_min     -22
_diffrn_reflns_limit_h_max     22
_diffrn_reflns_limit_k_min     -17
_diffrn_reflns_limit_k_max     18
_diffrn_reflns_limit_l_min     -20
_diffrn_reflns_limit_l_max     21
_refine_special_details     ?
_reflns_number_total     9468
_reflns_number_gt     7650
_reflns_threshold_expression     'I > 2\s(I)'
_refine_ls_structure_factor_coef     Fsqd
_refine_ls_matrix_type     full
_refine_ls_R_factor_all     0.0423
_refine_ls_R_factor_gt     0.0297
_refine_ls_wR_factor_gt     0.0683
_refine_ls_wR_factor_ref     0.0734
_refine_ls_goodness_of_fit_ref     1.038
_refine_ls_restrained_S_all     1.038
_refine_ls_number_reflns     9468
_refine_ls_number_parameters     379
_refine_ls_number_restraints     0
_refine_ls_hydrogen_treatment     mixed
_refine_ls_weighting_scheme     calc
_refine_ls_weighting_details
              'w=1/[\s^2^(Fo^2^)+(0.0319P)^2^+1.6129P] where P=(Fo^2^+2Fc^2^)/3'
_atom_sites_solution_hydrogens     geom
_atom_sites_solution_primary     direct
_atom_sites_solution_secondary     difmap
_refine_ls_shift/su_max     0.002
_refine_ls_shift/su_mean     0.000
_refine_diff_density_max     0.446
_refine_diff_density_min     -0.707
_refine_ls_extinction_method     none
_refine_ls_extinction_coef     .
loop_
    _atom_type_symbol
    _atom_type_description
    _atom_type_scat_dispersion_real
    _atom_type_scat_dispersion_imag
    _atom_type_scat_source
    'C' 'C' 0.0033 0.0016
                         'International Tables Vol C Tables 4.2.6.8 and 6.1.1.4'
    'H' 'H' 0.0000 0.0000
                         'International Tables Vol C Tables 4.2.6.8 and 6.1.1.4'
    'N' 'N' 0.0061 0.0033
                         'International Tables Vol C Tables 4.2.6.8 and 6.1.1.4'
    'O' 'O' 0.0106 0.0060
                         'International Tables Vol C Tables 4.2.6.8 and 6.1.1.4'
    'Sn' 'Sn' -0.6537 1.4246
                         'International Tables Vol C Tables 4.2.6.8 and 6.1.1.4'
_computing_data_collection
;
<i>APEX3</i> (Bruker, 2016)
;
_computing_cell_refinement
;
<i>SAINT</i> (Bruker, 2016)
;
_computing_data_reduction
;
<i>SAINT</i> (Bruker, 2016)
;
_computing_structure_solution
;
<i>SHELXT</i> (Sheldrick, 2015a)
;
_computing_structure_refinement
;
<i>SHELXL2014</i> (Sheldrick, 2015b)
;
_computing_molecular_graphics
;
ORTEP-3 for Windows (Farrugia, 2012)
;
_computing_publication_material
;
<i>SHELXL2014</i> (Sheldrick, 2015b)
;
loop_
    _atom_site_type_symbol
    _atom_site_label
    _atom_site_fract_x
    _atom_site_fract_y
    _atom_site_fract_z
    _atom_site_U_iso_or_equiv
    _atom_site_adp_type
    _atom_site_calc_flag
    _atom_site_occupancy
    _atom_site_disorder_assembly
    _atom_site_disorder_group
    Sn Sn1 0.36223(2) 0.41469(2) 0.79310(2) 0.03755(5) Uani d 1 . .
    Sn Sn2 0.63988(2) 0.79558(2) 0.68119(2) 0.03934(5) Uani d 1 . .
    O O1 0.24901(12) 0.34843(18) 0.73636(14) 0.0703(6) Uani d 1 . .
    O O2 0.46637(11) 0.51524(15) 0.80024(11) 0.0525(5) Uani d 1 . .
    O O3 0.53626(11) 0.69220(14) 0.67204(10) 0.0474(4) Uani d 1 . .
    O O4 0.75082(13) 0.86525(18) 0.74008(12) 0.0694(7) Uani d 1 . .
    N N1 0.34011(12) 0.50542(15) 0.68228(11) 0.0393(4) Uani d 1 . .
    N N2 0.40219(13) 0.57578(16) 0.67497(12) 0.0428(4) Uani d 1 . .
    N N3 0.58678(13) 0.65449(16) 0.80715(12) 0.0442(5) Uani d 1 . .
    N N4 0.65020(12) 0.72276(16) 0.79931(12) 0.0414(4) Uani d 1 . .
    C C1 0.19341(15) 0.3673(2) 0.67079(18) 0.0528(6) Uani d 1 . .
    C C2 0.11932(19) 0.3098(3) 0.6553(2) 0.0711(9) Uani d 1 . .
    H H2 0.110885 0.261020 0.692523 0.085 Uiso calc 1 . .
    C C3 0.0599(2) 0.3247(3) 0.5865(3) 0.0853(12) Uani d 1 . .
    H H3 0.011867 0.285444 0.577350 0.102 Uiso calc 1 . .
    C C4 0.0698(2) 0.3965(3) 0.5307(3) 0.0850(12) Uani d 1 . .
    H H4 0.028528 0.405890 0.484257 0.102 Uiso calc 1 . .
    C C5 0.14110(19) 0.4550(3) 0.5433(2) 0.0686(9) Uani d 1 . .
    H H5 0.147829 0.503344 0.505177 0.082 Uiso calc 1 . .
    C C6 0.20378(15) 0.4417(2) 0.61383(17) 0.0503(6) Uani d 1 . .
    C C7 0.27601(16) 0.5052(2) 0.62256(15) 0.0471(6) Uani d 1 . .
    H H7 0.276901 0.551011 0.580904 0.056 Uiso calc 1 . .
    C C8 0.46227(13) 0.57313(16) 0.73846(13) 0.0344(4) Uani d 1 . .
    C C9 0.53356(13) 0.64555(17) 0.73865(13) 0.0356(4) Uani d 1 . .
    C C10 0.70722(16) 0.7344(2) 0.86415(15) 0.0493(6) Uani d 1 . .
    H H10 0.700861 0.696916 0.909235 0.059 Uiso calc 1 . .
    C C11 0.77885(16) 0.7980(2) 0.87465(15) 0.0465(6) Uani d 1 . .
    C C12 0.83292(19) 0.7991(3) 0.95231(17) 0.0619(8) Uani d 1 . .
    H H12 0.819572 0.760608 0.994057 0.074 Uiso calc 1 . .
    C C13 0.90410(18) 0.8556(3) 0.96701(18) 0.0655(8) Uani d 1 . .
    H H13 0.938677 0.855760 1.018321 0.079 Uiso calc 1 . .
    C C14 0.92427(17) 0.9124(2) 0.90516(19) 0.0567(7) Uani d 1 . .
    H H14 0.973175 0.950086 0.914915 0.068 Uiso calc 1 . .
    C C15 0.87323(16) 0.9143(2) 0.82924(18) 0.0506(6) Uani d 1 . .
    H H15 0.888326 0.952862 0.788380 0.061 Uiso calc 1 . .
    C C16 0.79855(15) 0.8587(2) 0.81248(15) 0.0450(5) Uani d 1 . .
    C C17 0.5658(2) 0.9320(2) 0.6679(2) 0.0669(8) Uani d 1 . .
    C C18 0.4847(3) 0.9143(4) 0.6085(4) 0.142(3) Uani d 1 . .
    H H18A 0.454931 0.860176 0.627670 0.213 Uiso calc 1 . .
    H H18B 0.451533 0.974447 0.603517 0.213 Uiso calc 1 . .
    H H18C 0.496052 0.896819 0.556398 0.213 Uiso calc 1 . .
    C C19 0.6150(3) 1.0174(3) 0.6397(3) 0.0981(14) Uani d 1 . .
    H H19A 0.666229 1.027155 0.678515 0.147 Uiso calc 1 . .
    H H19B 0.627256 1.000674 0.587824 0.147 Uiso calc 1 . .
    H H19C 0.582737 1.078302 0.634943 0.147 Uiso calc 1 . .
    C C20 0.5514(4) 0.9567(4) 0.7526(4) 0.137(2) Uani d 1 . .
    H H20A 0.604119 0.967599 0.788836 0.206 Uiso calc 1 . .
    H H20B 0.518037 1.016579 0.750218 0.206 Uiso calc 1 . .
    H H20C 0.523032 0.901603 0.772148 0.206 Uiso calc 1 . .
    C C21 0.69982(17) 0.7192(2) 0.59457(17) 0.0540(7) Uani d 1 . .
    C C22 0.7587(2) 0.6409(3) 0.6418(2) 0.0801(10) Uani d 1 . .
    H H22A 0.727044 0.592205 0.665022 0.120 Uiso calc 1 . .
    H H22B 0.788490 0.607630 0.605812 0.120 Uiso calc 1 . .
    H H22C 0.797641 0.673657 0.684458 0.120 Uiso calc 1 . .
    C C23 0.6346(2) 0.6689(3) 0.5285(2) 0.0817(11) Uani d 1 . .
    H H23A 0.603860 0.620308 0.552904 0.122 Uiso calc 1 . .
    H H23B 0.597028 0.719105 0.500825 0.122 Uiso calc 1 . .
    H H23C 0.661852 0.635758 0.490429 0.122 Uiso calc 1 . .
    C C24 0.7494(2) 0.7965(3) 0.5577(2) 0.0803(11) Uani d 1 . .
    H H24A 0.712025 0.845560 0.528066 0.121 Uiso calc 1 . .
    H H24B 0.788287 0.829454 0.600229 0.121 Uiso calc 1 . .
    H H24C 0.779136 0.763427 0.521582 0.121 Uiso calc 1 . .
    C C25 0.43127(19) 0.2757(2) 0.7933(2) 0.0578(7) Uani d 1 . .
    C C26 0.4308(3) 0.2502(3) 0.7050(3) 0.0927(13) Uani d 1 . .
    H H26A 0.374299 0.242582 0.675844 0.139 Uiso calc 1 . .
    H H26B 0.457188 0.303542 0.681016 0.139 Uiso calc 1 . .
    H H26C 0.460630 0.188421 0.702427 0.139 Uiso calc 1 . .
    C C27 0.5201(2) 0.2885(3) 0.8417(3) 0.0956(14) Uani d 1 . .
    H H27A 0.518815 0.304510 0.897070 0.143 Uiso calc 1 . .
    H H27B 0.550483 0.226908 0.839912 0.143 Uiso calc 1 . .
    H H27C 0.547041 0.342028 0.818502 0.143 Uiso calc 1 . .
    C C28 0.3865(2) 0.1936(2) 0.8315(2) 0.0755(10) Uani d 1 . .
    H H28A 0.387192 0.210408 0.887113 0.113 Uiso calc 1 . .
    H H28B 0.329886 0.188329 0.802171 0.113 Uiso calc 1 . .
    H H28C 0.414414 0.130347 0.829091 0.113 Uiso calc 1 . .
    C C29 0.3129(2) 0.4803(2) 0.89081(17) 0.0596(7) Uani d 1 . .
    C C30 0.2509(3) 0.5633(3) 0.8534(3) 0.0962(14) Uani d 1 . .
    H H30A 0.208371 0.534604 0.811715 0.144 Uiso calc 1 . .
    H H30B 0.225771 0.592226 0.894872 0.144 Uiso calc 1 . .
    H H30C 0.280030 0.614798 0.830230 0.144 Uiso calc 1 . .
    C C31 0.2614(3) 0.4006(4) 0.9233(3) 0.1040(15) Uani d 1 . .
    H H31A 0.218264 0.376591 0.879876 0.156 Uiso calc 1 . .
    H H31B 0.296795 0.345402 0.945335 0.156 Uiso calc 1 . .
    H H31C 0.236661 0.429417 0.965076 0.156 Uiso calc 1 . .
    C C32 0.3804(3) 0.5197(5) 0.9557(3) 0.122(2) Uani d 1 . .
    H H32A 0.411643 0.569682 0.933459 0.183 Uiso calc 1 . .
    H H32B 0.356563 0.549440 0.997807 0.183 Uiso calc 1 . .
    H H32C 0.416697 0.465424 0.978065 0.183 Uiso calc 1 . .
loop_
    _atom_site_aniso_label
    _atom_site_aniso_U_11
    _atom_site_aniso_U_22
    _atom_site_aniso_U_33
    _atom_site_aniso_U_12
    _atom_site_aniso_U_13
    _atom_site_aniso_U_23
    Sn1 0.03209(8) 0.03814(9) 0.04242(9) -0.00636(6) 0.00766(6) 0.00305(6)
    Sn2 0.03622(9) 0.04356(10) 0.03705(9) -0.00783(6) 0.00475(6) 0.01043(6)
    O1 0.0483(11) 0.0805(16) 0.0749(14) -0.0318(11) -0.0044(10) 0.0142(12)
    O2 0.0436(9) 0.0602(12) 0.0478(9) -0.0227(8) -0.0045(7) 0.0194(8)
    O3 0.0447(9) 0.0569(11) 0.0384(8) -0.0174(8) 0.0033(7) 0.0114(8)
    O4 0.0593(12) 0.0872(16) 0.0530(11) -0.0384(11) -0.0086(9) 0.0260(11)
    N1 0.0336(9) 0.0424(11) 0.0407(10) -0.0046(8) 0.0052(8) 0.0004(8)
    N2 0.0397(10) 0.0473(12) 0.0406(10) -0.0100(9) 0.0064(8) 0.0061(8)
    N3 0.0415(10) 0.0494(12) 0.0406(10) -0.0155(9) 0.0057(8) 0.0106(9)
    N4 0.0407(10) 0.0445(11) 0.0381(10) -0.0118(8) 0.0056(8) 0.0077(8)
    C1 0.0349(12) 0.0554(16) 0.0661(17) -0.0053(11) 0.0055(11) -0.0130(13)
    C2 0.0411(15) 0.074(2) 0.095(2) -0.0147(14) 0.0064(15) -0.0158(18)
    C3 0.0419(16) 0.085(3) 0.120(3) -0.0102(17) -0.0045(18) -0.035(2)
    C4 0.0466(17) 0.096(3) 0.095(3) 0.0031(18) -0.0275(18) -0.033(2)
    C5 0.0541(17) 0.072(2) 0.0687(19) 0.0045(15) -0.0143(14) -0.0171(16)
    C6 0.0339(12) 0.0562(16) 0.0563(15) 0.0024(11) -0.0018(11) -0.0197(12)
    C7 0.0432(13) 0.0523(15) 0.0422(12) -0.0004(11) 0.0008(10) -0.0024(11)
    C8 0.0319(10) 0.0343(11) 0.0384(11) -0.0024(8) 0.0105(8) 0.0001(9)
    C9 0.0342(10) 0.0352(11) 0.0387(11) -0.0028(9) 0.0107(9) 0.0028(9)
    C10 0.0475(14) 0.0603(16) 0.0377(12) -0.0163(12) 0.0032(10) 0.0105(11)
    C11 0.0419(13) 0.0537(15) 0.0414(13) -0.0096(11) 0.0029(10) 0.0020(11)
    C12 0.0564(17) 0.082(2) 0.0424(14) -0.0167(15) -0.0019(12) 0.0067(13)
    C13 0.0504(16) 0.088(2) 0.0518(16) -0.0162(16) -0.0053(12) -0.0062(15)
    C14 0.0402(13) 0.0623(18) 0.0650(17) -0.0119(12) 0.0046(12) -0.0111(14)
    C15 0.0422(13) 0.0506(15) 0.0585(16) -0.0122(11) 0.0094(11) -0.0020(12)
    C16 0.0397(12) 0.0462(14) 0.0469(13) -0.0093(10) 0.0041(10) 0.0006(10)
    C17 0.0647(19) 0.0472(16) 0.089(2) 0.0057(14) 0.0171(17) 0.0156(15)
    C18 0.072(3) 0.083(3) 0.240(7) 0.017(2) -0.041(4) 0.041(4)
    C19 0.111(3) 0.050(2) 0.133(4) -0.002(2) 0.027(3) 0.031(2)
    C20 0.201(6) 0.079(3) 0.164(5) 0.042(4) 0.114(5) 0.011(3)
    C21 0.0475(14) 0.0667(18) 0.0516(15) -0.0002(13) 0.0194(12) 0.0093(13)
    C22 0.068(2) 0.078(2) 0.100(3) 0.0197(18) 0.032(2) 0.022(2)
    C23 0.084(2) 0.103(3) 0.0611(19) -0.005(2) 0.0222(18) -0.0192(19)
    C24 0.077(2) 0.097(3) 0.080(2) -0.0037(19) 0.0441(19) 0.025(2)
    C25 0.0543(16) 0.0437(15) 0.078(2) 0.0058(12) 0.0202(14) 0.0083(13)
    C26 0.127(4) 0.066(2) 0.100(3) 0.010(2) 0.059(3) -0.008(2)
    C27 0.0511(19) 0.082(3) 0.149(4) 0.0168(18) 0.008(2) 0.035(3)
    C28 0.082(2) 0.0448(17) 0.102(3) -0.0003(16) 0.025(2) 0.0177(17)
    C29 0.0664(18) 0.0682(19) 0.0484(15) 0.0080(15) 0.0212(13) 0.0051(13)
    C30 0.114(3) 0.099(3) 0.078(2) 0.046(3) 0.025(2) 0.002(2)
    C31 0.105(3) 0.128(4) 0.096(3) 0.001(3) 0.062(3) 0.023(3)
    C32 0.085(3) 0.200(6) 0.078(3) 0.001(3) 0.009(2) -0.058(3)
_geom_special_details
;
 All esds (except the esd in the dihedral angle between two l.s. planes)
 are estimated using the full covariance matrix.  The cell esds are taken
 into account individually in the estimation of esds in distances, angles
 and torsion angles; correlations between esds in cell parameters are only
 used when they are defined by crystal symmetry.  An approximate (isotropic)
 treatment of cell esds is used for estimating esds involving l.s. planes.
;
loop_
    _geom_bond_atom_site_label_1
    _geom_bond_atom_site_label_2
    _geom_bond_site_symmetry_2
    _geom_bond_distance
    _geom_bond_publ_flag
    Sn1 O1 . 2.0973(18) y
    Sn1 O2 . 2.1497(16) y
    Sn1 C29 . 2.158(3) y
    Sn1 C25 . 2.163(3) y
    Sn1 N1 . 2.1855(19) y
    Sn2 O4 . 2.0979(18) y
    Sn2 O3 . 2.1633(16) y
    Sn2 C17 . 2.166(3) y
    Sn2 C21 . 2.168(3) y
    Sn2 N4 . 2.1840(19) y
    O1 C1 . 1.302(3) ?
    O2 C8 . 1.283(3) ?
    O3 C9 . 1.288(3) ?
    O4 C16 . 1.308(3) ?
    N1 C7 . 1.296(3) ?
    N1 N2 . 1.404(3) ?
    N2 C8 . 1.296(3) ?
    N3 C9 . 1.300(3) ?
    N3 N4 . 1.405(3) ?
    N4 C10 . 1.291(3) ?
    C1 C6 . 1.410(4) ?
    C1 C2 . 1.412(4) ?
    C2 C3 . 1.365(5) ?
    C2 H2 . 0.9300 ?
    C3 C4 . 1.370(6) ?
    C3 H3 . 0.9300 ?
    C4 C5 . 1.382(5) ?
    C4 H4 . 0.9300 ?
    C5 C6 . 1.411(4) ?
    C5 H5 . 0.9300 ?
    C6 C7 . 1.435(4) ?
    C7 H7 . 0.9300 ?
    C8 C9 . 1.512(3) ?
    C10 C11 . 1.427(3) ?
    C10 H10 . 0.9300 ?
    C11 C16 . 1.409(4) ?
    C11 C12 . 1.420(3) ?
    C12 C13 . 1.365(4) ?
    C12 H12 . 0.9300 ?
    C13 C14 . 1.378(4) ?
    C13 H13 . 0.9300 ?
    C14 C15 . 1.375(4) ?
    C14 H14 . 0.9300 ?
    C15 C16 . 1.406(3) ?
    C15 H15 . 0.9300 ?
    C17 C18 . 1.508(6) ?
    C17 C19 . 1.522(5) ?
    C17 C20 . 1.527(6) ?
    C18 H18A . 0.9600 ?
    C18 H18B . 0.9600 ?
    C18 H18C . 0.9600 ?
    C19 H19A . 0.9600 ?
    C19 H19B . 0.9600 ?
    C19 H19C . 0.9600 ?
    C20 H20A . 0.9600 ?
    C20 H20B . 0.9600 ?
    C20 H20C . 0.9600 ?
    C21 C24 . 1.517(4) ?
    C21 C22 . 1.525(4) ?
    C21 C23 . 1.528(4) ?
    C22 H22A . 0.9600 ?
    C22 H22B . 0.9600 ?
    C22 H22C . 0.9600 ?
    C23 H23A . 0.9600 ?
    C23 H23B . 0.9600 ?
    C23 H23C . 0.9600 ?
    C24 H24A . 0.9600 ?
    C24 H24B . 0.9600 ?
    C24 H24C . 0.9600 ?
    C25 C26 . 1.522(5) ?
    C25 C27 . 1.524(5) ?
    C25 C28 . 1.526(4) ?
    C26 H26A . 0.9600 ?
    C26 H26B . 0.9600 ?
    C26 H26C . 0.9600 ?
    C27 H27A . 0.9600 ?
    C27 H27B . 0.9600 ?
    C27 H27C . 0.9600 ?
    C28 H28A . 0.9600 ?
    C28 H28B . 0.9600 ?
    C28 H28C . 0.9600 ?
    C29 C32 . 1.481(5) ?
    C29 C31 . 1.523(5) ?
    C29 C30 . 1.542(5) ?
    C30 H30A . 0.9600 ?
    C30 H30B . 0.9600 ?
    C30 H30C . 0.9600 ?
    C31 H31A . 0.9600 ?
    C31 H31B . 0.9600 ?
    C31 H31C . 0.9600 ?
    C32 H32A . 0.9600 ?
    C32 H32B . 0.9600 ?
    C32 H32C . 0.9600 ?
loop_
    _geom_angle_atom_site_label_1
    _geom_angle_atom_site_label_2
    _geom_angle_atom_site_label_3
    _geom_angle_site_symmetry_1
    _geom_angle_site_symmetry_3
    _geom_angle
    _geom_angle_publ_flag
    O1 Sn1 O2 . . 154.61(7) y
    O1 Sn1 C29 . . 94.65(11) ?
    O2 Sn1 C29 . . 97.12(11) ?
    O1 Sn1 C25 . . 93.27(11) ?
    O2 Sn1 C25 . . 96.90(10) ?
    C29 Sn1 C25 . . 128.35(12) y
    O1 Sn1 N1 . . 82.32(8) ?
    O2 Sn1 N1 . . 72.35(7) ?
    C29 Sn1 N1 . . 113.85(10) y
    C25 Sn1 N1 . . 117.79(10) y
    O4 Sn2 O3 . . 154.73(7) y
    O4 Sn2 C17 . . 95.37(12) ?
    O3 Sn2 C17 . . 96.17(10) ?
    O4 Sn2 C21 . . 93.16(11) ?
    O3 Sn2 C21 . . 96.48(9) ?
    C17 Sn2 C21 . . 130.02(12) y
    O4 Sn2 N4 . . 82.39(7) ?
    O3 Sn2 N4 . . 72.39(6) ?
    C17 Sn2 N4 . . 113.63(11) y
    C21 Sn2 N4 . . 116.29(10) y
    C1 O1 Sn1 . . 134.77(19) ?
    C8 O2 Sn1 . . 114.66(14) ?
    C9 O3 Sn2 . . 114.15(14) ?
    C16 O4 Sn2 . . 134.83(17) ?
    C7 N1 N2 . . 114.9(2) ?
    C7 N1 Sn1 . . 128.74(17) ?
    N2 N1 Sn1 . . 116.38(13) ?
    C8 N2 N1 . . 110.57(18) ?
    C9 N3 N4 . . 110.51(18) ?
    C10 N4 N3 . . 114.75(19) ?
    C10 N4 Sn2 . . 128.52(16) ?
    N3 N4 Sn2 . . 116.73(14) ?
    O1 C1 C6 . . 123.3(2) ?
    O1 C1 C2 . . 118.5(3) ?
    C6 C1 C2 . . 118.2(3) ?
    C3 C2 C1 . . 121.0(4) ?
    C3 C2 H2 . . 119.5 ?
    C1 C2 H2 . . 119.5 ?
    C2 C3 C4 . . 121.2(3) ?
    C2 C3 H3 . . 119.4 ?
    C4 C3 H3 . . 119.4 ?
    C3 C4 C5 . . 120.0(3) ?
    C3 C4 H4 . . 120.0 ?
    C5 C4 H4 . . 120.0 ?
    C4 C5 C6 . . 120.4(4) ?
    C4 C5 H5 . . 119.8 ?
    C6 C5 H5 . . 119.8 ?
    C1 C6 C5 . . 119.3(3) ?
    C1 C6 C7 . . 123.6(2) ?
    C5 C6 C7 . . 117.1(3) ?
    N1 C7 C6 . . 126.9(3) ?
    N1 C7 H7 . . 116.5 ?
    C6 C7 H7 . . 116.5 ?
    O2 C8 N2 . . 126.0(2) ?
    O2 C8 C9 . . 117.82(19) ?
    N2 C8 C9 . . 116.1(2) ?
    O3 C9 N3 . . 126.2(2) ?
    O3 C9 C8 . . 117.89(19) ?
    N3 C9 C8 . . 115.94(19) ?
    N4 C10 C11 . . 127.5(2) ?
    N4 C10 H10 . . 116.2 ?
    C11 C10 H10 . . 116.2 ?
    C16 C11 C12 . . 118.8(2) ?
    C16 C11 C10 . . 123.7(2) ?
    C12 C11 C10 . . 117.5(2) ?
    C13 C12 C11 . . 121.4(3) ?
    C13 C12 H12 . . 119.3 ?
    C11 C12 H12 . . 119.3 ?
    C12 C13 C14 . . 119.4(3) ?
    C12 C13 H13 . . 120.3 ?
    C14 C13 H13 . . 120.3 ?
    C15 C14 C13 . . 121.1(3) ?
    C15 C14 H14 . . 119.5 ?
    C13 C14 H14 . . 119.5 ?
    C14 C15 C16 . . 121.0(3) ?
    C14 C15 H15 . . 119.5 ?
    C16 C15 H15 . . 119.5 ?
    O4 C16 C15 . . 118.8(2) ?
    O4 C16 C11 . . 123.0(2) ?
    C15 C16 C11 . . 118.2(2) ?
    C18 C17 C19 . . 111.2(4) ?
    C18 C17 C20 . . 111.7(4) ?
    C19 C17 C20 . . 108.9(4) ?
    C18 C17 Sn2 . . 109.7(3) ?
    C19 C17 Sn2 . . 109.4(2) ?
    C20 C17 Sn2 . . 105.9(3) ?
    C17 C18 H18A . . 109.5 ?
    C17 C18 H18B . . 109.5 ?
    H18A C18 H18B . . 109.5 ?
    C17 C18 H18C . . 109.5 ?
    H18A C18 H18C . . 109.5 ?
    H18B C18 H18C . . 109.5 ?
    C17 C19 H19A . . 109.5 ?
    C17 C19 H19B . . 109.5 ?
    H19A C19 H19B . . 109.5 ?
    C17 C19 H19C . . 109.5 ?
    H19A C19 H19C . . 109.5 ?
    H19B C19 H19C . . 109.5 ?
    C17 C20 H20A . . 109.5 ?
    C17 C20 H20B . . 109.5 ?
    H20A C20 H20B . . 109.5 ?
    C17 C20 H20C . . 109.5 ?
    H20A C20 H20C . . 109.5 ?
    H20B C20 H20C . . 109.5 ?
    C24 C21 C22 . . 109.8(3) ?
    C24 C21 C23 . . 110.6(3) ?
    C22 C21 C23 . . 110.8(3) ?
    C24 C21 Sn2 . . 108.2(2) ?
    C22 C21 Sn2 . . 107.1(2) ?
    C23 C21 Sn2 . . 110.3(2) ?
    C21 C22 H22A . . 109.5 ?
    C21 C22 H22B . . 109.5 ?
    H22A C22 H22B . . 109.5 ?
    C21 C22 H22C . . 109.5 ?
    H22A C22 H22C . . 109.5 ?
    H22B C22 H22C . . 109.5 ?
    C21 C23 H23A . . 109.5 ?
    C21 C23 H23B . . 109.5 ?
    H23A C23 H23B . . 109.5 ?
    C21 C23 H23C . . 109.5 ?
    H23A C23 H23C . . 109.5 ?
    H23B C23 H23C . . 109.5 ?
    C21 C24 H24A . . 109.5 ?
    C21 C24 H24B . . 109.5 ?
    H24A C24 H24B . . 109.5 ?
    C21 C24 H24C . . 109.5 ?
    H24A C24 H24C . . 109.5 ?
    H24B C24 H24C . . 109.5 ?
    C26 C25 C27 . . 111.0(3) ?
    C26 C25 C28 . . 110.1(3) ?
    C27 C25 C28 . . 110.1(3) ?
    C26 C25 Sn1 . . 106.9(2) ?
    C27 C25 Sn1 . . 110.4(2) ?
    C28 C25 Sn1 . . 108.3(2) ?
    C25 C26 H26A . . 109.5 ?
    C25 C26 H26B . . 109.5 ?
    H26A C26 H26B . . 109.5 ?
    C25 C26 H26C . . 109.5 ?
    H26A C26 H26C . . 109.5 ?
    H26B C26 H26C . . 109.5 ?
    C25 C27 H27A . . 109.5 ?
    C25 C27 H27B . . 109.5 ?
    H27A C27 H27B . . 109.5 ?
    C25 C27 H27C . . 109.5 ?
    H27A C27 H27C . . 109.5 ?
    H27B C27 H27C . . 109.5 ?
    C25 C28 H28A . . 109.5 ?
    C25 C28 H28B . . 109.5 ?
    H28A C28 H28B . . 109.5 ?
    C25 C28 H28C . . 109.5 ?
    H28A C28 H28C . . 109.5 ?
    H28B C28 H28C . . 109.5 ?
    C32 C29 C31 . . 111.4(4) ?
    C32 C29 C30 . . 112.3(4) ?
    C31 C29 C30 . . 106.0(3) ?
    C32 C29 Sn1 . . 111.3(2) ?
    C31 C29 Sn1 . . 108.3(2) ?
    C30 C29 Sn1 . . 107.2(2) ?
    C29 C30 H30A . . 109.5 ?
    C29 C30 H30B . . 109.5 ?
    H30A C30 H30B . . 109.5 ?
    C29 C30 H30C . . 109.5 ?
    H30A C30 H30C . . 109.5 ?
    H30B C30 H30C . . 109.5 ?
    C29 C31 H31A . . 109.5 ?
    C29 C31 H31B . . 109.5 ?
    H31A C31 H31B . . 109.5 ?
    C29 C31 H31C . . 109.5 ?
    H31A C31 H31C . . 109.5 ?
    H31B C31 H31C . . 109.5 ?
    C29 C32 H32A . . 109.5 ?
    C29 C32 H32B . . 109.5 ?
    H32A C32 H32B . . 109.5 ?
    C29 C32 H32C . . 109.5 ?
    H32A C32 H32C . . 109.5 ?
    H32B C32 H32C . . 109.5 ?
_shelx_hkl_file
;
   0   0   4 60.2591 6.11054   7
   0   0  -4 57.9692 7.12538   8
   0   0  -4 53.4671 5.41631   3
   0   0   4 59.8198 7.10667   8
   0   0   4 47.5225 6.53444   1
   0   0   4 54.3261 5.45266   3
   0   0   5 10.3841 3.58921   5
   0   0   5 2.17487 2.58549   3
   0   0  -5 4.12699 4.87346   1
   0   0  -5 2.90048 3.81884   8
   0   0   5 13.4523 3.79799   7
   0   0   5 6.35851 3.66639   8
   0   0   5 10.7292 4.46762   4
   0   0   6 18757.9 871.621   4
   0   0   6 18881.1 867.826   5
   0   0   6 20258.6 869.146   7
   0   0   6 19571.0 871.515   1
   0   0   6 20812.4 871.518   8
   0   0  -6 20654.1 872.198   8
   0   0   6 19316.2 867.673   3
   0   0   7-1.37657 8.81766   4
   0   0   7-2.44931 8.22139   8
   0   0   7-1.83311 5.52416   7
   0   0   7-0.75476 4.63265   3
   0   0   7 12.5665 5.19358   5
   0   0  -7 1.34451 7.47891   8
   0   0   8 25097.0 1181.07   4
   0   0  -8 27001.4 1181.44   8
   0   0   8 26873.7 1180.30   8
   0   0   8 26590.1 1175.84   3
   0   0   8 27365.2 1177.55   7
   0   0  -9 6.83333 9.81058   8
   0   0   9 8.35078 6.14032   3
   0   0   9 6.77845 7.58819   7
   0   0   9 4.57206 9.18823   8
   0   0   9-1.78287 10.9449   4
   0   0  10 8663.68 374.262   7
   0   0  10 8785.16 377.971   8
   0   0  10 8090.42 371.853   3
   0   0 -10 7925.33 378.350   8
   0   0  10 7996.04 379.259   4
   0   0  11 3.58289 13.1499   8
   0   0 -11 4.10108 15.5120   8
   0   0  11-6.58179 12.2130   4
   0   0  11 26.8878 8.40999   3
   0   0  12 920.501 53.0742   8
   0   0  12 862.859 46.1663   3
   0   0  12 874.280 46.4957   6
   0   0  12 770.888 54.6804   4
   0   0  13-7.82340 16.8410   4
   0   0  13 2.03647 16.1071   8
   0   0  13 6.80995 14.8941   2
   0   0  13 2.10484 6.96035   6
   0   0  13 10.1031 8.20393   3
   0   0  14 1824.32 97.1618   2
   0   0  14 1722.80 85.2284   3
   0   0  14 1779.17 85.7728   6
   0   0  14 1629.43 98.4662   4
   0   0  14 1932.72 95.6393   8
   0   0  15-1.48416 7.50451   3
   0   0  15-10.2455 21.0068   2
   0   0  15 10.5071 7.01632   6
   0   0  15 6.64248 18.7841   8
   0   0  15-3.00507 22.9880   4
   0   0  16 788.683 51.7130   8
   0   0  16 690.316 56.5801   4
   0   0  16 710.108 53.1239   2
   0   0  17-7.10980 21.9898   8
   0   0  17 8.47049 24.1758   2
   0   0  17-3.36289 23.5642   4
   0   0  18 148.673 26.2806   8
   0   0  18 91.3332 29.0656   4
   0   0  18 137.652 28.1598   2
   0   0  19-18.0990 24.6206   2
   0   0  19-7.39635 20.5274   8
   0   0  19-10.9427 23.7497   4
   0   0  20 15.3733 20.9479   2
   0   0  20-3.76254 23.0933   4
   0   1  -3 11161.2 501.260   4
   0  -1  -3 11339.1 501.804   7
   0  -1  -3 11213.3 503.493   8
   0  -1  -3 11437.8 500.444   3
   0   1   4 23353.4 1043.86   7
   0   1  -4 24247.5 1041.42   1
   0  -1   4 23047.2 1041.13   2
   0   1  -4 24170.6 1043.00   5
   0  -1  -4 23512.7 1042.05   3
   0  -1  -4 24077.1 1046.33   8
   0   1   4 23690.6 1042.14   3
   0  -1  -4 23865.9 1043.95   7
   0   1  -4 23293.7 1043.64   4
   0  -1   4 23165.4 1043.89   4
   0   1  -5 9750.40 424.150   8
   0   1   5 9642.10 425.259   3
   0   1   5 9624.46 427.273   7
   0   1   5 9364.80 429.190   1
   0  -1  -5 9819.05 430.289   8
   0   1  -5 9584.13 425.944   5
   0   1  -5 9385.60 425.114   1
   0  -1   5 9266.05 424.797   2
   0  -1   5 9541.19 423.605   8
   0  -1   5 9420.09 427.782   4
   0  -1  -5 9812.79 427.464   7
   0   1   5 9993.33 429.977   8
   0   1  -5 9530.86 427.385   4
   0  -1  -5 9362.28 424.809   3
   0   1   6 9467.67 410.965   3
   0   1  -6 9401.51 410.436   8
   0   1  -6 9252.73 413.672   4
   0  -1  -6 9162.55 410.232   3
   0   1   6 9334.68 413.336   7
   0   1   6 9711.71 416.486   8
   0  -1  -6 9226.19 416.600   8
   0   1  -6 9231.53 411.709   1
   0   1  -6 9467.37 411.673   5
   0  -1   6 8687.58 409.654   3
   0  -1   6 9129.72 411.126   2
   0  -1   6 8980.53 413.974   4
   0   1   6 8614.90 413.528   4
   0  -1   6 9334.66 409.796   8
   0   1   6 9439.13 415.790   1
   0  -1  -7 9434.19 430.693   3
   0  -1   7 9429.04 429.827   7
   0   1   7 9715.79 431.497   3
   0   1   7 10191.4 434.661   7
   0   1  -7 9296.92 434.689   4
   0  -1   7 9575.80 435.579   4
   0   1  -7 9782.33 431.791   8
   0   1   7 9408.27 435.256   4
   0  -1   7 9939.19 431.119   8
   0  -1   7 10051.2 432.849   2
   0  -1  -7 9898.81 438.252   8
   0   1  -7 9767.52 433.500   1
   0  -1   7 9142.20 430.150   3
   0   1   7 9705.50 437.059   1
   0   1   7 10361.2 437.978   8
   0   1   8 44.1885 9.26618   3
   0  -1  -8 61.7041 13.9624   8
   0   1   8 56.3859 12.6425   1
   0   1   8 82.9310 12.5127   7
   0   1  -8 54.7303 9.59878   8
   0  -1   8 71.2341 8.41763   7
   0   1   8 49.7836 12.9887   4
   0  -1   8 71.5083 11.0004   2
   0  -1  -8 67.4515 9.06024   3
   0  -1   8 62.0358 9.35964   8
   0   1   8 63.8982 14.3726   8
   0   1   8 55.3090 7.81771   5
   0   1  -8 51.3607 11.5961   4
   0  -1   8 50.0796 8.21946   3
   0   1  -8 60.2028 10.8136   1
   0  -1   9 1718.50 85.3876   2
   0   1   9 1776.24 90.0418   8
   0  -1   9 1592.48 87.8688   4
   0   1   9 1550.21 87.5391   4
   0   1   9 1767.96 89.8702   1
   0  -1   9 1728.01 84.4561   6
   0  -1   9 1728.85 81.9169   3
   0   1   9 1680.96 80.8768   5
   0  -1  -9 1651.52 90.2944   8
   0  -1   9 1650.88 81.4086   7
   0   1   9 1715.50 82.9743   3
   0   1  -9 1733.51 88.1383   4
   0  -1   9 1798.35 83.9948   8
   0   1  -9 1677.21 84.5097   8
   0  -1  -9 1724.62 82.1572   3
   0  -1  10 4231.37 189.071   3
   0  -1  10 4098.70 191.356   6
   0   1  10 4248.20 197.886   1
   0  -1  10 4044.96 196.957   4
   0  -1  10 4178.95 191.167   8
   0  -1  10 4276.59 188.736   7
   0   1  10 3943.01 187.686   5
   0  -1  10 4160.53 193.340   2
   0   1  10 4364.25 198.273   8
   0   1  10 3912.37 196.083   4
   0   1  10 4103.30 190.010   3
   0  -1 -10 3935.62 198.405   8
   0  -1  11 19.1788 9.56601   6
   0  -1 -11 4.96667 14.2784   8
   0  -1  11 56.2540 15.1260   4
   0  -1  11 6.80531 11.7836   2
   0   1  11 20.3690 8.98481   3
   0  -1  11 22.0404 10.0725   8
   0  -1  11 27.2802 8.46824   3
   0  -1  11 8.83910 7.38064   7
   0   1  11 21.9731 14.8812   8
   0   1  11 8.84704 13.2292   4
   0  -1  12 2297.71 115.842   2
   0  -1 -12 2157.67 120.888   8
   0   1  12 2351.55 120.410   8
   0  -1  12 2389.35 113.675   8
   0  -1  12 2242.06 119.965   4
   0  -1  12 2416.78 112.886   6
   0   1  12 2107.87 119.164   4
   0  -1  12 2281.31 109.992   3
   0   1  12 2372.74 110.615   3
   0   1  13 591.028 44.4714   8
   0   1  13 579.984 33.2333   6
   0   1  13 568.840 44.9256   4
   0   1  13 667.299 36.5176   3
   0  -1  13 595.421 42.1252   2
   0  -1  13 683.153 38.8335   6
   0  -1  13 626.520 39.8550   8
   0  -1  13 603.356 45.9939   4
   0  -1  13 634.880 35.6899   3
   0  -1  14 23.4921 17.2665   2
   0  -1  14 26.2133 10.7605   6
   0   1  14 12.5545 8.98950   3
   0   1  14 11.2535 20.3915   4
   0   1  14 35.7739 18.1643   8
   0  -1  14 15.8450 8.77969   3
   0  -1  14 5.65309 22.2473   4
   0   1  14 11.7061 5.30467   6
   0  -1  14 57.4736 15.6413   8
   0  -1  15 1925.26 93.6689   6
   0  -1  15 1935.80 97.8459   8
   0   1  15 1971.41 90.9369   3
   0  -1  15 1888.92 106.872   4
   0   1  15 1902.26 104.646   8
   0  -1  15 1825.93 101.745   2
   0   1  15 1916.88 107.681   4
   0  -1  15 1822.24 89.5668   3
   0  -1  16 253.113 26.0272   8
   0   1  16 324.362 35.0891   2
   0   1  16 236.390 32.2463   8
   0  -1  16 206.094 28.5166   2
   0  -1  16 190.759 35.9319   4
   0   1  16 267.508 34.7111   4
   0   1  17 947.499 66.4684   4
   0   1  17 882.766 63.9555   2
   0  -1  17 891.221 55.3655   8
   0   1  17 926.499 62.6104   8
   0  -1  17 892.916 64.2610   4
   0  -1  17 929.459 60.0009   2
   0   1  18 405.720 38.1755   8
   0  -1  18 390.631 41.9477   4
   0   1  18 379.832 40.2788   2
   0   1  18 271.549 38.6190   4
   0  -1  18 324.555 34.9532   2
   0   1  19 311.724 37.2593   2
   0   1  19 311.843 34.3378   8
   0  -1  19 270.956 36.6393   4
   0   1  19 346.276 39.5437   4
   0   1  20 13.9014 22.9879   2
   0   1  20 34.5154 25.3654   4
   0   1  20 11.9776 19.0330   8
   0  -1  20 3.72451 22.8670   4
   0  -2  -2 1191.91 59.5845   3
   0  -2  -2 1250.51 60.8681   7
   0   2  -2 1183.42 60.1539   6
   0  -2  -3 1561.19 78.6302   3
   0  -2  -3 1515.16 81.0860   8
   0   2  -3 1723.76 79.2531   4
   0  -2  -3 1718.69 80.7267   7
   0   2  -4 1078.76 53.4022   4
   0   2  -4 990.402 48.6090   2
   0   2   4 967.393 51.8845   3
   0  -2  -4 1059.04 52.7039   3
   0   2   4 1043.28 56.0443   8
   0  -2  -4 1064.77 56.3866   8
   0  -2   4 1015.81 53.0974   4
   0  -2  -4 1048.46 54.4087   7
   0  -2   4 1029.46 53.4658   6
   0  -2   5 1981.60 99.4248   4
   0  -2  -5 2047.29 98.4245   3
   0   2  -5 2113.10 94.9696   2
   0   2   5 2068.20 98.2787   3
   0   2   5 2087.41 102.556   1
   0   2  -5 2082.37 99.4920   4
   0   2   5 2123.66 103.067   8
   0  -2   5 1911.24 99.1833   6
   0  -2  -5 2250.63 104.247   8
   0  -2  -5 1909.27 100.215   7
   0   2  -6 8123.86 361.508   4
   0   2   6 7838.47 359.092   3
   0   2   6 8170.31 365.296   8
   0   2   6 8170.46 364.866   1
   0  -2  -6 7781.25 362.000   7
   0  -2   6 7815.13 361.450   4
   0   2  -6 8138.26 360.797   5
   0  -2  -6 7925.79 359.415   3
   0  -2  -6 7829.65 365.481   8
   0  -2   6 8167.36 361.278   6
   0  -2   7 3338.85 165.548   4
   0   2  -7 3596.84 164.293   5
   0  -2  -7 3510.89 166.257   7
   0  -2  -7 3556.57 170.012   8
   0   2   7 3582.83 162.893   3
   0   2   7 3577.32 169.461   8
   0  -2   7 3653.07 165.065   6
   0   2  -7 3395.78 157.458   8
   0   2   7 3774.09 169.600   1
   0   2  -7 3342.67 164.860   4
   0  -2  -7 3482.19 162.611   3
   0   2  -7 3478.33 160.632   1
   0   2  -8 4189.94 191.837   4
   0   2   8 4188.56 195.103   1
   0   2   8 4415.01 196.759   8
   0   2  -8 3939.71 186.672   1
   0   2   8 4147.40 188.138   3
   0  -2   8 3926.24 185.936   2
   0  -2  -8 3980.39 187.503   3
   0  -2   8 4000.11 182.958   8
   0   2  -8 4130.37 189.574   5
   0  -2   8 4072.31 190.290   6
   0  -2  -8 4180.38 192.451   7
   0  -2  -8 3994.42 196.043   8
   0  -2   8 4062.00 192.227   4
   0   2  -9 5614.66 254.048   5
   0  -2   9 5397.16 247.714   8
   0  -2   9 5330.26 250.660   3
   0  -2  -9 5417.48 251.440   3
   0   2   9 5562.61 260.146   1
   0   2   9 5973.68 261.851   8
   0  -2  -9 5577.54 262.114   8
   0  -2   9 5397.43 257.204   4
   0   2  -9 5464.77 252.175   1
   0  -2   9 5415.96 250.987   2
   0  -2   9 5661.40 254.979   6
   0   2  -9 5493.51 256.379   4
   0   2   9 5845.92 252.860   3
   0   2   9 5500.89 257.310   4
   0  -2  10 115.631 11.4050   8
   0  -2  10 119.788 14.6207   2
   0  -2 -10 149.380 14.6736   3
   0  -2 -10 75.9958 20.6629   8
   0   2  10 106.432 19.9873   1
   0   2  10 107.747 14.1202   3
   0  -2  10 111.371 19.3457   4
   0   2 -10 85.6957 13.6797   1
   0  -2  10 105.434 15.9826   6
   0  -2  10 108.361 13.5253   3
   0  -2  10 109.583 11.0905   7
   0   2 -10 121.152 18.3313   4
   0   2  10 117.621 20.7242   8
   0   2 -11 2992.38 143.617   4
   0   2  11 2791.55 132.712   5
   0   2  11 3330.33 149.450   8
   0  -2  11 2875.06 135.434   3
   0  -2 -11 2716.60 135.497   3
   0  -2  11 2973.68 140.049   6
   0  -2  11 2825.80 133.568   8
   0  -2  11 2892.35 137.515   2
   0   2  11 3046.46 147.108   1
   0   2  11 3006.13 137.144   3
   0  -2  11 2848.15 144.103   4
   0   2  11 2766.32 143.323   4
   0  -2 -11 2985.52 149.279   8
   0  -2  11 2737.40 132.012   7
   0   2  12 2672.71 119.792   3
   0   2  12 2263.78 114.405   5
   0  -2  12 2418.94 120.437   2
   0  -2  12 2541.32 117.892   3
   0   2  12 2515.15 128.104   4
   0  -2  12 2354.96 116.342   8
   0  -2  12 2451.09 114.033   7
   0   2  12 2565.69 130.306   8
   0  -2  12 2535.42 122.744   6
   0   2  12 2722.31 131.585   1
   0  -2  12 2425.55 127.920   4
   0  -2 -12 2613.14 133.287   8
   0  -2 -12 2459.04 118.310   3
   0   2  13 254.971 29.6390   4
   0   2  13 308.904 23.8101   3
   0   2  13 274.035 31.4278   8
   0  -2  13 278.377 22.1729   3
   0  -2  13 322.940 26.7746   2
   0  -2  13 309.256 22.1208   8
   0  -2  13 285.252 25.8602   6
   0  -2  13 359.863 32.5940   4
   0  -2  14 2163.10 105.437   6
   0  -2  14 2005.64 112.783   4
   0   2  14 2078.96 114.160   8
   0   2  14 2050.21 112.781   4
   0  -2  14 2016.59 99.6594   3
   0   2  15 27.7377 19.9170   8
   0  -2  15 45.8934 21.5986   4
   0   2  15 40.1969 21.3813   4
   0  -2  15 15.7797 14.5424   6
   0  -2  15 6.30056 9.30692   3
   0   2  16 709.101 55.7032   4
   0   2  16 776.981 57.0076   8
   0  -2  16 721.109 55.6508   4
   0  -2  16 719.278 38.0864   3
   0   2  17 3.27876 22.6581   8
   0  -2  17 27.0109 22.6657   4
   0   2  17-17.3107 24.5901   4
   0   2  18 25.1726 21.0617   2
   0   2  18-7.28785 24.0938   4
   0   2  18-23.3727 20.4919   8
   0  -2  18 10.5940 23.8820   4
   0   2  19-11.3755 24.4889   4
   0  -2  19-21.9022 23.9525   4
   0   2  19 6.79628 20.4823   8
   0   2  19-3.72683 22.0432   2
   0   2  20 359.489 41.0401   4
   0   2  20 361.411 38.9382   8
   0   2  20 307.837 38.6015   2
   0  -3   0 32.3241 7.04580   8
   0  -3   1 1908.12 90.8613   8
   0   3  -2 106.845 9.38852   8
   0   3  -2 110.764 12.6912   6
   0  -3   3 3570.24 176.883   6
   0   3  -3 3935.32 177.891   6
   0  -3  -3 3834.35 178.181   7
   0  -3  -3 3806.01 176.473   3
   0   3  -4 1658.10 81.9983   4
   0  -3  -4 1641.08 83.7086   7
   0  -3   4 1610.29 82.8673   6
   0   3   4 1591.76 81.3083   3
   0  -3  -4 1595.64 81.5657   3
   0  -3  -4 1638.90 85.1032   8
   0  -3   5 3574.48 164.153   6
   0  -3  -5 3250.42 163.823   7
   0   3  -5 3420.85 162.331   4
   0   3   5 3450.83 161.692   3
   0  -3  -5 3303.30 161.678   3
   0  -3  -5 3400.52 166.676   8
   0   3   5 3717.34 167.634   8
   0   3  -6 3412.10 171.155   4
   0  -3  -6 3665.84 176.799   8
   0   3   6 3718.74 176.402   8
   0  -3  -6 3682.52 171.170   3
   0  -3  -6 3772.12 165.545   9
   0   3   6 3640.81 175.705   1
   0  -3  -6 3646.62 173.840   7
   0   3  -6 3618.64 164.655   2
   0  -3   6 3506.62 172.199   6
   0   3   6 3496.08 170.086   3
   0  -3  -7 1276.24 64.7279   3
   0   3   7 1160.29 69.0103   1
   0  -3  -7 1252.14 70.9593   8
   0   3  -7 1112.02 64.7153   4
   0  -3  -7 1217.91 57.8507   9
   0  -3  -7 1191.71 66.9589   7
   0   3   7 1152.07 69.1009   8
   0   3  -7 1213.43 65.4811   5
   0   3   7 1110.41 63.1378   3
   0  -3   7 1132.66 64.9414   6
   0  -3   8 10327.3 467.327   4
   0  -3  -8 10104.1 473.267   8
   0   3  -8 10344.6 459.143   1
   0  -3  -8 9978.76 464.251   3
   0   3  -8 10667.8 466.801   5
   0  -3   8 10521.6 467.290   6
   0   3  -8 10051.9 466.433   4
   0  -3  -8 9953.12 468.403   7
   0   3   8 10263.7 471.684   1
   0   3   8 10749.8 473.020   8
   0   3   8 10335.9 464.301   3
   0  -3  -9 472.822 32.4027   3
   0  -3   9 423.158 34.4314   4
   0   3  -9 487.536 35.5542   4
   0  -3   9 500.708 35.0175   6
   0  -3  -9 497.341 41.0034   8
   0  -3  -9 453.841 35.4693   7
   0   3   9 410.098 31.6207   3
   0   3   9 458.739 38.1218   1
   0   3  -9 458.818 33.5893   5
   0   3   9 474.603 39.5390   8
   0   3  -9 503.531 28.8115   1
   0  -3 -10 6706.82 318.780   3
   0  -3  10 7192.21 323.215   6
   0   3  10 7585.98 330.813   8
   0   3 -10 6823.64 315.774   1
   0   3 -10 7098.26 321.925   5
   0   3  10 7305.30 329.108   1
   0  -3  10 6715.62 323.951   4
   0   3 -10 7169.68 323.765   4
   0  -3 -10 6841.85 330.391   8
   0   3  10 6805.42 319.327   3
   0   3  11 2612.05 135.830   4
   0   3  11 2935.39 141.503   1
   0  -3  11 2619.89 122.736   7
   0  -3 -11 2645.80 142.659   8
   0   3  11 2797.31 141.172   8
   0   3 -11 2710.92 128.224   1
   0  -3  11 2742.05 134.371   6
   0   3  11 2868.29 131.334   3
   0  -3  11 2527.29 128.181   3
   0   3 -11 2680.03 135.608   4
   0  -3  11 2649.39 136.798   4
   0  -3 -11 2554.46 129.238   3
   0   3 -11 2573.52 131.872   5
   0  -3 -12 1433.23 89.2552   8
   0  -3  12 1395.26 83.9293   4
   0   3  12 1627.55 89.7748   8
   0   3  12 1592.05 78.4851   3
   0  -3  12 1422.09 75.1280   3
   0  -3 -12 1435.86 76.4384   3
   0  -3  12 1487.65 81.1235   6
   0   3  12 1513.95 84.9762   4
   0   3  12 1637.21 89.1323   1
   0   3 -12 1406.91 82.0255   4
   0  -3  12 1384.28 68.7227   7
   0  -3  13 733.965 48.1241   6
   0  -3  13 724.381 42.5238   3
   0   3 -13 821.015 52.3286   4
   0   3  13 704.807 51.5002   4
   0   3  13 741.128 54.8698   8
   0   3  13 742.794 55.1386   1
   0  -3  13 698.326 51.5144   4
   0   3  13 657.460 37.6384   5
   0  -3 -13 740.798 43.7477   3
   0   3  14 642.372 51.1940   8
   0  -3  14 607.165 42.7784   6
   0   3  14 617.729 50.6062   1
   0  -3  14 540.164 46.2414   4
   0  -3  14 561.165 36.1027   3
   0   3  14 580.399 47.4305   4
   0  -3 -14 612.651 37.6304   3
   0   3 -14 547.103 44.8808   4
   0   3  15 98.5638 24.1389   4
   0  -3  15 72.7928 24.0318   4
   0  -3  15 98.3591 14.5042   3
   0   3  15 129.206 28.9575   8
   0  -3  16 2357.73 129.151   4
   0  -3  16 2319.72 112.638   3
   0   3  16 2419.20 130.942   4
   0   3  16 2391.15 132.068   8
   0   3  17 390.308 42.3928   4
   0   3  17 396.541 43.9152   8
   0  -3  17 430.222 25.1464   3
   0   3  18 1448.97 91.1161   4
   0   3  19 292.357 38.9271   2
   0   3  19 316.928 38.6993   8
   0   3  19 238.386 36.2220   4
   0   3  20 332.732 41.5503   4
   0   3  20 410.566 42.4920   8
   0   3  20 323.898 41.5947   2
   0   3  21 30.2400 25.8270   2
   0   4   0 59.4064 9.36925   8
   0  -4   0 40.1318 9.05394   8
   0   4   1 53.6295 10.2743   8
   0   4   1 23.4586 8.78624   6
   0   4  -1 54.4044 8.37459   8
   0  -4   1 39.9518 8.33424   8
   0  -4  -1 45.5592 9.26801   8
   0   4   2 492.901 35.1653   8
   0   4   2 551.544 34.7862   6
   0   4  -2 546.042 31.1401   8
   0   4  -2 523.308 35.4079   6
   0  -4  -2 499.690 34.3401   3
   0  -4  -3 594.945 39.3765   3
   0  -4  -3 635.765 41.4294   7
   0  -4   3 603.640 40.1764   6
   0   4   3 625.593 38.8898   6
   0   4  -3 685.172 41.6162   6
   0   4  -3 643.801 34.4765   8
   0  -4   4 6144.90 289.598   6
   0  -4  -4 6199.96 288.139   3
   0  -4  -4 6403.17 290.837   7
   0  -4  -5 2889.14 152.352   8
   0  -4  -5 3158.57 151.498   7
   0  -4   5 2889.51 149.283   6
   0   4  -5 3225.47 149.155   4
   0  -4  -5 3089.20 148.673   3
   0   4   6 3017.65 143.404   8
   0  -4   6 2799.72 139.027   6
   0  -4  -6 2754.43 136.979   3
   0   4   6 2688.68 136.072   3
   0  -4  -6 2824.68 142.976   8
   0  -4  -6 2849.76 140.449   7
   0   4  -6 2669.35 136.763   4
   0  -4   7 2729.61 136.036   6
   0   4  -7 2658.28 125.197   2
   0   4  -7 2620.32 133.935   4
   0  -4  -7 2632.97 140.405   8
   0   4   7 2802.77 133.855   3
   0  -4  -7 2675.03 127.257   9
   0  -4  -7 2738.44 134.177   3
   0  -4  -7 2675.20 137.358   7
   0   4   7 2846.63 140.616   8
   0   4   7 2779.87 139.844   1
   0   4  -8 334.047 28.8540   5
   0   4   8 299.920 32.0203   8
   0   4   8 288.081 26.1557   3
   0  -4  -8 278.164 32.1903   8
   0  -4  -8 250.391 25.9356   3
   0  -4  -8 321.381 21.3406   9
   0   4  -8 312.249 27.9455   4
   0  -4  -8 345.733 31.0748   7
   0   4   8 315.474 31.2299   1
   0  -4   8 332.893 28.6350   6
   0   4   9 98.3453 21.9509   1
   0  -4  -9 43.3028 19.3805   8
   0   4   9 87.4563 16.6028   3
   0   4   9 43.4426 19.9627   8
   0   4  -9 63.6552 15.9143   4
   0   4  -9 55.0785 14.7963   5
   0  -4   9 89.1445 16.8294   6
   0  -4  -9 70.3655 9.28617   9
   0  -4  -9 86.8837 17.9906   3
   0  -4  -9 105.667 24.7447   7
   0  -4 -10 45.8526 15.6769   3
   0  -4  10-9.95061 16.4588   6
   0  -4 -10-10.6084 19.0258   8
   0   4  10 18.7251 20.8015   1
   0  -4 -10 19.8438 18.4626   7
   0   4 -10-7.01790 14.3687   5
   0   4  10 26.0013 18.8572   8
   0   4 -10 15.7531 7.86847   1
   0   4 -10 23.7721 14.6011   4
   0  -4  11 3642.06 175.705   6
   0  -4 -11 3277.79 176.317   7
   0  -4 -11 3406.76 182.725   8
   0   4  11 3771.52 183.063   8
   0  -4 -11 3531.70 171.257   3
   0   4 -11 3329.05 163.594   1
   0   4  11 3849.86 182.640   1
   0   4 -11 3705.11 174.587   5
   0   4 -11 3589.78 175.143   4
   0   4 -12 271.584 29.9756   4
   0  -4 -12 241.686 24.9705   3
   0  -4 -12 268.543 36.6577   8
   0  -4  12 253.799 29.9322   6
   0   4 -12 289.019 29.4666   5
   0   4 -12 238.883 20.6839   1
   0   4  12 322.951 35.5284   1
   0  -4  12 237.523 23.7477   3
   0   4  12 264.461 35.2028   8
   0   4 -13 3159.15 161.937   4
   0   4  13 3333.22 169.460   1
   0  -4  13 3104.49 153.993   3
   0  -4  13 3330.47 162.785   6
   0   4  13 3205.42 149.935   6
   0  -4 -13 3143.22 155.993   3
   0   4 -13 3020.87 159.507   5
   0   4  13 3445.08 170.568   8
   0   4  13 3281.22 164.931   4
   0  -4  14 766.507 48.6243   3
   0   4  14 820.799 43.5826   5
   0  -4 -14 881.131 51.9372   3
   0   4  14 840.539 63.6169   8
   0   4  14 984.854 66.5258   1
   0   4  14 898.165 60.7229   4
   0  -4  14 738.703 55.5262   6
   0   4 -14 834.488 58.2691   4
   0  -4  15 3145.53 153.483   3
   0   4  15 3255.65 167.479   4
   0  -4 -15 3277.21 155.689   3
   0   4  15 3169.11 170.505   1
   0   4 -15 3109.02 164.159   4
   0   4  15 3338.70 172.653   8
   0   4  16 382.912 41.1819   4
   0  -4  16 340.372 27.0690   3
   0   4  16 438.692 45.4468   8
   0  -4 -16 315.879 29.3025   3
   0  -4  17 321.001 25.0553   3
   0   4  17 377.913 41.9386   4
   0   4  18 34.9909 23.2576   4
   0   4  18 55.0483 27.6021   8
   0  -4  18 30.8269 7.95245   3
   0   4  19 202.800 33.2190   4
   0   4  19 190.478 33.0976   8
   0   4  20 129.668 28.5695   4
   0   4  20 109.679 29.7014   8
   0   4  21 838.632 69.1352   2
   0  -5   0 26.0270 9.40494   8
   0   5   0-3.72628 8.91632   8
   0   5   1 153.986 17.7792   8
   0  -5   1 156.012 16.2600   8
   0   5  -1 162.234 16.9299   8
   0   5   1 122.316 16.4697   6
   0  -5  -1 165.131 18.7228   8
   0   5   2 711.310 45.4793   6
   0   5   2 735.593 47.0905   8
   0   5  -2 744.303 42.3242   8
   0  -5  -2 760.845 46.8236   3
   0   5  -3 1146.65 63.3476   6
   0   5   3 929.064 58.6379   6
   0  -5   3 1051.26 62.4223   6
   0  -5  -3 1062.01 61.4950   3
   0   5  -3 1037.28 54.9586   8
   0  -5  -3 989.651 62.1020   7
   0  -5  -4 3807.41 178.950   3
   0   5  -4 3695.30 179.593   6
   0  -5  -4 3678.09 180.659   7
   0   5   4 3601.05 176.454   6
   0   5  -4 3633.54 169.456   8
   0  -5   4 3669.18 180.138   6
   0  -5   5 512.161 40.3463   6
   0   5  -5 606.282 40.3130   4
   0   5   5 514.418 36.9168   6
   0  -5  -5 514.818 40.8332   7
   0   5  -5 562.045 30.3200   8
   0  -5  -5 529.360 39.1128   3
   0   5   6 2394.07 133.064   8
   0  -5   6 2570.60 132.133   6
   0  -5  -6 2484.28 134.846   8
   0  -5  -6 2594.17 130.447   3
   0   5  -6 2678.21 130.159   4
   0  -5  -6 2574.67 133.240   7
   0   5   7 1740.21 94.7277   1
   0  -5  -7 1701.62 92.8592   7
   0   5  -7 1608.44 88.6490   4
   0   5   7 1571.11 93.5200   8
   0  -5   7 1497.05 89.8336   6
   0  -5  -7 1599.15 94.5268   8
   0  -5  -7 1613.89 89.1504   3
   0  -5  -8 453.604 29.8314   9
   0  -5  -8 406.505 37.7278   7
   0   5  -8 474.560 27.1830   2
   0   5   8 419.561 39.9183   1
   0   5  -8 403.418 36.4164   4
   0  -5  -8 443.083 36.7219   3
   0  -5   8 431.642 38.1552   6
   0   5   8 485.520 42.3691   8
   0  -5  -8 377.388 39.9502   8
   0  -5  -9 5932.27 286.756   8
   0   5   9 5861.34 284.785   8
   0  -5  -9 5793.26 281.902   7
   0   5  -9 6039.04 279.840   5
   0   5  -9 5654.23 264.924   2
   0  -5  -9 6238.57 268.537   9
   0  -5   9 5608.47 279.583   6
   0  -5  -9 5831.68 277.306   3
   0   5  -9 5931.76 278.238   4
   0   5   9 5789.87 283.741   1
   0   5  10 300.257 26.6070   6
   0   5  10 379.408 39.7599   8
   0  -5 -10 313.639 32.4753   3
   0  -5  10 301.132 34.2248   6
   0  -5 -10 336.331 23.5299   9
   0   5  10 276.804 35.0274   1
   0  -5 -10 392.526 37.7821   7
   0   5 -10 324.607 33.9634   5
   0   5 -10 372.611 34.5311   4
   0  -5 -10 379.335 41.3883   8
   0  -5 -11 3446.12 184.779   7
   0   5  11 3922.38 190.422   8
   0   5 -11 3285.20 166.565   1
   0  -5  11 3808.35 183.652   6
   0   5 -11 3651.31 181.565   5
   0   5 -11 3700.13 181.341   4
   0  -5 -11 3705.52 191.227   8
   0   5  11 3879.19 173.912   6
   0   5  11 4011.37 190.328   1
   0  -5 -11 3606.22 179.277   3
   0   5  12 369.494 41.7952   1
   0  -5 -12 416.348 45.0599   8
   0   5 -12 424.097 37.5158   5
   0   5  12 408.476 30.4305   6
   0   5 -12 448.452 39.8779   4
   0  -5 -12 415.045 41.3539   7
   0   5  12 443.425 44.7259   8
   0   5 -12 392.749 25.9072   1
   0  -5 -12 403.888 35.1585   3
   0  -5  12 341.431 37.2465   6
   0  -5 -13 391.236 33.7516   3
   0   5  13 395.726 42.8020   1
   0  -5  13 308.931 35.1642   6
   0   5 -13 335.640 35.5301   4
   0   5 -13 386.513 36.8886   5
   0   5  13 325.098 40.7833   8
   0   5  13 348.114 27.0110   6
   0   5 -14 3.10238 20.5237   4
   0   5 -14 5.74975 19.1659   5
   0   5  14 28.6945 23.7811   1
   0   5  14 33.6213 22.3469   8
   0  -5  14 22.3122 13.6326   3
   0  -5 -14 21.0942 16.2102   3
   0   5  14 10.5322 9.12185   6
   0  -5 -15 751.599 49.3265   3
   0   5  15 655.221 38.2582   5
   0  -5  15 644.438 45.0067   3
   0   5  15 657.790 61.7270   8
   0   5 -15 850.580 57.4449   4
   0   5  15 823.194 58.9844   4
   0   5  15 760.956 63.8455   1
   0   5  16 8.76376 24.8978   1
   0   5 -16-23.3761 24.4962   4
   0  -5 -16 8.53996 16.0478   3
   0  -5  16 7.37948 13.7843   3
   0   5  16 7.42194 24.7251   4
   0   5  16-22.2353 26.5515   8
   0   5  17 2083.18 122.351   8
   0  -5  17 2040.34 101.425   3
   0  -5 -17 2019.93 102.562   3
   0  -5  17 1865.98 99.1945   3
   0   5 -17 1936.46 113.264   4
   0   5  18-9.33755 27.8753   8
   0   5  18 4.04606 21.5049   4
   0  -5  18 2.79952 10.7078   3
   0   5  19 1254.82 88.9272   8
   0   5  19 1299.33 86.4383   4
   0   5  20 14.5712 32.3748   8
   0   5  20 26.2943 24.6578   4
   0   5  21 264.906 42.6444   8
   0   6   0 3500.81 168.428   8
   0  -6   0 3387.41 167.985   8
   0   6  -1 2996.01 144.965   8
   0  -6   1 2943.30 144.755   8
   0   6   1 3059.23 148.602   8
   0   6   1 2766.68 147.548   6
   0  -6  -1 2957.66 147.886   8
   0   6  -2 3721.24 169.312   8
   0   6   2 3837.12 175.904   8
   0   6   2 3299.76 172.726   6
   0  -6  -2 3444.53 174.269   8
   0  -6  -2 3267.27 173.724   3
   0   6   3 47.0640 14.4036   6
   0  -6   3 47.7119 16.4361   6
   0   6  -3 44.1173 15.9942   6
   0   6  -3 50.9244 11.8134   8
   0   6   3 47.5908 16.2336   8
   0  -6  -3 84.5429 18.0135   3
   0  -6  -4 684.435 48.5386   3
   0   6   4 735.790 47.4573   6
   0   6  -4 684.330 40.0821   8
   0  -6  -4 703.528 50.1324   7
   0  -6   4 569.140 47.0417   6
   0   6  -4 641.105 48.0495   6
   0  -6   5 1662.21 99.1061   6
   0  -6  -5 1795.99 100.942   7
   0   6   5 1740.77 96.2543   6
   0   6  -5 1862.22 87.9903   8
   0  -6  -5 1772.61 98.8197   3
   0  -6   6 51.8423 19.2007   6
   0  -6  -6 121.795 22.4211   7
   0  -6  -6 63.8278 17.8254   3
   0   6   6 102.477 17.6096   6
   0  -6  -6 31.5525 19.8093   8
   0   6  -6 90.1267 19.3918   4
   0   6  -6 84.6839 10.0282   8
   0  -6  -7 3088.44 157.263   7
   0   6   7 2808.63 147.934   6
   0   6  -7 3006.25 151.883   4
   0  -6  -7 2903.28 152.556   3
   0   6   7 3208.66 159.123   8
   0  -6   7 3009.47 155.093   6
   0  -6  -7 2926.46 157.939   8
   0  -6   8 535.996 46.0264   6
   0   6   8 507.886 39.9597   6
   0  -6  -8 566.713 45.1292   3
   0  -6  -8 484.701 48.1050   8
   0  -6  -8 577.151 48.3695   7
   0   6  -8 622.954 45.7459   4
   0   6   8 530.439 48.5504   8
   0   6   8 584.527 49.6280   1
   0  -6  -9 1128.48 69.7558   3
   0  -6  -9 1039.23 72.6442   7
   0  -6   9 1118.73 71.5455   6
   0   6   9 1084.70 73.9764   1
   0  -6  -9 1105.07 59.7459   9
   0   6   9 1009.11 63.0269   6
   0   6   9 1087.28 74.7770   8
   0   6  -9 1125.20 69.2981   4
   0  -6  -9 1009.49 74.7037   8
   0   6  -9 974.126 54.5025   2
   0   6  10 1722.75 94.6045   6
   0   6 -10 1965.07 104.715   5
   0   6 -10 1637.14 85.5436   2
   0  -6 -10 1937.39 91.1935   9
   0   6  10 1828.35 108.696   8
   0  -6 -10 1775.48 110.267   8
   0  -6  10 1809.96 103.847   6
   0   6 -10 1841.37 101.485   4
   0  -6 -10 1751.88 105.647   7
   0   6  10 1692.60 105.711   1
   0  -6 -10 1695.82 100.286   3
   0   6 -11 3.09687 21.0981   4
   0   6  11 12.5658 24.5327   8
   0  -6 -11-11.5516 22.5528   7
   0  -6 -11 9.21138 22.9768   8
   0  -6  11 6.86870 19.5148   6
   0  -6 -11 8.30111 10.4627   9
   0   6  11 24.1597 22.6404   1
   0   6  11 6.44169 12.9420   6
   0  -6 -11 5.99560 18.2342   3
   0   6 -11-19.5450 19.0796   5
   0  -6 -12 1272.02 79.4490   3
   0   6 -12 1240.99 79.2651   4
   0   6  12 1425.87 90.5401   8
   0  -6 -12 1204.24 84.2785   7
   0   6 -12 1316.74 81.1502   5
   0  -6  12 1212.97 80.4815   6
   0  -6 -12 1300.79 91.5415   8
   0   6  12 1502.45 89.7489   1
   0   6 -12 1204.60 63.0139   1
   0   6  12 1337.55 72.7564   6
   0   6  13 663.984 57.7044   1
   0  -6 -13 758.745 51.4721   3
   0   6 -13 674.126 53.3236   4
   0   6  13 481.893 53.8731   8
   0   6  13 679.236 42.6627   6
   0  -6 -13 577.679 54.2752   7
   0   6 -13 678.771 52.7533   5
   0   6 -13 568.708 33.3648   1
   0   6 -14 1342.11 90.0287   5
   0  -6 -14 1520.27 88.2843   3
   0   6  14 1546.48 101.685   8
   0   6 -14 1567.66 93.4144   4
   0   6  14 1544.99 80.2256   6
   0   6  14 1600.92 101.302   1
   0  -6  15 1431.92 84.0079   3
   0   6 -15 1515.07 93.4377   4
   0   6  15 1515.74 77.9880   6
   0   6 -15 1543.81 92.1934   5
   0   6  15 1582.95 103.705   8
   0   6  15 1527.96 100.810   1
   0  -6 -15 1567.04 88.5029   3
   0  -6 -16 440.924 38.1700   3
   0   6 -16 403.469 41.9063   4
   0  -6  16 350.790 35.0378   3
   0   6  16 428.819 44.4298   4
   0  -6  16 386.765 33.5637   3
   0   6  16 384.694 48.0437   8
   0   6  16 376.748 46.6920   1
   0  -6  17 84.4977 19.5139   3
   0  -6 -17 95.6002 21.4680   3
   0   6  17 32.8455 26.5306   4
   0   6  17 79.8574 30.5581   8
   0  -6  17 69.3427 19.4703   3
   0   6  17 108.241 34.6529   1
   0   6 -17 98.0186 27.5113   4
   0   6 -18 33.7517 21.9892   4
   0   6  18-10.2006 36.2398   8
   0   6  18 46.7595 26.7986   4
   0   6  19 180.809 33.6924   4
   0   6  19 52.0624 30.5757   8
   0   6  20 90.3269 35.3550   8
   0   6  21 236.394 43.5173   8
   0  -7   0 10.4665 11.1509   8
   0   7   0-5.20664 14.0006   8
   0   7  -1 2598.98 126.641   8
   0  -7  -1 2429.23 128.698   8
   0   7   1 2470.26 128.825   8
   0   7   1 2260.26 128.238   6
   0  -7  -2 40.0678 19.9104   3
   0   7   2 14.9236 15.4905   8
   0  -7  -2-3.04200 14.9782   8
   0   7  -2 22.1026 11.7594   8
   0   7   2-2.94919 13.0358   6
   0  -7  -3 13762.8 661.079   8
   0  -7  -3 14815.4 661.657   3
   0   7  -3 14573.1 662.189   6
   0   7   3 13729.1 658.404   6
   0   7   3 15402.3 663.395   8
   0   7  -3 14785.6 652.885   8
   0   7   4 100.827 25.1674   8
   0   7   4 72.0546 20.4517   6
   0  -7  -4 62.4954 21.5303   3
   0   7  -4 65.8783 15.7865   8
   0  -7  -4 58.1374 22.4940   7
   0   7  -4 97.9858 23.1127   6
   0   7   5 15505.4 758.017   6
   0   7  -5 17005.9 749.153   8
   0  -7  -5 17277.9 765.403   7
   0  -7  -5 17440.9 763.006   3
   0   7   6 558.241 43.2069   6
   0  -7  -6 511.971 46.6113   7
   0   7  -6 510.783 44.8922   4
   0   7  -6 544.548 33.2528   8
   0  -7   6 523.978 46.2167   6
   0  -7  -6 482.770 44.5503   3
   0  -7   7 2740.15 144.459   6
   0  -7  -7 2656.70 147.257   8
   0   7   7 2661.18 138.917   6
   0  -7  -7 2710.12 146.279   7
   0  -7  -7 2736.28 142.240   3
   0   7  -7 2604.63 123.697   8
   0   7  -7 2607.36 139.840   4
   0   7  -8 1837.26 104.430   4
   0   7   8 1937.05 111.551   1
   0  -7  -8 1910.61 106.775   3
   0   7   8 1712.89 100.925   6
   0  -7  -8 1688.06 109.962   8
   0   7   8 1928.59 111.965   8
   0  -7  -8 1780.95 109.854   7
   0  -7   8 1882.63 108.178   6
   0   7   9 204.220 33.3574   1
   0  -7  -9 201.945 36.2938   8
   0  -7  -9 216.782 31.7903   3
   0   7   9 234.429 28.2419   6
   0  -7   9 186.672 31.8235   6
   0  -7  -9 193.919 32.4136   7
   0   7  -9 261.620 31.8200   4
   0   7   9 162.334 33.2173   8
   0   7  10 1280.80 78.0999   6
   0   7  10 1438.71 92.6729   8
   0  -7 -10 1392.50 74.5925   9
   0   7 -10 1118.87 81.4560   5
   0  -7 -10 1366.92 89.4123   7
   0  -7 -10 1266.86 83.9724   3
   0   7  10 1502.30 92.5097   1
   0   7 -10 1419.25 84.9599   4
   0   7 -10 1303.58 67.2615   2
   0  -7 -10 1252.35 91.0181   8
   0  -7 -11 928.908 71.6663   7
   0  -7 -11 992.161 68.2229   3
   0  -7 -11 1134.54 79.5973   8
   0   7 -11 830.496 64.5348   4
   0   7  11 805.603 59.7953   6
   0   7 -11 935.316 68.1778   5
   0  -7 -11 1057.87 57.6528   9
   0   7  11 1003.96 73.5028   1
   0   7  11 1008.10 75.0757   8
   0  -7 -12 497.237 52.1227   7
   0   7  12 557.781 55.9719   8
   0   7 -12 557.126 50.0579   5
   0  -7 -12 543.407 48.0391   3
   0  -7 -12 484.886 35.2346   9
   0   7 -12 480.709 29.3656   1
   0   7 -12 532.281 47.4298   4
   0   7  12 526.377 40.6923   6
   0   7  12 621.025 56.2810   1
   0   7 -13 994.629 70.0021   4
   0  -7 -13 904.038 73.2495   7
   0  -7 -13 920.137 67.7485   3
   0   7 -13 1126.17 73.2962   5
   0   7  13 894.820 75.5499   1
   0   7  13 1047.04 77.6482   8
   0   7  13 951.334 59.7442   6
   0  -7  14 34.5438 10.3973   7
   0   7 -14 47.6424 26.4321   4
   0   7  14 80.2513 37.0629   8
   0  -7 -14 53.7734 25.4723   3
   0   7  14 53.3624 17.5058   6
   0   7 -14 18.8767 25.4045   5
   0   7  14 24.4389 31.3570   1
   0   7 -15 301.664 40.8446   5
   0  -7 -15 353.558 38.4282   3
   0   7  15 413.885 48.1109   1
   0  -7  15 313.559 35.4137   3
   0   7  15 335.761 48.9464   8
   0   7  15 381.137 29.7901   6
   0   7 -15 280.665 38.4307   4
   0   7 -16 220.957 35.0875   5
   0  -7 -16 310.211 34.7878   3
   0   7  16 301.709 46.8076   8
   0   7 -16 280.929 36.0424   4
   0  -7  16 344.702 32.5595   3
   0  -7  16 283.897 33.7570   3
   0   7 -17-23.1940 22.6444   4
   0   7  17-8.76119 25.9101   4
   0  -7  17-2.65739 17.7102   3
   0   7  17 15.9250 29.2070   1
   0  -7  17-4.90359 16.7078   3
   0   7  17-27.0734 32.3314   8
   0   7  18 503.841 60.7751   8
   0   7  18 662.064 64.2315   1
   0   7  18 576.894 54.9483   4
   0   7  19-11.3005 34.0658   8
   0   7  19 55.6437 27.1752   4
   0   7  20 161.032 43.0340   8
   0   7  21-11.6958 32.1766   8
   0   8   0 7614.22 357.598   8
   0  -8  -1 13790.1 646.996   8
   0   8  -1 14329.1 644.781   8
   0   8   1 14727.0 648.327   8
   0   8   1 13848.3 649.044   6
   0   8   2 2031.41 117.484   6
   0  -8  -2 2170.67 119.839   3
   0   8  -2 2151.58 113.022   8
   0  -8   2 2055.22 118.811   3
   0   8   2 2136.55 118.589   8
   0  -8  -2 2120.72 118.095   8
   0   8  -3 2143.45 124.179   6
   0   8   3 2190.76 124.098   8
   0  -8  -3 2386.85 125.966   3
   0  -8  -3 2067.20 123.445   8
   0   8   3 2137.75 121.950   6
   0   8  -3 2405.69 117.575   8
   0   8   4 103.116 23.4793   6
   0  -8  -4 75.4059 25.1478   3
   0  -8  -4 62.1321 23.1394   8
   0   8   4 26.1599 22.2819   8
   0  -8  -4 97.1786 28.1169   7
   0   8  -4 59.5169 23.6032   6
   0   8  -4 55.5067 15.6224   8
   0  -8  -5 696.496 55.9900   7
   0   8  -5 643.936 42.5257   8
   0   8   5 639.747 55.1779   8
   0   8   5 546.063 49.1127   6
   0  -8  -5 729.375 55.5890   3
   0  -8  -6 1800.79 107.659   7
   0  -8  -6 1746.82 103.773   3
   0   8   6 1827.72 101.944   6
   0   8  -6 1670.28 88.5960   8
   0   8   7 5382.59 268.846   6
   0   8  -7 5317.89 253.900   8
   0  -8  -7 5842.42 274.923   3
   0  -8  -7 5696.91 278.300   7
   0   8  -7 6210.04 275.004   4
   0   8  -8 2919.72 137.586   8
   0   8   8 2998.15 155.871   6
   0  -8  -8 2972.20 167.384   8
   0   8  -8 3133.65 159.678   4
   0  -8  -8 3088.31 165.488   7
   0   8   8 2882.42 163.537   1
   0  -8  -8 3058.36 160.734   3
   0   8   9 3567.34 184.904   6
   0   8   9 3840.90 198.226   1
   0   8   9 3690.66 198.117   8
   0  -8  -9 3557.06 198.067   8
   0  -8  -9 3544.89 195.259   7
   0   8  -9 3757.62 190.401   4
   0  -8  -9 3802.64 192.456   3
   0   8 -10 676.647 39.8908   2
   0   8  10 603.643 58.8292   1
   0   8 -10 731.622 57.0560   4
   0  -8 -10 662.434 56.5463   3
   0  -8 -10 613.523 46.6624   9
   0  -8 -10 630.637 61.0408   8
   0   8  10 610.243 49.9377   6
   0  -8 -10 770.165 63.2361   7
   0   8  10 625.818 60.5391   8
   0   8  11 1049.26 79.4047   8
   0   8 -11 924.065 72.4697   5
   0  -8 -11 1117.10 62.8455   9
   0  -8 -11 921.457 74.8939   7
   0  -8 -11 1038.84 72.7938   3
   0   8 -11 1060.87 72.7550   4
   0   8  11 983.812 65.5503   6
   0   8  11 983.329 77.2665   1
   0   8 -11 950.988 53.0351   2
   0  -8 -12 2.06319 17.6668   9
   0  -8 -12 23.6687 24.4261   3
   0   8  12 2.86425 18.3477   6
   0  -8 -12-19.6827 29.3800   7
   0   8 -12 7.74439 25.2070   4
   0   8  12-4.97791 29.1555   1
   0   8  12 10.2707 31.7977   8
   0   8 -12 21.0133 26.4753   5
   0  -8  13 107.382 19.0903   7
   0  -8 -13 86.4249 31.2942   3
   0   8  13 76.4033 21.6733   6
   0   8 -13 118.100 29.3866   5
   0  -8 -13 96.7090 18.1374   9
   0  -8 -13 95.6087 35.2172   7
   0   8 -13 39.5081 26.9797   4
   0   8  13 10.5535 29.9035   8
   0   8  13 128.489 37.6508   1
   0  -8 -14 98.2944 32.5186   7
   0   8 -14 159.367 33.2620   4
   0   8  14 145.547 24.9773   6
   0  -8 -14 120.203 30.4824   3
   0  -8  14 194.084 32.7935   3
   0  -8  14 195.043 19.8054   7
   0   8 -14 131.097 32.9219   5
   0   8  14 169.399 38.4949   1
   0   8  14 200.740 46.3462   8
   0   8 -15 33.8429 24.1057   5
   0   8  15 50.9331 18.7885   6
   0   8 -15 60.9660 25.8839   4
   0   8  15 22.3448 31.4610   8
   0  -8 -15 7.53456 26.2796   3
   0  -8  15 50.7298 26.2298   3
   0   8  15 70.8460 33.1961   1
   0   8 -16 33.5648 24.2576   5
   0  -8  16 78.4818 25.6046   3
   0   8 -16 99.0868 29.4642   4
   0   8  16 55.9120 30.8946   1
   0  -8 -16 65.2692 25.9143   3
   0   8  16 74.4546 35.8874   8
   0  -8  17 17.1100 19.0078   3
   0   8  17 22.8892 28.9347   1
   0  -8  17 3.10518 21.4653   3
   0   8 -17 8.36056 25.1991   5
   0   8 -17 24.8944 22.5780   4
   0   8  17-11.6908 30.7011   8
   0  -8 -17 20.6478 22.5850   3
   0   8  18-14.4196 27.5936   4
   0   8 -18 25.1330 27.9090   4
   0   8  18 5.96948 33.2043   8
   0   8  18-11.7279 28.8549   1
   0   8  19 4.91154 26.4200   4
   0   8  19-30.4256 37.6821   8
   0   8  20 24.7765 34.0946   8
   0   9   0-15.8259 21.0401   6
   0  -9  -1 541.165 49.9763   7
   0   9   1 573.484 48.2203   8
   0   9  -1 530.691 45.5466   8
   0   9   1 570.570 49.7892   6
   0   9   2 7458.25 376.264   6
   0   9   2 8597.83 378.939   8
   0  -9  -2 7873.91 378.328   3
   0  -9   2 7678.73 377.856   3
   0   9  -2 7947.25 370.691   8
   0   9   3 1739.52 100.739   8
   0   9   3 1545.84 97.8398   6
   0  -9   3 1624.59 99.6741   3
   0  -9  -3 1429.43 96.4996   8
   0  -9  -3 1766.46 101.778   3
   0   9  -3 1559.86 90.8779   8
   0   9  -3 1438.06 96.8782   6
   0   9   4 15402.0 752.830   6
   0  -9  -4 17138.5 758.324   3
   0  -9   4 16587.4 757.226   3
   0   9   4 17200.4 758.479   8
   0   9  -4 17051.2 758.611   6
   0   9  -4 16590.5 744.769   8
   0  -9  -4 15757.8 756.708   8
   0   9   5 1272.00 82.6409   6
   0   9   5 1358.30 87.4431   8
   0  -9  -5 1257.40 85.4761   3
   0   9  -5 1207.54 72.5594   8
   0  -9  -5 1258.77 86.4749   7
   0  -9  -5 1121.80 83.6809   8
   0  -9  -6 10785.3 507.358   7
   0   9   6 10623.9 505.867   8
   0   9   6 10762.3 499.726   6
   0   9  -6 10505.9 485.463   8
   0  -9  -6 11096.2 503.854   3
   0  -9  -7 257.138 37.6146   3
   0   9  -7 210.812 21.8552   8
   0  -9  -7 180.019 36.6208   7
   0   9  -7 223.674 35.4764   4
   0   9   7 209.112 31.8052   6
   0  -9  -8 396.355 45.9098   3
   0   9   8 478.011 45.2035   6
   0   9  -8 444.893 29.2438   8
   0   9  -8 455.740 47.7181   4
   0  -9  -8 471.966 50.8189   7
   0   9   9 59.6759 29.8370   1
   0   9   9 20.1966 29.7180   8
   0  -9  -9 64.6972 26.6337   3
   0   9  -9 81.2127 26.1756   4
   0  -9  -9 64.8823 29.3788   7
   0   9   9 96.1379 25.1228   6
   0  -9 -10 689.728 62.0568   3
   0   9  10 786.948 67.7755   8
   0  -9 -10 712.240 66.6297   7
   0   9  10 798.900 59.1895   6
   0   9  10 697.176 65.1775   1
   0   9 -10 667.610 59.9161   4
   0  -9 -10 756.866 53.4505   9
   0   9  11 177.431 37.2165   8
   0  -9 -11 132.357 32.5306   3
   0   9  11 147.493 38.7085   1
   0   9 -11 91.8315 30.9816   5
   0   9 -11 142.972 30.8487   4
   0  -9 -11 89.3371 33.7410   7
   0   9  11 57.7082 22.9730   6
   0   9 -11 107.579 15.5396   2
   0  -9 -11 135.378 25.0173   9
   0  -9 -12 1395.67 95.5761   3
   0  -9  12 1583.77 95.5464   3
   0   9 -12 1388.10 94.9171   4
   0  -9  12 1566.03 84.5195   7
   0   9  12 1480.17 103.590   8
   0  -9 -12 1502.31 84.3867   9
   0   9  12 1351.25 87.4400   6
   0   9 -12 1418.74 97.6774   5
   0  -9 -12 1342.46 100.134   7
   0   9  12 1463.12 102.155   1
   0   9  13 9.45405 21.0298   6
   0  -9 -13 22.0522 29.1859   3
   0  -9  13 7.91073 23.1961   3
   0  -9 -13 27.0107 19.7454   9
   0   9  13 38.8695 30.2307   1
   0   9 -13 4.69177 29.5793   5
   0   9  13 28.4114 35.2033   8
   0   9 -13 60.4628 29.0160   4
   0  -9  13 42.5182 18.5730   7
   0  -9 -13 44.2143 31.0967   7
   0   9 -14 797.142 68.1563   5
   0  -9 -14 809.430 76.0340   7
   0   9  14 873.594 75.9616   1
   0   9  14 861.106 58.9594   6
   0   9  14 906.177 78.2259   8
   0   9 -14 859.859 68.7411   4
   0  -9 -14 855.521 52.6215   9
   0  -9  14 895.295 65.9687   3
   0  -9 -14 833.604 68.1418   3
   0   9 -15 26.3391 26.0400   4
   0  -9  15 57.0005 25.0137   3
   0   9  15 48.0517 29.6252   8
   0   9  15 41.0202 34.7150   1
   0   9 -15 32.8967 28.3943   5
   0   9  15 60.3864 20.7304   6
   0   9  16 120.384 36.8696   1
   0  -9 -16 124.538 29.4347   3
   0   9 -16 146.721 33.0728   4
   0  -9  16 180.462 32.0739   3
   0   9  16 141.441 40.8824   8
   0   9 -16 187.254 34.7551   5
   0   9  17-6.27135 34.5234   8
   0   9  17 36.9193 31.5381   1
   0  -9 -17 39.6373 24.1387   3
   0   9 -17 37.0405 28.6940   5
   0   9  18-12.5539 32.5654   1
   0   9 -18-4.48602 27.2936   4
   0   9  18-38.4472 33.6570   8
   0   9  19 15.6452 34.4852   4
   0   9  19-12.8682 37.3151   1
   0   9  19-26.1218 35.5291   8
   0 -10   0 8489.63 418.437   7
   0  10   0 8418.31 417.219   6
   0  10   0 9264.66 414.660   8
   0  10  -1 1101.23 72.4622   8
   0  10   1 1165.48 76.1467   8
   0 -10  -1 896.088 74.4690   7
   0  10   1 990.213 74.8268   6
   0 -10   2 2779.84 150.971   3
   0  10   2 2423.81 146.698   6
   0  10  -2 2719.30 142.425   8
   0  10   2 2875.72 150.259   8
   0 -10  -2 2620.83 149.141   3
   0 -10  -2 2447.77 148.643   7
   0  10   3 223.800 36.0502   8
   0  10  -3 201.857 37.2838   6
   0 -10   3 234.923 38.2279   3
   0  10  -3 294.321 32.6244   8
   0  10   3 227.605 35.2822   6
   0 -10  -3 285.803 41.8263   3
   0  10   4 89.2398 26.6241   6
   0 -10   4 162.635 32.0805   3
   0 -10  -4 191.817 34.5137   3
   0  10   4 162.028 33.6274   8
   0  10  -4 152.350 24.8798   8
   0  10   5 131.394 31.5352   8
   0  10   5 63.1581 26.1666   6
   0 -10  -5 188.873 36.2352   7
   0 -10  -5 27.6474 29.8007   3
   0  10  -5 91.6869 21.3910   8
   0 -10   5 108.579 32.1815   3
   0 -10   6 2449.20 133.426   3
   0  10   6 2121.79 127.396   6
   0 -10  -6 2225.80 134.618   7
   0  10  -6 2101.04 114.500   8
   0 -10  -6 2203.21 132.062   3
   0  10   6 2383.51 136.119   8
   0 -10   7 9.05406 28.0726   3
   0 -10  -7 52.3568 31.2979   7
   0  10   7 15.2266 27.9657   8
   0  10   7 16.4998 21.7161   6
   0  10  -7 57.6797 17.5553   8
   0  10  -7 26.0538 27.3975   4
   0 -10  -7 61.1953 29.9435   3
   0  10  -8 3745.68 187.700   4
   0 -10  -8 3526.79 188.594   3
   0  10  -8 3275.43 163.387   8
   0 -10   8 3634.29 187.603   3
   0 -10  -8 3470.54 192.618   7
   0  10   8 3479.13 183.118   6
   0  10  -9 660.152 39.0008   8
   0  10  -9 813.845 65.4642   4
   0 -10  -9 795.691 68.6336   7
   0  10   9 672.702 58.6851   6
   0 -10  -9 758.721 64.8472   3
   0 -10   9 795.706 64.9758   3
   0 -10  10 1508.75 99.1643   3
   0  10  10 1531.59 105.235   1
   0  10  10 1534.23 104.516   8
   0 -10 -10 1487.33 101.546   3
   0  10  10 1457.49 93.8451   6
   0  10 -10 1511.70 98.9134   4
   0 -10 -10 1415.98 103.822   7
   0 -10  11 1726.86 95.9276   7
   0 -10 -11 1743.18 96.3822   9
   0  10 -11 1557.11 82.8446   2
   0  10  11 1584.27 111.112   8
   0  10 -11 1530.26 105.414   5
   0 -10 -11 1483.60 108.927   7
   0  10  11 1484.04 108.421   1
   0  10 -11 1572.91 103.803   4
   0 -10 -11 1610.94 107.094   3
   0 -10  11 1623.79 103.808   3
   0  10  11 1706.42 100.614   6
   0  10  12 37.2057 23.4767   6
   0 -10  12 31.1224 28.7429   3
   0  10 -12 23.3688 26.3128   4
   0  10  12 34.8717 31.6463   1
   0 -10  12 34.4755 21.1176   7
   0 -10 -12 8.75721 20.7767   9
   0 -10 -12 23.5431 34.4986   7
   0 -10 -12 29.4513 31.4702   3
   0  10  12 59.2536 34.7303   8
   0  10 -12 56.1998 29.3616   5
   0  10  13 1617.59 111.242   1
   0  10 -13 1604.03 102.529   4
   0  10  13 1422.09 92.7010   6
   0 -10 -13 1580.95 89.1042   9
   0 -10  13 1543.50 100.017   3
   0  10  13 1596.10 112.148   8
   0 -10 -13 1488.33 101.449   3
   0 -10  13 1516.10 87.4325   7
   0  10 -13 1557.19 104.909   5
   0 -10 -13 1439.45 106.975   7
   0  10  14 145.870 27.1853   6
   0  10  14 128.877 39.0068   1
   0 -10 -14 126.073 22.8406   9
   0 -10 -14 73.2649 32.7097   3
   0  10 -14 149.717 36.0518   5
   0 -10  14 143.129 32.6262   3
   0  10  14 68.8566 36.3088   8
   0 -10 -14 98.4471 36.4086   7
   0  10 -14 104.387 32.2724   4
   0  10  15 263.988 48.8410   1
   0 -10 -15 293.727 45.5337   3
   0 -10 -15 345.411 52.9748   7
   0  10 -15 386.711 47.4735   5
   0  10 -15 338.517 46.6359   4
   0 -10  15 448.527 46.2152   3
   0  10  15 353.511 53.3391   8
   0 -10 -16 88.6763 30.1920   3
   0  10  16 85.5503 34.3945   8
   0  10 -16 129.072 33.0725   4
   0  10  16 64.5214 32.8918   1
   0 -10  16 111.304 29.9660   3
   0  10  17 6.57872 39.6521   1
   0  10 -17 24.0453 28.4470   4
   0  10  17 6.70276 38.8749   8
   0  11   0-4.89160 22.6937   6
   0  11   0 4.07686 26.7483   8
   0 -11   0 4.90433 27.2796   7
   0  11   1 38.8530 25.3139   6
   0  11  -1 123.651 29.4939   8
   0 -11  -1 60.1751 26.7689   7
   0  11   1 59.9513 24.4589   8
   0 -11   1 19.2006 25.3302   7
   0 -11   2 876.631 74.3349   7
   0  11   2 996.589 74.9855   6
   0 -11  -2 942.945 76.0521   7
   0 -11   2 987.571 76.9065   3
   0  11   2 955.059 72.8898   8
   0  11  -2 1000.47 69.4182   8
   0 -11  -2 915.497 76.4264   3
   0 -11   3 271.036 43.9964   3
   0 -11  -3 151.392 36.3569   3
   0  11   3 341.654 43.6245   8
   0  11   3 200.420 35.6330   6
   0  11  -3 251.737 33.3137   8
   0  11   4 799.550 64.2900   6
   0  11  -4 719.845 54.6107   8
   0 -11   4 650.813 64.1901   3
   0  11   4 775.142 64.5517   8
   0 -11  -4 660.586 65.0546   3
   0  11   5 1172.20 84.7656   8
   0  11   5 1040.55 78.7991   6
   0 -11   5 1073.57 82.2723   3
   0 -11  -5 1113.56 83.2762   3
   0  11  -5 1075.37 68.6982   8
   0 -11  -5 1024.99 83.6535   7
   0 -11  -6 5.61478 29.1242   7
   0  11  -6 28.1468 17.3063   8
   0 -11   6 20.0526 26.3267   3
   0 -11  -6-20.6247 29.9021   3
   0  11   6-10.5452 32.6475   8
   0  11   6-9.28107 25.8132   6
   0 -11  -7 1859.42 122.440   3
   0  11  -7 1939.55 103.009   8
   0 -11   7 1852.97 122.219   3
   0  11   7 1933.44 119.216   6
   0 -11  -7 1974.81 126.981   7
   0  11   7 2148.07 128.074   8
   0  11  -7 2018.02 122.688   4
   0  11  -8 245.279 25.1718   8
   0 -11  -8 298.697 47.7152   7
   0 -11   8 195.110 40.1556   3
   0  11  -8 348.633 45.3321   4
   0  11   8 267.357 37.6236   6
   0 -11  -8 272.823 42.3956   3
   0 -11  -9 943.004 76.5450   3
   0  11  -9 980.520 74.8107   4
   0  11  -9 882.571 50.5844   8
   0  11   9 776.385 67.5873   6
   0 -11   9 934.579 67.8538   7
   0 -11  -9 801.832 77.3717   7
   0 -11   9 1062.86 78.2759   3
   0  11  10 1291.68 100.548   1
   0 -11 -10 1267.99 101.602   7
   0 -11 -10 1489.76 103.056   3
   0  11 -10 1686.09 102.233   4
   0  11  10 1273.71 90.1671   6
   0 -11  10 1342.43 97.5818   3
   0 -11  10 1448.76 89.9342   7
   0  11  11 30.5636 33.3388   1
   0 -11 -11 32.2748 30.6567   3
   0  11  11 29.9071 23.8838   6
   0 -11 -11 12.5114 32.5349   7
   0 -11 -11 98.2670 28.0071   9
   0 -11  11 94.0274 26.1288   7
   0  11  11 73.9804 36.5376   8
   0 -11  11 34.5686 32.9890   3
   0  11 -11 75.0516 35.1405   4
   0 -11 -12 673.632 54.7192   9
   0  11 -12 740.816 65.3417   4
   0 -11 -12 762.344 69.5535   3
   0  11 -12 674.167 66.5700   5
   0  11  12 626.537 56.4901   6
   0  11 -12 679.935 42.4094   2
   0  11  12 621.380 67.9869   8
   0 -11  12 792.253 66.4779   3
   0 -11 -12 773.130 73.8107   7
   0 -11  12 772.101 56.6146   7
   0  11  12 686.360 69.4281   1
   0  11  13 201.700 44.1445   8
   0  11  13 147.068 42.1132   1
   0 -11 -13 156.402 36.7660   3
   0 -11  13 101.695 31.6728   3
   0 -11  13 145.108 27.4598   7
   0 -11 -13 176.395 43.9968   7
   0  11 -13 138.704 36.3184   4
   0  11  13 131.877 31.2333   6
   0 -11 -13 132.674 27.6741   9
   0  11 -13 196.717 40.4296   5
   0 -11 -14-25.5218 21.9483   9
   0 -11  14-24.5603 21.2402   7
   0  11  14 33.3956 36.3397   8
   0  11  14 6.56227 34.8835   1
   0 -11 -14-26.8234 31.7321   3
   0  11 -14 10.2775 27.3189   4
   0  11 -14-11.2691 29.2318   5
   0  11  14-11.4758 20.0965   6
   0 -11  14 9.53843 28.2112   3
   0 -11 -14-26.5840 34.0437   7
   0  11 -15 356.258 45.4459   4
   0 -11 -15 383.222 50.0390   3
   0 -11  15 317.932 44.0681   3
   0  11 -15 304.051 47.5625   5
   0  11  15 356.497 57.7451   8
   0 -11 -15 387.349 54.7800   7
   0  11  15 375.531 55.4940   1
   0 -11 -16 249.207 43.7097   3
   0  11 -16 282.543 42.8654   4
   0  11  16 209.915 47.1514   8
   0  11  16 309.515 55.1641   1
   0 -11  16 218.922 38.7402   3
   0  11 -16 224.802 45.2646   5
   0  11 -17 251.761 44.6741   5
   0  12   0 84.1196 29.9022   8
   0 -12   0 75.6042 31.1763   7
   0  12   0 64.6117 30.7698   6
   0  12  -1 138.834 32.9579   8
   0  12  -1 206.587 37.8691   6
   0 -12  -1 165.499 36.2084   7
   0 -12   1 148.156 36.3882   7
   0  12   1 213.157 38.6642   6
   0  12   1 227.788 37.9904   8
   0 -12  -2 281.575 42.7630   7
   0 -12   2 308.450 45.6198   3
   0  12   2 232.918 41.3032   8
   0  12  -2 293.638 38.5797   8
   0 -12   2 186.446 39.7937   7
   0  12   2 243.418 39.8909   6
   0 -12  -2 227.487 42.9050   3
   0 -12   3 5.06667 25.9635   7
   0  12   3 5.25054 25.8503   6
   0 -12   3 22.0463 28.6005   3
   0 -12  -3 16.7084 29.9639   3
   0  12   3 35.4294 32.1640   8
   0  12  -3 33.5375 21.8412   8
   0 -12   4 539.453 57.1165   7
   0  12  -4 623.425 50.5574   8
   0  12   4 656.468 60.1123   6
   0 -12  -4 537.283 60.8685   3
   0  12   4 614.857 62.0489   8
   0 -12   4 622.022 62.8739   3
   0 -12   5 11.0168 30.3246   3
   0  12   5 54.4463 32.8311   8
   0 -12  -5-5.63339 32.0275   3
   0 -12   5 19.3106 28.8447   7
   0  12   5 15.4991 23.9934   6
   0  12  -5 44.3628 20.3267   8
   0 -12   6 660.159 65.6517   3
   0 -12   6 615.733 59.6668   7
   0 -12  -6 539.693 64.0082   7
   0  12  -6 599.702 47.1057   8
   0  12   6 568.296 58.9500   6
   0 -12  -6 704.947 65.0289   3
   0  12   6 575.779 62.7966   8
   0 -12  -7 11.4526 34.1895   3
   0  12   7-10.1252 25.9294   6
   0 -12   7 22.0226 29.6091   3
   0 -12   7 9.12944 24.8327   7
   0  12   7-5.84270 28.7507   8
   0  12  -7-5.22244 30.5873   4
   0  12  -7-5.03819 16.5282   8
   0 -12  -7-12.5013 31.6009   7
   0  12   7-17.6395 34.4375   1
   0 -12  -8 25.5471 33.6586   7
   0  12  -8 61.5255 17.2816   8
   0 -12  -8 74.9735 32.8912   3
   0  12   8 90.3762 32.8990   8
   0 -12   8 48.6091 27.5078   7
   0  12  -8 110.864 31.6470   4
   0  12   8 30.3752 34.2739   1
   0  12   8 69.8889 27.3045   6
   0 -12   8 87.8641 35.0004   3
   0 -12  -9 52.2367 35.7194   3
   0 -12  -9 32.5597 37.4779   7
   0  12  -9 66.8521 14.7659   8
   0  12  -9 112.001 34.2647   4
   0 -12   9 55.3865 26.2816   7
   0  12   9 44.2250 28.0460   6
   0 -12   9 43.7956 32.4840   3
   0 -12  10 388.452 47.6758   7
   0  12 -10 427.168 54.7138   4
   0  12  10 530.703 53.3301   6
   0  12 -10 463.530 28.0323   8
   0 -12 -10 518.274 62.3843   7
   0 -12 -10 438.368 58.3489   3
   0 -12  10 554.694 58.9976   3
   0 -12 -11 31.4527 24.5961   9
   0 -12 -11 58.8139 35.1433   3
   0  12  11 28.2739 27.0891   6
   0  12 -11 10.8553 33.0418   4
   0 -12 -11 61.0000 39.3303   7
   0 -12  11 7.78823 24.9826   7
   0 -12  11 10.7982 28.7304   3
   0  12  11 52.2881 33.5046   1
   0  12  11 98.4235 40.6520   8
   0  12 -12 1199.64 91.7257   4
   0  12  12 1066.42 94.9892   8
   0  12  12 1328.85 100.752   1
   0  12 -12 1147.74 93.7634   5
   0 -12 -12 1317.31 95.2342   3
   0 -12 -12 1271.50 101.422   7
   0 -12  12 1182.38 89.8780   3
   0 -12  12 1227.11 80.7228   7
   0  12  12 1069.32 82.7918   6
   0 -12 -12 1300.11 82.6977   9
   0  12 -13 18.3100 32.8243   5
   0 -12 -13 29.4994 31.3592   3
   0 -12 -13 3.56990 22.8682   9
   0  12  13 27.3267 31.6955   1
   0  12 -13 5.53964 28.7350   4
   0 -12  13 15.8807 29.1242   3
   0 -12 -13 7.05462 34.2295   7
   0 -12  13-10.2716 22.2896   7
   0  12  13 20.7641 34.5291   8
   0  12  13-8.88158 25.2341   6
   0  12  14 1108.86 92.4472   8
   0  12 -14 1047.24 84.8747   4
   0 -12  14 1013.72 80.8749   3
   0 -12 -14 945.478 90.5374   7
   0  12  14 1168.39 95.5841   1
   0  12 -15-6.10110 32.0418   5
   0 -12  15 5.11737 28.1567   3
   0 -12 -15 36.5595 36.9683   7
   0  12 -15 16.6957 33.8515   4
   0 -12 -15 5.81570 30.5432   3
   0  12 -16 176.568 41.3992   5
   0  12 -16 199.781 41.0360   4
   0  13   0-5.88781 29.3724   6
   0 -13   0 41.3632 33.9232   7
   0  13   0-14.2925 34.2858   8
   0 -13  -1-18.0820 30.4840   7
   0  13  -1 77.2112 34.1078   6
   0  13   1 44.9413 34.5182   8
   0 -13   1 23.1690 32.2302   7
   0  13   1-5.82948 29.4841   6
   0  13  -1 18.1515 31.5908   8
   0 -13  -2 146.209 42.6301   3
   0 -13   2 132.669 42.2097   3
   0  13   2 167.642 40.7838   6
   0 -13   2 124.765 40.0316   7
   0  13  -2 154.771 35.7177   8
   0  13   2 229.070 44.2626   8
   0 -13  -2 129.107 37.9900   7
   0 -13  -3 106.686 38.9777   7
   0  13  -3 84.7900 26.4602   8
   0 -13   3 38.8387 31.9989   7
   0  13   3 81.2685 37.8267   8
   0  13   3 40.1072 34.9823   6
   0 -13   3 72.1377 35.6830   3
   0 -13  -3 67.2151 36.9523   3
   0  13   4 85.2672 32.4927   6
   0  13  -4 97.8038 26.2353   8
   0 -13   4 24.0482 33.6282   3
   0 -13  -4 104.252 37.4668   3
   0  13   4 95.6344 34.0878   8
   0 -13   4 92.1990 35.7592   7
   0 -13   5 126.040 41.4952   3
   0  13   5 157.998 37.4071   6
   0 -13  -5 191.333 43.5299   3
   0 -13   5 153.541 37.0116   7
   0  13  -5 170.306 28.6694   8
   0  13   5 162.985 39.4229   8
   0 -13  -6 66.6273 35.0456   7
   0 -13   6 24.0037 36.5537   3
   0 -13   6 72.2028 31.9960   7
   0 -13  -6 12.4337 33.1034   3
   0  13   6 67.0580 29.7687   6
   0  13   6 36.7521 34.8617   1
   0  13  -6 41.1391 21.4952   8
   0  13   6 48.1448 31.6666   8
   0  13  -7 141.773 39.5026   4
   0  13   7 126.523 39.2827   1
   0 -13  -7 200.094 43.0298   3
   0 -13  -7 271.663 49.7839   7
   0 -13   7 270.733 43.9589   7
   0  13   7 205.341 43.4340   8
   0  13   7 215.540 39.3471   6
   0  13  -7 246.731 30.8452   8
   0 -13   7 299.276 48.5252   3
   0 -13  -8 635.166 68.4988   3
   0  13  -8 618.354 44.3431   8
   0  13   8 671.231 70.2388   1
   0  13   8 672.831 69.8166   8
   0  13   8 485.199 57.1623   6
   0 -13   8 597.411 64.0746   3
   0 -13   8 577.952 57.9808   7
   0  13  -8 503.638 60.1911   4
   0 -13  -8 484.071 64.7065   7
   0  13   9 311.597 44.6648   6
   0  13   9 329.741 50.6838   8
   0  13  -9 305.820 49.0873   4
   0 -13  -9 303.497 50.6291   3
   0 -13  -9 289.124 52.7162   7
   0  13  -9 299.154 27.9316   8
   0 -13   9 279.394 48.7911   3
   0 -13   9 267.466 40.8156   7
   0 -13 -10 674.385 77.8452   7
   0  13  10 723.656 67.3316   6
   0 -13 -10 814.264 77.1963   3
   0 -13  10 839.971 73.8480   3
   0  13 -10 699.773 41.1821   8
   0 -13  10 686.499 62.0119   7
   0  13 -10 763.526 71.5418   4
   0 -13 -11 226.763 38.1911   9
   0 -13  11 245.587 38.2503   7
   0 -13 -11 233.974 50.9332   7
   0  13 -11 299.569 46.0361   4
   0  13  11 134.476 33.2075   6
   0 -13  11 158.257 41.1666   3
   0  13 -11 161.435 40.9364   5
   0  13  12 80.6842 29.1636   6
   0 -13 -12 70.6328 36.6548   3
   0 -13 -12 117.005 30.0838   9
   0  13 -12 52.1141 36.4056   5
   0  13 -12 53.3575 30.9526   4
   0  13  12 106.515 39.2253   1
   0  13  12 107.363 41.6568   8
   0 -13 -12 74.4668 38.7858   7
   0 -13  12 52.2159 33.8294   3
   0 -13  12 89.9399 28.8625   7
   0 -13  13 11.4803 29.7744   3
   0 -13 -13-7.57886 38.8169   7
   0  13  13 14.6762 30.6873   8
   0 -13 -13 6.39666 31.4769   3
   0  13 -13 5.96533 35.9514   4
   0  13  13 7.26986 35.2733   1
   0  13 -13-6.57932 35.3835   5
   0  13 -14 101.422 37.1753   4
   0  13 -14 65.7884 37.6132   5
   0 -13 -14 95.7335 35.7448   3
   0 -13  14 96.4311 36.2759   3
   0 -13 -14 123.055 43.4431   7
   0 -13 -15 63.2705 37.7036   3
   0  13 -15 143.227 39.7302   4
   0 -13 -15 117.681 45.2766   7
   0  13 -16 209.738 45.9055   5
   0  14   0 2232.56 137.136   8
   0 -14   0 2211.69 145.305   7
   0 -14   1 63.0541 39.4058   7
   0  14   1 21.3769 34.2582   8
   0 -14   1 13.1504 41.4422   3
   0  14   1 31.7427 32.1238   6
   0  14  -1 14.5838 30.1302   8
   0 -14  -1 52.4443 39.1635   7
   0 -14  -2 1208.74 91.8644   3
   0 -14   2 966.492 84.5150   3
   0  14  -2 894.095 75.0701   8
   0 -14   2 994.232 84.5597   7
   0  14   2 1007.28 82.8698   8
   0  14   2 850.408 80.3823   6
   0 -14  -2 868.776 82.8888   7
   0  14  -3 199.785 35.4888   8
   0 -14   3 177.179 47.9651   3
   0  14   3 143.625 38.8619   6
   0 -14  -3 106.622 42.8204   3
   0 -14  -3 95.4383 40.0541   7
   0 -14   3 114.859 38.3031   7
   0  14   3 185.303 41.6297   8
   0  14  -4 16.2820 21.8918   8
   0 -14   4-13.0889 35.1959   3
   0 -14   4-11.8205 33.5827   7
   0 -14  -4-20.0544 34.2379   3
   0  14   4-5.99307 33.3361   8
   0  14   4-12.3826 32.5134   6
   0 -14   5 213.579 42.3310   7
   0  14   5 233.360 43.7263   6
   0  14   5 335.254 50.9886   8
   0  14  -5 173.889 32.3010   8
   0 -14   5 287.073 51.0092   3
   0  14   5 242.389 45.6227   1
   0 -14  -5 330.035 53.7376   3
   0 -14  -6 295.600 56.3744   7
   0 -14   6 410.622 54.1882   7
   0  14  -6 409.747 40.7891   8
   0  14   6 456.046 55.5551   6
   0 -14  -6 365.382 57.3935   3
   0 -14   6 383.778 57.3831   3
   0  14   6 339.455 54.0829   8
   0  14   6 335.340 55.1250   1
   0  14   7 74.4933 38.6977   1
   0  14   7 98.8186 39.1768   8
   0  14  -7 89.1090 26.0255   8
   0 -14  -7 36.6726 37.3071   7
   0 -14   7 168.571 43.7173   3
   0 -14   7 103.961 36.6866   7
   0  14  -7 110.160 40.9822   4
   0 -14  -7 177.306 50.5024   3
   0  14   7 72.1601 31.8443   6
   0 -14   8 366.557 47.5959   7
   0 -14  -8 334.809 53.8230   3
   0 -14   8 245.382 49.3967   3
   0  14  -8 407.658 55.4101   4
   0  14   8 231.750 45.0011   6
   0  14  -8 353.427 34.4817   8
   0  14   8 305.246 51.6930   8
   0  14   8 312.948 53.8170   1
   0 -14  -8 305.325 55.0560   7
   0 -14   9-5.12813 30.0410   7
   0 -14  -9-7.58831 38.8696   7
   0  14   9-21.3115 41.2008   1
   0 -14  -9-27.4323 37.3135   3
   0  14   9-13.9664 37.5600   8
   0  14  -9-12.4436 36.0863   4
   0  14   9-11.7106 28.0074   6
   0 -14   9-19.2794 35.7515   3
   0  14 -10 94.0681 37.1331   4
   0 -14  10 6.39157 34.0206   3
   0  14  10 7.17478 38.1780   8
   0 -14  10 69.1547 28.4168   7
   0 -14 -10 48.2564 36.2479   3
   0  14  10 34.5458 31.0182   6
   0 -14 -10 38.5899 35.2898   7
   0 -14  11 165.254 41.7071   3
   0 -14  11 118.256 32.1871   7
   0  14 -11 195.552 45.1111   4
   0 -14 -11 110.439 31.2034   9
   0  14 -11 76.2961 38.9376   5
   0 -14 -11 131.480 42.0349   3
   0 -14 -11 62.8022 43.9817   7
   0 -14  12 18.8887 33.8613   3
   0 -14 -12 7.99523 37.6681   7
   0  14 -12-31.7188 34.1168   4
   0  14 -12-27.9557 35.3337   5
   0 -14 -12 20.8194 36.4439   3
   0 -14 -13 366.026 59.8957   3
   0  14 -13 402.435 56.9857   4
   0 -14  13 380.215 57.7980   3
   0 -14 -14 62.0986 39.7865   3
   0 -14  14 98.0534 41.9155   3
   0  14 -14 115.362 39.5101   4
   0  14 -14 70.5210 34.4191   5
   0  15   0-16.2969 32.1369   8
   0 -15   0-20.8868 36.5704   7
   0 -15   1-27.2966 37.9795   7
   0  15  -1-31.1470 30.4303   8
   0 -15  -1-42.6059 40.7855   7
   0  15   1-28.3571 34.5180   8
   0 -15   1-7.15085 38.4775   3
   0 -15  -2 411.126 60.8014   3
   0  15  -2 522.941 53.3763   8
   0 -15   2 508.637 62.5072   7
   0  15   2 489.839 57.6549   8
   0 -15  -2 477.841 64.3780   7
   0 -15   2 448.919 62.6586   3
   0 -15  -3 7.37189 34.7500   7
   0 -15   3 7.10122 34.9623   3
   0  15  -3 60.6070 30.8475   8
   0 -15   3 26.2014 35.2461   7
   0  15   3 61.2009 34.4294   8
   0 -15  -3-7.22954 39.3462   3
   0 -15   4 871.982 78.5454   3
   0  15   4 837.181 75.0827   8
   0 -15   4 627.701 69.8265   7
   0  15  -4 823.533 63.0534   8
   0  15   4 670.439 74.1210   1
   0 -15  -4 704.347 76.3142   3
   0  15   5 26.2021 39.9144   8
   0  15  -5 64.8823 28.1264   8
   0  15   5 95.7120 45.6138   1
   0 -15  -5 36.4933 38.4035   3
   0  15   5 53.2479 33.7360   6
   0 -15   5 63.6935 38.5751   3
   0 -15   5 56.3113 39.1535   7
   0 -15   6 426.900 56.8328   7
   0  15  -6 549.102 49.4626   8
   0  15   6 349.207 53.9457   6
   0 -15  -6 446.886 63.5458   3
   0 -15   6 592.577 67.9136   3
   0  15   6 407.925 62.0893   1
   0  15   6 561.662 65.6430   8
   0  15   7-14.4120 41.8004   1
   0 -15  -7-31.4998 43.8146   7
   0 -15  -7-29.4219 41.3681   3
   0  15   7-20.9234 38.8073   8
   0 -15   7-23.7446 31.9397   7
   0  15  -7-19.7874 37.8787   4
   0  15  -7-23.2550 24.2371   8
   0 -15   7-14.0540 35.0691   3
   0  15   8 172.363 45.5351   8
   0 -15  -8 59.0720 40.4999   3
   0 -15  -8 192.750 52.9452   7
   0  15   8 110.599 42.6423   1
   0 -15   8 97.9816 38.4218   3
   0  15   9 95.9034 41.9949   8
   0 -15  -9 179.193 52.1584   7
   0 -15  -9 133.302 47.5020   3
   0  15   9 135.419 44.9747   1
   0 -15   9 208.711 47.5060   3
   0 -15   9 161.845 39.1217   7
   0 -15  10 10.7384 26.7887   7
   0 -15  10 34.5737 33.0700   3
   0 -15 -10 7.43534 36.0784   3
   0  15 -10-6.72337 33.5433   4
   0 -15 -11 208.749 50.5315   3
   0  15 -11 263.049 52.4226   4
   0 -15 -11 214.973 41.6143   9
   0 -15  11 171.240 45.1946   3
   0 -15 -12-22.3744 40.1115   3
   0 -15  12 6.79273 33.4281   3
   0  15 -12-6.78098 36.0436   4
   0 -15  13 80.5479 37.9050   3
   0 -16   0 195.228 48.5104   7
   0  16   0 294.325 48.0746   8
   0 -16  -1 1026.00 91.5342   7
   0 -16   1 818.663 83.3286   7
   0  16   1 944.304 81.9265   8
   0 -16   1 880.456 87.4820   3
   0  16  -1 998.519 79.6385   8
   0  16   2 207.388 46.4586   1
   0  16  -2 147.175 34.6895   8
   0  16   2 243.849 46.4201   8
   0 -16   2 180.673 45.3165   7
   0 -16   2 92.3680 42.9479   3
   0 -16  -2 116.864 43.4559   3
   0 -16  -2 186.992 48.7704   7
   0 -16   3 115.245 41.7186   3
   0 -16   3 106.179 41.0442   7
   0  16   3 181.422 44.8311   8
   0 -16  -3 117.301 41.9615   3
   0  16  -3 198.807 39.0971   8
   0 -16  -3 102.988 43.4810   7
   0  16   3 96.4570 39.9712   1
   0  16  -4 65.0817 28.3211   8
   0 -16   4 27.6911 34.1040   7
   0 -16   4 22.9435 39.2034   3
   0 -16  -4-8.06088 38.5823   7
   0 -16  -4 54.9971 44.6714   3
   0  16   4 40.2356 36.5172   8
   0  16   4 56.7373 39.4826   1
   0 -16  -5 70.9340 42.0466   3
   0  16   5 41.5780 38.7148   8
   0 -16   5 99.1372 42.1104   3
   0 -16   5 114.975 39.7763   7
   0  16  -5 69.0761 29.2070   8
   0  16   5 123.795 45.6267   1
   0 -16   6-22.8024 41.8206   3
   0  16   6-22.3981 42.4263   1
   0 -16   6 26.3739 34.2052   7
   0 -16  -6-7.93040 36.7967   3
   0  16   6-35.7022 42.2329   8
   0 -16   7 493.814 61.2963   7
   0 -16  -7 483.949 70.7799   3
   0  16  -7 522.918 66.3387   4
   0 -16   7 408.651 64.3077   3
   0 -16  -8 63.5882 44.3532   3
   0  16  -8 113.673 44.8942   4
   0 -16   8 97.8727 44.2354   3
   0 -16   8 62.3416 32.9276   7
   0 -16   9 411.560 62.7831   3
   0  17   0-6.71274 34.8187   1
   0  17   0-6.10835 28.3390   8
   0 -17   0 8.05926 42.8353   7
   0 -17  -1 57.4178 43.3149   7
   0  17   1 76.1298 38.3475   1
   0  17  -1 116.630 42.2134   8
   0  17  -1 162.448 41.8705   1
   0  17   1 114.474 37.5255   8
   0 -17   1 94.9620 44.7264   7
   0  17  -2 66.4838 33.7146   8
   0  17   2 7.12814 36.0531   1
   0  17  -2-12.5621 34.1866   1
   0  17   2 59.4557 37.1588   8
   0 -17   2 7.76320 40.7815   7
   0  17   3 656.710 73.4284   8
   0 -17   3 661.201 75.9680   7
   0  17  -3 801.080 70.5223   8
   0  17   3 681.285 76.5685   1
   0  17  -3 702.830 71.0811   1
   0  17   4 49.4886 45.1001   8
   0  17  -4 75.7396 36.6211   1
   0 -17   4 178.495 48.9692   7
   0 -17   5 559.329 74.0166   7
   0  17  -5 652.953 65.7713   1
   0 -17   6 35.3783 38.0839   7
   0 -17   7 213.319 47.8038   7
   0 -17   8-13.3452 38.3110   7
   0  18   0 575.957 68.9194   1
   0  18   0 485.785 62.7739   8
   0  18   1 280.210 50.5542   8
   0  18  -1 309.902 53.6104   1
   0  18  -1 207.993 46.3077   8
   0  18  -2 452.652 63.2522   1
   0  18  -3 38.5127 37.9982   1
  -1   0  20 13.1167 22.3535   4
  -1   0  20 22.6714 20.8033   2
  -1   0  19 903.273 60.1759   2
  -1   0  19 837.347 55.9937   8
  -1   0  19 815.911 61.8296   4
  -1   0  18 7.53749 7.17108   3
  -1   0  18-21.1498 21.2874   8
  -1   0  18-15.3496 24.7965   4
  -1   0  18-2.70676 21.9757   2
  -1   0  17 5394.23 248.439   3
  -1   0  17 5471.93 258.170   8
  -1   0  17 5570.90 260.958   2
  -1   0  17 5428.73 262.533   4
  -1   0  16-9.95599 21.4097   2
  -1   0  16 8.28974 12.7200   3
  -1   0  16 11.3351 17.8339   8
  -1   0  16-2.78379 21.7795   4
  -1   0  15 9384.81 421.073   3
  -1   0  15 9263.02 427.873   2
  -1   0  15 9297.57 426.982   8
  -1   0  15 9285.62 430.023   4
  -1   0  14 4.88239 16.2669   4
  -1   0  14 2.10652 14.8636   8
  -1   0  14 9.17636 12.2921   3
  -1   0  13 4623.02 212.409   3
  -1   0  13 4335.17 216.870   4
  -1   0  13 4516.77 215.999   8
  -1   0  13 4687.25 214.175   7
  -1   0  12-10.3414 14.7883   4
  -1   0  12 4.50714 10.8130   3
  -1   0  12-9.56623 16.0792   8
  -1   0  12 1.67638 11.2545   7
  -1   0  11 18.7001 12.2220   4
  -1   0  11 30.8179 5.69054   6
  -1   0  11 11.5307 12.2764   3
  -1   0  11 25.0734 12.8514   8
  -1   0  11 19.2373 10.8172   7
  -1   0  10 6.80670 9.20761   3
  -1   0  10-4.51551 10.8329   7
  -1   0  10-6.65387 12.0495   4
  -1   0  10 8.98877 4.42523   6
  -1   0  10-3.34953 10.5510   8
  -1   0   9 5332.16 251.558   4
  -1   0   9 5600.88 251.452   7
  -1   0   9 5423.01 244.736   6
  -1   0   9 5587.55 252.020   1
  -1   0   9 5668.16 252.665   8
  -1   0   9 5320.37 249.767   3
  -1   0   8 6.74054 3.59574   6
  -1   0   8 1.15380 7.08753   3
  -1   0   8 5.25041 8.13294   1
  -1   0   8-3.82458 7.96830   4
  -1   0   8-8.43076 11.0573   8
  -1   0   7 16188.4 735.448   3
  -1   0   7 16488.3 731.031   6
  -1   0   7 16527.5 736.701   7
  -1   0   7 16197.8 735.731   4
  -1   0   7 17333.4 737.798   8
  -1   0   7 17042.6 736.834   1
   1   0  -6 6.28558 5.31130   3
  -1   0   6-0.88240 4.69096   4
  -1   0   6 1.97173 5.83120   1
  -1   0   6-5.44501 7.14558   8
  -1   0   6 9.30377 5.23192   3
  -1   0   5 5772.29 264.684   4
  -1   0   5 5878.09 265.951   1
   1   0  -5 5822.80 265.659   3
  -1   0   5 6378.15 267.119   8
  -1   0   5 5822.02 265.758   3
  -1   0   4 3.91056 2.27714   4
   1   0  -4 11.1622 3.71368   3
  -1   0   4 5.23375 3.13344   8
  -1   0   4 1.41986 2.97595   3
  -1   0  -3 4875.90 213.166   8
  -1   0  -3 4618.24 213.743   1
  -1   0  -3 4672.68 214.128   4
   1   0   4 5.32232 4.37993   4
  -1   0  -4 5.42059 3.41458   8
  -1   0  -4 5.33188 4.02404   4
  -1   0  -4 1.01516 3.83236   1
  -1   0  -5 1158.11 56.4152   1
  -1   0  -5 1034.07 54.8584   8
   1   0   5 1048.41 53.6094   5
   1   0   5 1048.58 55.9089   4
   1   0   5 1065.99 54.3936   8
  -1   0  -6 2.87319 6.77477   1
  -1   0  -6 5.21036 6.05054   8
   1   0   6 8.82578 7.53973   4
   1   0   6 9.18809 5.88991   8
   1   0   6 8.10846 5.52196   5
   1   0   7 201.869 17.4859   8
   1   0   7 181.104 18.6044   4
  -1   0  -7 169.605 17.6862   8
  -1   0  -7 217.495 19.2933   1
   1   0   7 197.724 16.1611   5
  -1   0  -8 9.46031 9.19165   1
   1   0   8 6.12249 6.60131   5
   1   0   8-3.78036 9.44060   4
   1   0   8 15.4216 3.69620   3
   1   0   8 31.9728 9.47154   8
  -1   0  -8-3.36240 12.5698   8
   1   0   9 7173.99 338.151   4
   1   0   9 7020.27 325.681   3
  -1   0  -9 7662.45 337.224   8
   1   0   9 7690.37 335.322   8
   1   0   9 7730.56 332.885   5
  -1   0  -9 7494.54 338.985   1
   1   0  10 14.0140 9.65695   5
   1   0  10 20.7891 11.6637   8
   1   0  10 2.29656 12.5251   4
  -1   0 -10-4.09068 13.2380   8
   1   0  10 26.1336 6.64999   3
   1   0  11 11160.5 464.392   8
   1   0  11 9805.29 451.211   3
  -1   0 -11 10543.7 466.073   8
   1   0  11 10065.6 468.119   4
   1   0  11 11106.7 466.621   2
   1   0  12 13.8662 13.2995   8
  -1   0 -12 7.11393 14.0256   8
   1   0  12-2.32864 14.7947   2
   1   0  12-8.19309 18.7406   4
   1   0  12 6.65777 6.52990   9
   1   0  13 3839.70 171.494   8
   1   0  13 3816.36 174.991   2
   1   0  13 3211.96 160.344   9
  -1   0 -13 3641.53 174.223   8
   1   0  13 3574.77 177.301   4
   1   0  14 14.7872 5.53286   9
   1   0  14 4.40197 17.4151   8
   1   0  14 7.53175 11.7312   6
   1   0  14 7.92308 16.5035   2
   1   0  14 6.32291 22.4600   4
   1   0  15-13.4551 27.1853   4
   1   0  15 39.0504 21.2335   2
   1   0  15 25.7943 12.9596   6
   1   0  15 18.5077 18.5150   8
   1   0  16-9.65535 21.5971   8
   1   0  16-14.3058 25.4032   4
   1   0  16-3.87866 10.6597   6
   1   0  16-5.85641 20.6602   2
   1   0  17 731.474 42.3683   6
   1   0  17 855.455 58.8141   2
   1   0  17 833.325 54.8912   8
   1   0  17 804.670 62.8607   4
   1   0  18-7.61458 21.0251   8
   1   0  18-19.6732 25.6139   4
   1   0  18 6.32465 21.3882   2
   1   0  19 1834.75 111.297   4
   1   0  19 1878.60 106.319   2
   1   0  19 1845.09 101.327   8
   1   0  20-16.6302 23.6325   2
   1   0  20-12.6595 24.7239   4
  -1   1  20 553.461 46.5441   8
  -1  -1  20 618.488 49.9905   4
  -1   1  20 574.852 49.5179   2
  -1   1  20 612.559 50.2438   4
  -1   1  19 1139.72 76.5540   4
  -1   1  19 1144.09 75.0913   2
  -1  -1  19 1193.81 65.2036   8
  -1  -1  19 1186.56 70.6870   2
  -1   1  19 1226.79 74.6289   8
  -1  -1  19 1029.34 73.8311   4
  -1  -1  18 1142.59 77.9008   4
  -1   1  18 1452.58 80.6350   8
  -1   1  18 1253.91 80.0083   2
  -1  -1  18 1213.16 61.9968   3
  -1  -1  18 1338.19 74.3046   2
  -1  -1  18 1265.91 70.1167   8
  -1   1  18 1305.23 80.4264   4
  -1  -1  17 526.164 40.9344   2
  -1   1  17 533.098 45.5426   8
  -1  -1  17 462.558 36.0294   8
  -1   1  17 535.342 45.8281   2
  -1   1  17 440.022 44.0601   4
  -1  -1  17 491.599 31.7399   3
  -1  -1  17 555.098 46.6373   4
  -1   1  17 431.226 32.3073   3
  -1  -1  16 462.638 43.4015   4
  -1   1  16 526.539 35.2525   3
  -1  -1  16 523.382 34.9218   3
  -1   1  16 574.470 45.4610   8
  -1   1  16 560.050 46.5507   4
  -1  -1  16 549.594 41.2133   2
  -1  -1  16 532.133 37.8949   8
  -1   1  15 35.7455 14.6913   3
  -1  -1  15 55.9241 16.9970   8
  -1  -1  15 18.2158 19.8674   4
  -1  -1  15 36.4348 15.6472   3
  -1   1  15 42.4278 19.2851   8
  -1   1  15 40.0643 21.8643   4
  -1  -1  15 48.5668 18.5620   2
  -1  -1  14 13.2009 10.8395   7
  -1  -1  14 32.5369 12.7180   3
  -1  -1  14 24.4128 17.5769   4
  -1  -1  14 3.79513 14.1025   2
  -1  -1  14 8.54622 4.46496   9
  -1   1  14 49.5350 13.4390   3
  -1   1  14-4.94539 16.6078   4
  -1  -1  14 3.26302 12.3477   8
  -1   1  14 25.5555 17.7920   8
  -1  -1  13 3029.46 152.138   4
  -1   1  13 3076.59 147.320   3
  -1  -1  13 3071.96 146.370   3
  -1   1  13 2901.33 151.505   4
  -1  -1  13 3042.04 145.592   7
  -1  -1  13 3129.13 146.798   8
  -1   1  13 3114.51 154.484   8
  -1  -1  13 3057.87 148.255   2
  -1  -1  12 1998.70 96.8506   7
  -1  -1  12 2048.73 97.5959   3
  -1  -1  12 1941.38 97.0599   8
  -1   1  12 1917.62 103.113   1
  -1  -1  12 1896.58 101.137   4
  -1   1  12 1864.18 101.032   4
  -1   1  12 1896.46 100.828   7
  -1   1  12 1945.22 97.7961   3
  -1   1  12 2019.77 104.161   8
  -1  -1  12 1862.35 97.6107   2
  -1  -1  11 7002.50 309.934   8
  -1  -1  11 6834.11 310.739   2
  -1  -1  11 6856.64 307.598   6
  -1   1  11 6316.10 313.410   4
  -1  -1  11 6775.41 310.165   3
  -1  -1  11 6908.21 310.139   7
  -1   1  11 6886.43 314.507   7
  -1   1  11 6707.61 316.472   8
  -1   1  11 7109.04 316.599   1
  -1   1  11 6682.28 311.138   3
  -1  -1  11 6819.82 314.422   4
   1  -1 -10 6527.60 298.927   3
  -1  -1  10 6386.56 298.618   3
  -1  -1  10 6797.89 298.644   8
  -1  -1  10 6646.37 297.017   6
  -1   1  10 6811.03 305.842   8
  -1   1  10 6072.83 301.258   4
  -1   1  10 6659.93 304.679   1
  -1  -1  10 6650.19 298.986   7
  -1   1  10 6941.49 303.449   7
  -1  -1  10 6479.68 298.938   2
  -1   1  10 6597.51 300.472   3
  -1  -1  10 6416.04 301.834   4
  -1   1   9 1981.08 102.731   7
  -1   1   9 2059.99 101.070   3
  -1  -1   9 2122.84 98.0833   6
  -1   1   9 2128.86 104.698   1
  -1  -1   9 1966.50 99.4899   3
  -1  -1   9 2118.97 98.9206   8
  -1  -1   9 2004.78 101.597   4
  -1   1   9 1913.64 101.181   4
  -1   1   9 2168.41 105.951   8
   1  -1  -9 2060.48 99.9526   3
   1  -1  -8 8839.09 402.469   3
  -1   1   8 9111.17 407.950   8
  -1   1   8 9060.17 406.691   1
  -1  -1   8 8984.55 403.861   4
  -1  -1   8 8539.84 402.157   3
  -1  -1   8 9375.25 401.399   8
   1   1  -8 8986.36 403.298   4
  -1   1   8 8148.60 403.037   4
  -1  -1   8 9423.03 401.073   6
   1   1  -8 9061.88 400.118   5
  -1   1   8 8848.08 403.451   3
  -1   1   8 9078.17 406.097   7
  -1   1   7 512.278 33.2234   1
  -1  -1   7 494.450 30.5773   4
   1   1  -7 488.265 28.0677   5
  -1   1   7 546.267 31.5136   3
  -1   1   7 476.830 32.0807   7
  -1   1   7 519.700 34.3305   8
  -1  -1   7 515.663 28.6426   8
  -1   1   7 479.476 30.3075   4
  -1  -1   7 547.562 29.1309   6
  -1  -1   7 479.970 29.5938   3
   1   1  -7 522.147 30.1118   4
   1  -1  -7 482.114 30.1932   3
  -1  -1   6 2776.15 127.296   6
  -1   1   6 2875.40 131.395   7
   1   1  -6 2804.57 126.981   5
  -1  -1   6 2696.24 128.504   3
  -1   1   6 2736.11 129.544   3
  -1   1   6 2905.24 132.908   8
  -1   1   6 2811.01 131.946   1
  -1  -1   6 2671.79 128.307   4
  -1  -1   6 2776.14 126.547   8
   1  -1  -6 2654.69 128.650   3
   1   1  -6 2727.86 127.936   4
  -1   1   5 3849.56 175.879   7
  -1  -1   5 3818.84 172.389   6
  -1  -1   5 3785.62 172.746   4
  -1  -1   5 3662.73 173.355   3
  -1   1   5 3972.83 177.147   8
  -1  -1   5 3877.32 171.024   8
  -1   1   5 3759.96 174.397   3
   1   1  -5 3754.65 172.387   4
   1  -1  -5 3744.77 173.803   3
  -1  -1   4 3018.99 139.682   4
  -1   1   4 3122.93 142.027   3
   1  -1  -4 3079.99 141.635   3
   1   1  -4 3190.15 140.209   6
   1   1  -4 3012.27 139.597   4
   1  -1  -3 2244.59 103.520   3
   1   1  -3 2169.82 100.984   4
   1   1  -3 2274.87 102.155   6
  -1   1  -2 9640.89 429.324   4
  -1  -1  -3 732.064 40.7309   8
  -1  -1  -3 757.285 36.6079   3
  -1   1  -3 759.327 40.2616   4
   1   1   3 753.930 37.4600   9
  -1   1  -3 834.015 40.0377   5
  -1   1  -3 762.703 36.8406   8
  -1  -1  -3 800.482 41.5182   1
  -1   1  -3 694.721 38.0218   2
  -1  -1  -4 4362.01 201.312   1
   1  -1   4 4325.63 200.095   4
   1  -1   4 4345.43 195.610   8
  -1   1  -4 4457.85 198.721   5
   1  -1   4 4098.44 197.170   2
  -1   1  -4 4326.23 199.817   4
  -1   1  -4 4548.04 195.972   8
   1   1   4 4403.05 200.494   1
   1   1   4 4390.85 200.206   8
  -1  -1  -4 4388.76 197.594   7
   1  -1   4 4269.38 198.878   5
   1   1   4 4211.24 195.601   9
  -1  -1  -4 4418.10 194.933   3
  -1  -1  -4 4451.32 201.179   8
   1   1   5 460.285 29.4860   1
  -1  -1  -5 422.131 29.2270   8
   1   1   5 418.483 23.3415   3
   1  -1   5 486.797 25.2941   8
  -1  -1  -5 449.688 23.6699   3
  -1   1  -5 432.034 28.3157   4
  -1  -1  -5 400.683 29.2264   1
   1   1   5 468.440 29.2032   8
   1  -1   5 475.876 29.2937   4
  -1   1  -5 410.983 24.9510   8
  -1  -1  -5 424.195 26.0661   7
   1  -1   5 437.094 27.4048   5
   1  -1   5 405.170 26.2753   2
   1   1   6 2885.40 130.644   9
   1   1   6 2976.49 137.934   1
  -1  -1  -6 2814.06 129.376   3
  -1   1  -6 2902.20 132.834   8
   1  -1   6 2777.61 134.046   2
   1  -1   6 2903.99 137.676   4
  -1  -1  -6 2852.63 133.218   7
   1  -1   6 2933.31 131.980   8
  -1  -1  -6 2775.27 138.483   1
   1   1   6 3104.60 137.874   8
  -1   1  -6 2942.05 134.631   1
   1   1   6 2860.16 136.749   4
   1  -1   6 2575.72 128.575   3
  -1  -1  -6 3130.80 139.217   8
   1  -1   6 2606.40 134.035   5
   1   1   6 2988.56 129.813   3
  -1   1  -6 3107.08 137.393   4
   1  -1   7 5830.21 266.393   8
  -1  -1  -7 6038.91 267.819   7
   1   1   7 5778.58 271.730   4
  -1  -1  -7 5774.97 263.023   3
   1  -1   7 6030.00 272.861   4
  -1   1  -7 6004.92 269.805   1
  -1   1  -7 6133.23 267.899   8
   1  -1   7 5679.35 262.436   3
   1   1   7 5644.40 264.165   9
  -1  -1  -7 5841.43 273.283   8
  -1  -1  -7 5695.72 273.744   1
  -1   1  -7 5938.99 271.908   4
   1   1   7 6256.55 272.602   8
   1   1   7 6125.80 273.057   1
   1   1   7 6142.04 263.605   3
   1  -1   7 5981.18 269.361   2
  -1  -1  -8 234.609 23.5743   8
   1   1   8 239.769 22.4537   8
   1   1   8 233.570 15.1687   3
   1  -1   8 262.042 23.6897   4
   1  -1   8 227.479 17.9148   8
  -1   1  -8 230.818 21.1476   1
   1   1   8 243.800 15.9358   9
   1  -1   8 255.776 21.0080   2
  -1   1  -8 209.846 21.5268   4
   1   1   8 256.602 23.0202   4
  -1  -1  -8 215.308 14.5440   3
   1  -1   8 217.523 14.1597   3
   1   1   9 5813.16 253.211   3
  -1   1  -9 5753.92 259.569   8
   1   1   9 5620.81 253.811   9
  -1  -1  -9 5747.30 265.791   8
   1  -1   9 5517.72 264.423   4
   1  -1   9 5763.89 261.182   2
   1   1   9 6113.04 264.428   8
   1  -1   9 5900.03 257.983   8
   1   1   9 5445.71 256.953   5
  -1  -1  -9 5575.48 252.629   3
  -1   1  -9 5579.30 261.866   1
   1   1   9 5509.47 263.860   4
  -1   1  -9 5606.93 263.888   4
   1  -1   9 5436.99 252.168   3
   1   1  10 98.5978 10.0933   9
   1   1  10 111.390 13.3715   5
  -1   1 -10 85.6722 17.5724   1
  -1   1 -10 160.084 17.9237   8
   1   1  10 152.979 20.9012   8
   1  -1  10 114.708 17.0028   2
   1   1  10 108.410 9.88694   3
   1   1  10 92.1853 18.7615   4
   1  -1  10 98.0772 14.5602   8
   1  -1  10 87.6240 18.6480   4
  -1  -1 -10 92.9875 18.2607   8
   1  -1  10 125.903 10.1531   3
   1  -1  11 405.663 28.9684   8
   1   1  11 330.719 33.5599   4
   1   1  11 339.267 26.2886   5
  -1  -1 -11 362.505 34.0277   8
   1   1  11 322.342 22.1810   9
  -1   1 -11 362.961 32.4180   1
   1   1  11 370.546 32.6925   8
  -1   1 -11 450.920 31.6179   8
   1  -1  11 396.069 32.0453   2
   1  -1  11 316.261 34.4088   4
   1   1  12 758.897 43.2021   5
   1  -1  12 821.639 49.1214   2
   1   1  12 671.504 36.3942   9
  -1   1 -12 712.073 46.1034   8
   1  -1  12 779.203 53.8617   4
   1   1  12 691.490 51.1927   4
   1   1  12 768.666 51.1166   8
   1  -1  12 783.437 45.1663   8
  -1  -1 -12 765.477 53.2113   8
  -1   1 -13 2292.03 123.426   8
   1  -1  13 2511.79 126.730   2
   1  -1  13 2698.09 123.097   8
   1  -1  13 2393.69 122.139   6
   1   1  13 2323.54 129.957   4
   1  -1  13 2390.50 131.228   4
   1   1  13 2694.33 129.238   8
  -1  -1 -13 2378.58 131.036   8
   1   1  14 1042.57 64.9302   8
   1   1  14 928.879 67.1141   4
  -1  -1 -14 967.229 67.1390   8
   1  -1  14 1084.05 64.2874   2
   1   1  14 1070.20 67.7832   2
   1  -1  14 1009.52 59.1936   6
   1  -1  14 1035.19 59.4919   8
   1  -1  14 956.626 67.7207   4
   1  -1  15 4804.30 221.664   8
   1   1  15 4510.66 231.855   4
   1  -1  15 4638.13 232.989   4
   1  -1  15 4619.89 226.402   2
   1  -1  15 4663.47 220.058   6
   1   1  15 4638.71 230.350   2
   1   1  15 4925.66 228.542   8
   1  -1  16 1574.13 96.2327   4
   1   1  16 1622.21 90.8151   8
   1  -1  16 1485.95 80.7681   6
   1  -1  16 1632.44 90.6586   2
   1   1  16 1608.62 96.5700   4
   1   1  16 1775.32 95.8625   2
   1   1  16 1472.47 75.6514   6
   1   1  17 2404.68 124.231   4
   1   1  17 2577.76 121.971   2
   1  -1  17 2440.27 116.653   2
   1  -1  17 2356.17 104.517   6
   1   1  17 2403.08 117.111   8
   1  -1  17 2165.85 121.253   4
   1  -1  18 674.652 57.3588   4
   1   1  18 661.049 50.9507   8
   1   1  18 597.460 51.8507   2
   1   1  18 593.172 53.9517   4
   1   1  19 213.004 32.3356   8
   1  -1  19 247.994 36.9812   4
   1   1  19 215.466 37.0156   4
   1   1  19 291.026 35.7055   2
   1   1  20-14.7286 21.9851   2
   1   1  20-4.29222 22.5404   4
   1  -1  20 8.37866 23.0483   4
  -1   2  20-3.65996 21.6483   2
  -1   2  20 13.7104 21.5955   8
  -1   2  20 17.5033 22.7908   4
  -1   2  19-6.77008 23.3928   4
  -1   2  19-14.2193 22.2037   2
  -1   2  19 44.2290 23.0096   8
  -1  -2  18 326.930 22.8323   3
  -1  -2  18 301.196 36.8256   4
  -1   2  18 291.484 36.4302   8
  -1   2  18 289.500 36.8965   4
  -1  -2  17 339.504 24.2477   3
  -1  -2  17 209.747 14.0282   9
  -1  -2  17 180.289 31.0682   4
  -1   2  17 372.832 37.9254   8
  -1   2  17 287.237 35.8886   4
  -1  -2  16 2032.09 113.161   4
  -1  -2  16 2058.83 103.248   3
  -1   2  16 2018.84 113.520   4
  -1   2  16 2213.85 117.302   8
  -1   2  16 2074.00 104.397   3
  -1  -2  15 782.012 43.0102   8
  -1   2  15 863.535 58.1222   8
  -1   2  15 785.903 47.2605   3
  -1  -2  15 740.286 53.6354   4
  -1  -2  15 795.474 42.7242   7
  -1   2  15 742.726 53.6111   4
  -1  -2  15 685.199 45.5695   3
  -1   2  14 2319.16 123.805   1
  -1   2  14 2330.51 121.257   4
  -1   2  14 2362.97 115.258   3
  -1  -2  14 2246.72 109.483   8
  -1  -2  14 2134.04 112.268   2
  -1  -2  14 2334.29 110.740   7
  -1  -2  14 2422.08 114.522   3
  -1   2  14 2426.87 125.593   8
  -1  -2  14 2214.44 120.693   4
  -1   2  13 676.317 42.5815   3
  -1  -2  13 684.789 37.7808   8
  -1  -2  13 728.258 40.0026   7
   1  -2 -13 640.558 41.2865   3
  -1  -2  13 603.187 45.4551   4
  -1   2  13 677.156 50.5785   8
  -1  -2  13 661.247 41.5365   3
  -1  -2  13 670.289 40.3228   2
  -1   2  13 664.899 49.6496   1
  -1   2  13 579.342 45.4582   4
  -1   2  12 714.991 47.4726   4
  -1   2  12 747.154 50.6834   1
   1  -2 -12 658.218 42.0978   3
  -1  -2  12 727.444 40.7707   7
  -1   2  12 798.619 52.5965   8
  -1  -2  12 610.113 39.3708   2
  -1  -2  12 688.998 46.7256   4
  -1   2  12 737.723 44.3427   3
  -1  -2  12 664.598 37.4349   8
  -1  -2  12 653.370 41.6406   3
  -1  -2  11 4285.59 194.845   8
  -1  -2  11 4242.80 204.059   4
  -1  -2  11 4281.11 197.242   2
  -1   2  11 4310.40 206.039   7
  -1   2  11 4667.81 211.091   8
  -1   2  11 4463.10 208.874   1
  -1   2  11 4389.07 201.980   3
  -1  -2  11 4113.25 199.674   3
   1   2 -11 4151.29 202.389   4
  -1   2  11 4111.66 203.536   4
  -1  -2  11 4474.08 200.740   6
   1  -2 -11 4154.60 200.156   3
   1   2 -10 166.927 18.2232   4
  -1  -2  10 115.786 12.4369   2
  -1   2  10 118.529 17.3055   4
   1   2 -10 126.739 14.8790   5
  -1   2  10 192.067 22.2774   7
  -1  -2  10 134.502 11.1551   8
  -1   2  10 132.339 17.2310   3
  -1  -2  10 121.938 14.9981   6
  -1  -2  10 104.373 15.2965   3
  -1  -2  10 139.722 18.6104   4
   1  -2 -10 138.781 16.3733   3
  -1   2  10 107.908 20.0094   8
  -1   2  10 107.880 19.9524   1
  -1  -2   9 4283.80 193.980   6
  -1   2   9 4259.48 200.070   1
   1   2  -9 4273.71 194.640   4
  -1  -2   9 4183.82 189.297   2
  -1   2   9 4328.69 201.407   8
  -1   2   9 3903.07 186.003   6
  -1  -2   9 3953.08 192.865   3
  -1  -2   9 4130.82 187.470   8
  -1   2   9 4497.03 199.373   7
  -1   2   9 4555.53 196.433   3
   1  -2  -9 4096.48 193.866   3
   1   2  -9 4285.55 193.199   5
  -1  -2   9 4172.37 195.486   4
  -1  -2   8 2799.63 137.999   3
  -1   2   8 2875.61 139.894   3
  -1   2   8 3156.03 146.328   8
  -1   2   8 3097.54 145.061   1
  -1  -2   8 3114.62 139.549   6
  -1  -2   8 2984.50 139.722   4
  -1  -2   8 2829.20 133.565   2
   1  -2  -8 2882.19 139.145   3
   1   2  -8 3013.59 138.291   5
  -1  -2   8 2847.04 132.082   8
  -1   2   8 2852.02 142.532   7
   1   2  -8 2954.03 139.166   4
   1   2  -7 1371.12 71.1050   4
  -1   2   7 1373.35 74.6980   7
   1  -2  -7 1512.95 78.0051   8
  -1   2   7 1399.92 72.5577   3
  -1  -2   7 1445.65 71.9590   6
  -1   2   7 1512.90 77.9149   8
   1  -2  -7 1425.10 72.5484   3
  -1  -2   7 1329.93 71.2418   4
  -1   2   7 1355.66 65.9073   6
  -1   2   7 1575.07 77.3698   1
  -1   2   6 7218.19 321.587   6
   1   2  -6 7074.75 320.555   1
   1  -2  -6 7212.14 329.901   7
   1   2  -6 7107.86 325.656   4
  -1   2   6 7487.69 332.212   8
  -1   2   6 7091.90 329.757   7
   1  -2  -6 7172.00 327.531   3
   1  -2  -6 7485.33 332.286   8
  -1   2   6 7421.67 327.840   3
  -1  -2   6 7452.99 327.054   6
   1   2  -5 5452.79 249.070   6
  -1   2   5 5565.79 245.203   6
   1  -2  -5 5524.66 253.474   8
   1   2  -5 5300.40 247.798   4
  -1   2   5 5258.95 249.671   3
   1  -2  -5 5469.76 250.178   3
   1  -2  -5 5498.65 251.998   7
  -1   2   5 5532.46 253.474   8
  -1  -2   5 5593.74 249.598   6
  -1   2   5 5587.35 252.083   7
   1   2  -4 2693.16 124.610   4
   1  -2  -4 2792.89 129.437   8
  -1   2   4 2647.67 122.652   6
   1  -2  -4 2621.39 127.708   7
   1   2  -4 2842.60 126.105   6
   1  -2  -4 2719.81 126.783   3
  -1   2   4 2708.43 126.613   3
  -1   2   4 2579.49 127.585   7
  -1   2   4 2517.12 128.414   8
   1  -2  -3 879.919 47.3771   7
  -1   2   3 912.572 43.8978   6
   1   2  -3 888.338 45.8396   6
   1  -2  -3 812.626 46.0494   3
  -1  -2   2 504.803 24.0650   8
   1  -2  -2 401.048 26.9482   3
   1   2  -2 532.593 28.1883   6
  -1   2   2 422.368 25.4088   6
   1  -2   1 23478.7 1036.06   7
   1  -2   2 525.646 26.3318   7
  -1   2  -2 490.207 28.9160   4
   1  -2   2 456.405 27.3493   3
  -1   2  -3 2146.38 101.110   4
  -1  -2  -3 1962.87 102.010   8
  -1   2  -3 2043.04 100.844   5
  -1  -2  -3 2115.19 98.7309   3
  -1  -2  -3 2157.48 98.0001   9
   1   2   4 217.794 18.5505   8
  -1   2  -4 232.000 15.5187   2
  -1  -2  -4 238.744 16.2078   3
  -1  -2  -4 218.847 15.0771   9
  -1  -2  -4 228.756 20.0163   8
   1  -2   4 281.496 19.7069   4
  -1   2  -4 213.602 17.9227   4
  -1   2  -4 246.927 13.5336   8
  -1   2  -4 216.820 17.7516   5
   1   2   4 198.058 18.4881   1
  -1  -2  -5 15667.3 689.834   7
   1  -2   5 15095.5 690.902   4
   1   2   5 15486.1 692.437   1
  -1  -2  -5 15708.0 686.574   3
  -1   2  -5 15393.5 683.187   8
  -1   2  -5 15504.0 690.703   4
  -1   2  -5 15539.8 690.025   5
  -1  -2  -5 15242.0 684.869   9
   1   2   5 16007.7 692.777   8
  -1   2  -5 15612.7 686.535   2
  -1  -2  -5 15155.5 693.420   8
  -1  -2  -6 34.7762 12.0645   8
  -1   2  -6 5.82554 7.95926   5
  -1  -2  -6 13.6430 6.35050   3
  -1  -2  -6 59.6578 10.7007   7
  -1   2  -6 34.9831 5.27784   8
   1   2   6 51.7031 11.6198   8
   1  -2   6 17.0069 9.76646   4
  -1   2  -6 41.9508 10.3473   4
  -1  -2  -7 14560.9 655.317   8
   1  -2   7 13913.8 652.064   4
  -1   2  -7 14651.1 643.686   8
  -1   2  -7 14722.6 649.784   5
  -1  -2  -7 14120.0 649.475   7
  -1   2  -7 14193.9 651.460   4
  -1  -2  -7 14481.0 645.253   3
   1   2   7 14802.7 653.924   1
   1   2   7 15355.3 654.246   8
   1   2   8 960.484 55.8975   8
  -1  -2  -8 855.998 51.2074   7
   1   2   8 951.893 55.9402   1
  -1   2  -8 871.543 46.2178   8
  -1  -2  -8 856.300 56.2197   8
  -1  -2  -8 859.249 46.4482   3
  -1   2  -8 960.542 50.1979   1
  -1   2  -8 908.171 51.5337   5
   1  -2   8 837.158 53.5385   4
  -1   2  -8 922.926 53.6361   4
  -1   2  -9 2007.30 101.776   4
  -1  -2  -9 1860.18 92.5624   3
   1  -2   9 2086.05 103.323   4
  -1   2  -9 1941.70 97.3397   1
  -1  -2  -9 1874.86 98.3671   7
  -1   2  -9 1919.11 93.4288   8
   1  -2   9 1851.18 91.5268   3
   1   2   9 1936.53 102.037   4
   1   2   9 2036.76 104.184   1
  -1  -2  -9 2035.73 105.684   8
   1   2   9 2148.13 104.518   8
  -1  -2 -10 6504.95 304.951   8
  -1  -2 -10 6394.73 289.423   3
  -1   2 -10 6513.59 300.426   4
   1  -2  10 6105.97 288.278   3
   1  -2  10 6665.87 302.036   4
  -1   2 -10 6482.67 295.970   1
   1   2  10 6922.09 303.295   1
   1   2  10 6415.18 301.116   4
  -1   2 -10 6365.04 291.311   8
   1  -2  10 6186.42 294.183   2
   1   2  10 7089.34 303.536   8
   1  -2  11 187.173 14.5965   3
   1   2  11 208.158 18.9671   5
  -1   2 -11 166.153 17.5351   8
   1   2  11 200.690 27.2751   8
  -1   2 -11 138.917 24.4438   4
  -1  -2 -11 191.635 15.8082   3
  -1  -2 -11 148.962 26.2548   8
   1  -2  11 194.515 22.1280   6
   1  -2  11 189.533 27.6171   4
   1   2  11 166.977 26.3353   4
   1  -2  11 227.834 22.0638   2
  -1   2 -11 210.256 23.0216   1
   1  -2  12 5671.63 250.967   6
   1   2  12 5227.03 243.771   5
  -1  -2 -12 5224.08 258.721   8
  -1   2 -12 5245.73 244.561   8
   1   2  12 5476.55 255.988   4
   1  -2  12 5197.09 239.397   3
   1   2  12 5592.08 256.501   8
  -1  -2 -12 5378.89 240.480   3
   1  -2  12 5275.97 255.808   4
  -1   2 -12 5103.54 249.724   1
  -1   2 -12 5385.50 254.804   4
   1  -2  13 1337.45 82.2791   4
   1  -2  13 1209.81 62.7382   3
   1   2  13 1304.21 67.9485   5
   1   2  13 1395.82 81.4084   4
   1   2  13 1495.02 82.2321   8
  -1  -2 -13 1444.37 84.5366   8
   1  -2  13 1388.34 74.6604   6
   1  -2  14 2282.01 126.039   4
  -1  -2 -14 2100.22 125.925   8
   1  -2  14 2266.71 117.106   6
   1   2  14 2529.32 126.011   8
   1   2  14 2246.05 124.997   4
   1   2  15 1211.63 77.7237   4
   1  -2  15 1084.84 76.0317   4
   1  -2  15 1129.32 67.3190   6
   1   2  15 1239.14 76.8660   8
   1   2  16 48.1787 23.8456   8
   1  -2  16 79.9189 28.5355   4
   1  -2  16 74.1732 18.9900   6
   1   2  16 128.533 27.4466   2
   1   2  16 46.7654 8.63504   6
   1   2  16 79.4807 29.5917   4
   1   2  17 36.3670 23.1827   2
   1   2  17 82.4380 25.8698   8
   1  -2  17 46.7232 15.5171   6
   1  -2  17 52.9940 26.0445   4
   1   2  17 3.81016 24.0791   4
   1  -2  18 383.217 44.7237   4
   1   2  18 455.298 46.0630   4
   1   2  18 408.803 42.4866   8
   1   2  19 42.0380 24.2198   4
   1   2  19 48.4481 20.9556   8
   1   2  19 54.9236 25.6193   2
   1  -2  19 40.8665 24.9397   4
   1   2  20 753.875 61.2563   8
   1   2  20 956.900 70.0984   4
   1  -2  20 929.974 68.2027   4
   1   2  20 794.782 63.7064   2
  -1   3  21 24.9463 23.6494   2
  -1   3  20 229.342 34.3287   4
  -1   3  20 213.796 34.4016   2
  -1   3  20 240.008 34.0882   8
  -1   3  19 24.6353 20.6323   4
  -1   3  19 15.5178 24.4556   8
  -1  -3  18 192.982 17.2659   9
  -1  -3  18 167.716 19.2767   3
  -1   3  18 216.893 32.4298   8
  -1   3  18 202.119 30.7544   4
  -1  -3  17 60.0335 15.2745   3
  -1   3  17 51.7313 24.2949   4
  -1   3  17 63.2403 25.6556   8
  -1  -3  16 15.4682 14.2504   3
  -1   3  16 25.4506 24.0488   8
  -1   3  16 6.13287 21.4967   4
  -1   3  15 34.5433 18.4982   4
  -1   3  15 45.9226 21.3408   8
   1  -3 -15 25.8675 14.6101   3
  -1   3  15 29.9197 15.7606   3
  -1  -3  15 56.3994 15.0254   3
  -1  -3  15 27.4458 7.95996   7
  -1   3  15 47.8204 22.2844   1
  -1   3  14 351.256 38.7741   1
  -1   3  14 380.226 31.3534   3
   1  -3 -14 363.833 30.4301   3
  -1  -3  14 406.664 29.9547   3
  -1   3  14 356.408 35.2465   4
  -1   3  14 372.819 39.6331   8
  -1  -3  14 341.796 24.3004   7
  -1   3  13 271.418 28.0324   4
  -1  -3  13 206.118 18.2542   7
   1   3 -13 208.731 25.4049   4
   1  -3 -13 222.375 22.9287   3
  -1   3  13 235.350 31.6605   8
  -1   3  13 211.462 28.5825   1
  -1  -3  13 244.780 23.2353   3
  -1   3  13 193.396 23.3187   3
  -1  -3  12 956.879 56.7394   3
  -1   3  12 1115.59 69.9260   8
  -1   3  12 973.889 62.2067   4
  -1   3  12 1008.73 66.3724   1
  -1   3  12 1066.96 60.0205   3
   1   3 -12 1003.63 57.9737   5
   1   3 -12 958.926 59.9092   4
   1  -3 -12 964.628 58.2009   3
  -1  -3  11 89.4148 15.0906   3
  -1   3  11 64.2430 21.4445   8
   1   3 -11 76.1015 16.2426   4
  -1   3  11 91.9258 17.5738   3
   1  -3 -11 50.2492 14.6842   3
   1   3 -11 94.0674 15.7625   5
  -1   3  11 83.0747 21.5765   1
  -1   3  11 87.2557 8.16948   6
   1  -3 -10 336.614 27.4062   3
  -1   3  10 331.966 19.8005   6
  -1   3  10 315.786 27.6656   3
   1   3 -10 331.236 27.9195   4
  -1  -3  10 347.583 28.0979   6
  -1   3  10 254.297 30.7430   1
  -1   3  10 270.252 31.8387   8
   1   3 -10 310.247 26.3854   5
   1   3  -9 4827.14 231.416   4
  -1   3   9 5028.42 239.136   1
   1  -3  -9 4823.42 232.109   3
  -1   3   9 4906.54 239.724   8
  -1   3   9 4984.46 232.541   3
  -1  -3   9 5108.92 233.165   6
  -1   3   9 5023.84 224.737   6
   1   3  -9 4991.00 231.928   5
   1   3  -8 2373.61 120.477   4
   1   3  -8 2307.03 112.179   1
   1  -3  -8 2622.82 129.152   8
  -1   3   8 2544.05 125.831   7
  -1  -3   8 2468.54 122.090   6
  -1   3   8 2452.23 126.620   1
   1  -3  -8 2463.32 121.843   3
   1  -3  -8 2460.75 125.930   7
  -1   3   8 2559.41 115.336   6
  -1   3   8 2649.62 122.704   3
  -1   3   8 2570.84 128.509   8
  -1   3   7 18403.2 801.875   7
  -1   3   7 19322.8 792.713   6
   1  -3  -7 18510.2 802.098   7
   1   3  -7 16559.2 787.796   1
  -1   3   7 17782.7 798.354   3
   1   3  -7 18045.1 796.931   4
  -1  -3   7 18399.9 799.040   6
   1  -3  -7 18856.5 805.097   8
  -1   3   7 19148.6 805.052   8
   1  -3  -7 18044.4 798.756   3
  -1   3   6 7552.97 338.279   8
  -1   3   6 7271.65 335.604   7
   1  -3  -6 7161.79 335.560   7
  -1  -3   6 7456.93 333.645   6
   1   3  -6 7318.33 331.278   4
  -1   3   6 7335.52 328.173   6
   1  -3  -6 6936.34 333.193   3
   1  -3  -6 7556.56 338.452   8
  -1   3   6 7191.25 333.119   3
  -1   3   5 22304.4 1014.87   3
  -1   3   5 23180.8 1019.07   8
   1  -3  -5 22286.8 1015.35   3
  -1   3   5 22637.4 1017.39   7
   1  -3  -5 23492.1 1019.39   8
   1   3  -5 23665.0 1015.32   6
  -1  -3   5 23204.9 1015.44   6
  -1   3   5 22919.5 1011.02   6
   1   3  -5 22836.8 1013.24   4
   1  -3  -5 22070.7 1017.09   7
  -1   3   4 13447.0 603.878   3
   1   3  -4 13860.5 604.171   6
   1  -3  -4 13393.3 604.243   3
  -1   3   4 13820.6 600.992   6
   1  -3  -4 13509.1 606.991   8
  -1   3   4 12801.8 605.006   7
   1  -3  -4 13463.8 605.779   7
  -1   3   3 5714.93 259.436   6
   1   3  -3 5868.22 261.973   6
   1  -3  -3 5602.51 261.887   3
  -1   3   3 5576.37 261.457   3
  -1  -3   3 5813.69 255.312   8
   1  -3  -3 5530.97 262.569   7
   1   3  -2 22.1612 6.21925   6
   1  -3  -2 20.9848 7.34269   3
  -1   3   2 15.5635 5.31524   6
   1   3  -2 22.3918 4.42945   8
  -1  -3   1 135.009 11.9190   8
  -1  -3   0 176.148 15.0612   8
   1  -3   1 9571.22 428.917   7
   1  -3   2 3085.93 145.104   3
  -1  -3  -3 21592.9 929.572   3
   1  -3   3 19934.9 930.873   6
  -1   3  -3 21213.5 930.841   4
  -1  -3  -4 2559.08 120.437   9
  -1  -3  -4 2408.01 126.892   8
  -1   3  -4 2584.13 124.424   4
  -1  -3  -4 2589.74 122.280   3
   1  -3   4 2606.62 125.259   6
  -1  -3  -5 7933.45 353.410   7
   1   3   5 7853.81 355.125   1
   1  -3   5 7321.54 352.271   4
   1  -3   5 7450.28 352.777   6
   1   3   5 8216.87 356.039   8
  -1  -3  -5 7942.56 347.474   9
  -1   3  -5 7587.82 352.530   4
  -1  -3  -5 7407.88 355.803   8
  -1   3  -5 7669.84 352.859   5
  -1  -3  -5 7806.89 349.922   3
  -1  -3  -6 176.491 21.7990   8
  -1   3  -6 219.265 12.6417   8
  -1   3  -6 229.202 21.1368   4
  -1  -3  -6 211.480 15.8312   9
  -1  -3  -6 210.194 18.5832   3
  -1   3  -6 243.042 21.7840   5
  -1   3  -6 191.145 15.7992   2
   1  -3   6 206.022 20.5519   6
  -1  -3  -6 204.874 20.5187   7
   1   3   6 219.824 22.8848   8
   1   3   6 193.709 22.0781   1
   1  -3   6 224.136 21.2437   4
   1   3   7 1825.36 92.9956   1
  -1  -3  -7 1663.20 93.2981   8
  -1  -3  -7 1759.17 81.7386   9
   1  -3   7 1755.84 89.4073   6
  -1  -3  -7 1822.76 85.7576   3
  -1  -3  -7 1678.21 88.9317   7
  -1   3  -7 1599.94 88.3448   4
  -1   3  -7 1698.82 88.4506   5
   1   3   7 1921.34 93.6936   8
   1  -3   7 1714.94 89.8023   4
  -1   3  -7 1682.77 83.0220   2
  -1   3  -7 1552.78 77.6560   8
  -1   3  -8 1689.08 90.7211   4
   1  -3   8 1788.80 91.0455   6
   1  -3   8 1774.73 92.2240   4
   1   3   8 1649.55 93.4146   1
   1   3   8 1764.23 94.2183   8
  -1   3  -8 1586.40 78.7463   8
  -1  -3  -8 1701.26 90.8469   7
  -1   3  -8 1827.11 90.4712   5
  -1  -3  -8 1770.77 86.1755   3
  -1  -3  -8 1769.96 96.2432   8
  -1  -3  -9 4377.92 203.325   3
  -1   3  -9 3875.04 196.589   8
   1  -3   9 4462.43 211.196   4
  -1   3  -9 4597.10 210.442   4
   1  -3   9 4610.94 209.778   6
  -1  -3  -9 4567.78 209.884   7
   1   3   9 4619.01 214.070   8
  -1   3  -9 4628.25 203.510   1
  -1  -3  -9 4448.70 216.108   8
  -1   3  -9 4593.80 208.992   5
   1   3   9 4678.85 214.068   1
  -1  -3 -10 3991.80 189.482   8
  -1   3 -10 3415.39 167.518   8
  -1  -3 -10 3634.37 180.421   7
   1   3  10 3703.96 184.269   1
   1  -3  10 3840.75 184.256   4
   1  -3  10 3848.94 180.765   6
  -1   3 -10 3842.70 179.476   5
  -1  -3 -10 3731.67 173.483   3
  -1   3 -10 3674.89 181.596   4
  -1   3 -10 3767.01 174.852   1
   1   3  10 4015.68 186.339   8
  -1  -3 -11 7170.48 334.002   7
   1  -3  11 6812.61 323.537   3
   1   3  11 7621.24 339.893   8
   1   3  11 7107.66 336.536   4
   1  -3  11 7020.00 333.516   6
   1   3  11 7620.62 339.848   1
  -1  -3 -11 7193.43 342.151   8
   1  -3  11 7260.40 337.390   4
  -1  -3 -11 6991.38 325.253   3
  -1   3 -11 7388.17 336.054   4
  -1   3 -11 7400.02 328.839   1
   1  -3  12 49.8892 10.6627   3
   1  -3  12 50.8776 20.7064   4
  -1   3 -12 64.2757 16.2559   1
  -1  -3 -12 51.1374 21.7644   8
   1   3  12 46.3549 21.2850   4
   1   3  12 87.4609 23.0662   8
  -1   3 -12 126.235 22.5502   4
   1  -3  12 46.0066 16.7080   6
  -1  -3 -12 52.0665 12.0864   3
   1   3  12 110.809 23.6616   1
   1  -3  13 1103.78 68.0098   6
  -1  -3 -13 1143.70 77.1846   8
  -1  -3 -13 1099.35 58.6450   3
   1  -3  13 1062.92 71.9731   4
  -1   3 -13 1029.69 63.7442   1
   1   3  13 1135.16 60.1034   5
  -1   3 -13 1286.91 73.6346   4
   1   3  13 1162.68 73.0362   4
   1  -3  13 1125.45 57.6088   3
   1   3  13 1121.91 74.2190   8
   1  -3  14 329.257 36.3030   4
  -1  -3 -14 229.596 37.9562   8
   1   3  14 331.314 37.1456   4
  -1  -3 -14 306.701 22.0580   3
  -1   3 -14 335.426 36.2248   4
   1  -3  14 282.362 20.3352   3
   1   3  14 281.305 37.8277   8
   1  -3  14 291.796 20.8864   3
   1   3  14 276.874 22.8701   5
   1  -3  14 279.659 31.5308   6
   1   3  15 206.337 33.9990   4
  -1  -3 -15 130.359 32.0762   8
   1  -3  15 127.312 29.7720   4
   1   3  15 175.960 16.4313   5
   1   3  15 129.988 31.2262   8
   1  -3  15 176.589 12.6895   3
   1  -3  15 142.692 24.5268   6
   1  -3  16 730.338 50.8849   6
   1   3  16 764.888 60.9759   4
   1  -3  16 653.906 57.4770   4
   1   3  16 820.080 60.6446   8
   1   3  17-7.44523 23.2529   8
   1   3  17 11.7601 24.2739   4
   1  -3  17-23.2858 26.6314   4
   1   3  18 233.143 35.8173   4
   1   3  18 204.709 34.5689   2
   1  -3  18 152.821 32.8578   4
   1   3  18 224.368 33.0219   8
   1   3  19-8.49219 23.3614   2
   1   3  19-12.8397 23.8075   4
   1   3  19 3.88032 21.3492   8
   1   3  20 27.6526 24.4613   8
   1   3  20-17.5088 27.3406   2
   1   3  20 22.3054 26.1292   4
  -1   4  21-4.45697 25.8473   8
  -1   4  20-11.3948 23.5317   4
  -1   4  20-26.4832 28.2837   8
  -1   4  19 3.69320 20.9855   4
  -1   4  19-12.9978 27.7524   8
  -1   4  18 17.0136 23.1555   8
  -1   4  18 17.7645 23.5084   4
  -1  -4  18 21.9419 13.1615   3
  -1  -4  17-3.71133 14.4383   3
  -1   4  17-12.4829 26.4334   8
   1  -4 -17 12.0270 15.3341   3
  -1   4  17-13.5291 23.5375   4
  -1   4  16 211.784 35.4764   8
  -1   4  16 192.540 34.4328   1
  -1   4  16 151.385 28.4124   4
   1  -4 -16 168.463 23.4254   3
  -1  -4  16 149.122 21.7350   3
   1   4 -15 204.154 29.4940   4
  -1   4  15 216.985 32.4441   1
   1  -4 -15 211.622 25.6450   3
  -1  -4  15 213.018 16.2865   7
  -1   4  15 213.427 32.9402   8
  -1   4  15 269.247 32.3757   4
  -1  -4  15 275.453 25.1137   3
  -1   4  14 416.007 43.0922   1
  -1   4  14 396.233 33.8131   3
  -1  -4  14 350.451 30.6022   3
  -1   4  14 352.483 41.3793   8
   1   4 -14 348.675 35.0845   4
   1   4 -14 352.777 32.3685   5
  -1  -4  14 396.020 24.9513   7
   1  -4 -14 358.730 32.7440   3
  -1   4  14 396.939 38.3178   4
  -1   4  13 442.352 42.9418   1
   1   4 -13 390.661 35.0605   4
   1   4 -13 382.435 34.1224   5
  -1   4  13 506.289 45.7118   8
  -1   4  13 398.516 22.4347   5
   1  -4 -13 480.044 36.1848   3
  -1  -4  13 390.105 32.9586   3
  -1   4  13 440.373 36.0437   3
   1  -4 -12 4106.70 199.082   3
  -1   4  12 4026.67 188.429   6
  -1  -4  12 4105.08 197.454   3
   1   4 -12 4057.46 200.042   4
  -1   4  12 4161.96 199.946   3
   1   4 -12 4212.25 199.871   5
  -1   4  12 4266.72 208.703   1
  -1   4  12 4448.65 211.625   8
  -1   4  11 733.605 55.8524   1
  -1   4  11 809.625 59.1901   8
  -1   4  11 813.491 50.8719   3
  -1   4  11 737.334 41.2427   6
   1   4 -11 653.720 48.7754   4
   1   4 -11 768.544 50.3762   5
   1  -4 -11 821.153 50.9771   3
  -1   4  10 4122.17 197.697   1
   1   4 -10 3736.49 188.085   4
  -1   4  10 3835.54 189.106   3
   1  -4 -10 3832.82 189.573   3
  -1   4  10 4109.61 199.188   8
  -1   4  10 4064.00 181.724   6
   1   4 -10 3776.84 189.231   5
   1  -4  -9 1528.42 90.2575   7
  -1   4   9 1694.78 93.6423   8
   1   4  -9 1419.63 73.1768   1
   1  -4  -9 1893.20 89.0591   3
  -1   4   9 1582.41 79.2092   6
  -1   4   9 1704.28 93.0339   1
   1   4  -9 1629.02 85.3812   4
   1  -4  -9 1663.71 75.6277   9
  -1   4   9 1673.19 86.5969   3
   1  -4  -8 3046.86 157.023   7
   1   4  -8 3176.93 152.029   4
   1   4  -8 2931.35 139.962   1
  -1   4   8 3129.77 152.821   3
   1  -4  -8 3062.28 153.248   3
   1  -4  -8 3199.33 160.252   8
  -1  -4   8 3427.95 155.520   6
  -1   4   8 3384.33 147.621   6
  -1   4   8 3230.89 160.040   8
   1   4  -7 115.783 15.6297   4
   1  -4  -7 136.341 19.4301   7
   1  -4  -7 98.2463 15.7701   3
   1   4  -7 105.814 8.27332   2
  -1  -4   7 103.975 16.6519   6
  -1   4   7 114.584 19.9974   8
   1  -4  -7 105.436 19.1244   8
  -1   4   7 95.2490 12.7530   6
  -1   4   7 99.9291 15.9322   3
  -1   4   6 3111.82 155.513   3
   1   4  -6 3086.85 155.868   6
  -1   4   6 3139.82 151.178   6
   1  -4  -6 3121.08 159.984   8
   1   4  -6 2957.39 152.890   4
  -1   4   6 2974.64 159.074   8
   1  -4  -6 3728.19 162.043   7
   1  -4  -6 3727.23 159.607   3
   1  -4  -5 1297.07 69.7730   3
  -1   4   5 1118.33 67.5879   3
   1   4  -5 1269.77 69.0405   6
  -1   4   5 1272.13 65.8086   6
   1  -4  -5 1305.26 72.6684   8
   1  -4  -5 1196.27 70.1807   7
   1  -4  -4 15623.4 711.994   3
  -1   4   4 15867.9 708.743   6
   1   4  -4 16560.9 712.564   6
  -1  -4   4 16097.4 702.382   8
   1  -4  -4 15625.7 713.151   7
  -1   4   4 15154.1 710.982   3
   1   4  -3 6089.36 263.916   8
   1  -4  -3 5903.98 271.404   3
  -1  -4   3 6057.48 264.319   8
  -1   4   3 5624.14 270.564   3
   1   4  -3 6175.10 271.772   6
  -1   4   3 5936.56 269.102   6
  -1   4   2 11673.6 520.555   6
   1   4  -2 11176.3 521.195   6
  -1  -4   2 11631.5 516.857   8
  -1   4   2 10847.9 521.537   8
   1   4  -2 11960.7 516.682   8
   1  -4  -2 11291.1 521.258   3
   1  -4  -2 12111.7 520.810   6
  -1   4   1 3972.71 176.618   8
   1  -4  -1 3870.06 176.589   6
  -1   4   1 3285.20 174.509   6
  -1  -4   1 3588.33 172.955   8
   1   4  -1 3902.86 173.473   8
  -1   4   0 16586.7 725.399   8
   1   4   0 17414.7 725.866   8
  -1  -4   0 16005.3 725.405   8
   1  -4   0 15032.4 725.552   7
   1   4   1 2975.41 136.407   8
  -1   4  -1 2920.72 133.539   8
  -1   4  -2 117.829 11.6467   8
   1  -4   2 102.123 13.8397   3
   1  -4   3 629.194 41.5567   6
  -1  -4  -3 659.094 41.0714   3
  -1   4  -3 650.347 35.8776   8
  -1  -4  -4 7910.67 357.522   3
  -1   4  -4 8090.10 358.980   4
   1  -4   4 7466.62 359.315   6
  -1  -4  -5 2538.25 126.388   7
  -1  -4  -5 2370.60 127.588   8
  -1  -4  -5 2363.74 122.020   3
  -1   4  -5 2598.20 124.927   4
   1  -4   5 2562.06 126.028   6
  -1   4  -6 16956.7 757.561   4
  -1   4  -6 16955.1 758.072   5
   1  -4   6 16492.5 757.892   6
  -1  -4  -6 16938.4 754.653   3
  -1  -4  -6 16623.6 762.384   8
   1   4   6 16918.3 760.899   8
  -1  -4  -6 16723.0 758.285   7
  -1  -4  -6 16825.0 750.732   9
   1   4   6 17419.1 761.348   1
  -1  -4  -7 2121.53 107.838   3
  -1  -4  -7 2037.95 114.958   8
   1   4   7 2253.07 115.044   8
  -1   4  -7 2153.17 102.671   2
  -1   4  -7 2095.54 111.027   5
  -1   4  -7 2204.63 111.185   4
  -1  -4  -7 2163.38 103.642   9
   1   4   7 2186.67 114.090   1
  -1  -4  -7 2087.17 111.318   7
   1  -4   7 1950.75 110.081   6
  -1   4  -8 8949.63 392.369   5
  -1  -4  -8 8316.18 392.655   7
   1   4   8 8762.76 396.502   8
   1   4   8 8910.01 396.495   1
  -1  -4  -8 8433.43 397.917   8
  -1  -4  -8 8153.20 387.418   3
   1  -4   8 8463.00 392.363   6
  -1   4  -8 8604.72 382.762   2
  -1  -4  -8 8610.00 382.347   9
  -1   4  -8 7796.51 390.336   4
  -1  -4  -9 880.331 63.1643   8
   1   4   9 992.427 62.7685   8
  -1   4  -9 920.628 57.8166   5
   1  -4   9 867.030 57.8692   6
   1   4   9 851.789 60.0357   1
  -1  -4  -9 941.639 54.5814   3
  -1   4  -9 895.781 57.9705   4
  -1  -4  -9 851.063 58.4894   7
   1   4  10 1980.85 109.333   8
  -1   4 -10 1969.14 104.008   5
  -1  -4 -10 1837.79 109.999   8
  -1   4 -10 1883.68 104.260   4
  -1  -4 -10 1805.32 98.0672   3
   1  -4  10 1871.41 104.112   6
   1   4  10 2141.64 110.416   1
  -1  -4 -10 1875.42 104.899   7
   1   4  11 30.3505 19.2903   8
  -1   4 -11 27.8138 18.3841   4
  -1   4 -11 76.0164 13.9413   1
  -1  -4 -11 57.5088 19.4310   7
  -1   4 -11 40.6738 17.4608   5
  -1  -4 -11 70.8585 15.5298   3
   1   4  11 60.2816 20.4907   1
  -1  -4 -11 38.7246 24.2893   8
   1  -4  11 38.3003 18.4997   6
   1  -4  11 35.9062 18.6605   4
   1  -4  12 6.33469 20.4539   4
  -1   4 -12-6.67272 10.9455   1
  -1   4 -12-14.5403 20.3774   4
   1   4  12-3.49115 22.5449   1
  -1  -4 -12-17.8771 19.2410   7
  -1   4 -12-18.2511 17.7625   5
  -1  -4 -12 33.8715 11.9679   3
   1   4  12 10.5561 18.9236   8
   1  -4  12-5.61051 17.3699   6
  -1  -4 -12-12.2193 21.9049   8
   1   4  13 3.26141 20.1944   4
  -1  -4 -13-4.27266 25.2687   8
   1  -4  13-2.85588 18.5908   6
   1  -4  13-4.27664 9.71225   3
  -1   4 -13 12.2210 19.0831   4
  -1  -4 -13 1.68500 11.6448   3
  -1   4 -13-7.20892 13.4662   1
   1   4  13-3.64674 23.9265   1
   1   4  13-7.30158 20.9590   8
  -1  -4 -14 1481.44 96.9476   8
   1   4  14 1486.20 90.0083   4
   1  -4  14 1391.91 73.8150   3
   1  -4  14 1444.80 75.3045   3
   1   4  14 1524.57 93.5074   8
  -1   4 -14 1458.91 88.5035   4
  -1  -4 -14 1517.13 76.7675   3
   1  -4  14 1349.01 84.9251   6
   1  -4  15 1.14138 10.0939   3
   1  -4  15 2.91725 19.7352   6
  -1  -4 -15 74.5858 30.8267   8
   1   4  15 39.8164 23.5675   4
  -1   4 -15 10.1306 21.4578   4
   1   4  15 7.81805 23.7806   8
   1  -4  15 6.17176 10.3355   3
   1   4  15 11.3881 10.0198   5
  -1  -4 -15 23.9475 12.1817   3
   1   4  16 450.467 27.1109   5
   1  -4  16 452.369 40.4688   6
   1  -4  16 429.650 26.6055   3
   1   4  16 565.032 49.8155   4
   1   4  16 495.378 49.5522   8
   1   4  17-24.9144 25.7207   8
   1   4  17-4.02694 21.9186   4
   1   4  18-21.0914 25.8887   4
   1   4  18 33.8874 24.5649   8
   1   4  19 13.2344 23.4476   4
   1   4  19-17.2786 26.5112   8
   1   4  20-28.2836 28.6752   2
   1   4  20 54.7600 26.7312   4
   1   4  20 17.5706 25.2223   8
   1   4  21 4.84444 28.9249   2
  -1   5  21 39.5802 28.1653   8
  -1   5  20 40.1794 24.9657   4
  -1   5  20 58.4756 30.2445   8
  -1   5  19 95.9208 28.9329   8
  -1   5  19 93.0732 25.9739   4
  -1   5  18-4.70260 24.0942   8
   1  -5 -18 17.8788 15.2393   3
  -1  -5  18 15.8891 15.7223   3
  -1   5  18 29.8707 24.3145   4
  -1   5  17 129.134 33.7112   8
  -1   5  17 125.407 29.4415   4
  -1   5  17 93.6276 30.4912   1
   1  -5 -17 131.473 22.1235   3
   1   5 -17 112.098 27.5225   4
  -1  -5  17 63.9013 19.4321   3
  -1   5  16 413.976 46.8175   8
  -1   5  16 308.057 40.7629   1
   1  -5 -16 374.585 34.9384   3
   1   5 -16 319.127 36.6108   4
  -1  -5  16 315.675 31.8110   3
  -1   5  16 382.334 39.7417   4
  -1  -5  15-6.82274 16.4731   3
  -1  -5  15 6.10967 6.56178   7
   1  -5 -15 15.4338 19.1037   3
  -1   5  15 43.7783 26.3839   8
  -1   5  15-3.31410 23.0631   4
  -1   5  15-16.8304 28.6644   1
   1   5 -15-8.11678 20.5778   5
   1   5 -15-8.67040 22.2354   4
   1   5 -14 1018.18 64.5122   5
  -1  -5  14 1003.43 61.6498   3
  -1   5  14 968.424 73.0245   1
   1  -5 -14 998.955 63.3399   3
   1   5 -14 968.012 64.2757   4
  -1   5  14 972.221 73.4945   8
  -1   5  13 555.161 51.9079   8
   1  -5 -13 580.851 43.3924   3
   1   5 -13 532.589 43.7761   5
  -1   5  13 552.596 32.8932   6
   1   5 -13 535.806 44.1590   4
  -1   5  13 530.708 50.0471   1
   1  -5 -12 1210.46 73.4163   3
  -1   5  12 1222.70 81.4784   1
  -1   5  12 1232.61 63.6487   6
  -1   5  12 1106.32 80.7341   8
  -1   5  12 1221.60 73.7525   3
   1   5 -12 1234.41 73.4530   4
   1   5 -12 1193.37 73.7789   5
  -1   5  11 1545.51 76.8937   6
   1  -5 -11 1401.90 70.9210   9
  -1   5  11 1674.43 95.2808   1
   1   5 -11 1466.90 84.1695   4
   1  -5 -11 1534.87 91.5957   7
   1   5 -11 1526.99 85.7230   5
  -1   5  11 1451.71 93.0646   8
  -1   5  11 1426.11 84.5943   3
   1  -5 -11 1493.61 85.8524   3
  -1   5  10 24.1170 11.0503   6
   1   5 -10 14.1381 3.70618   1
   1  -5 -10-13.4190 19.0721   7
  -1   5  10 18.0898 14.6974   3
   1  -5 -10 2.69140 14.9839   3
   1  -5 -10 43.3690 8.78287   9
   1   5 -10-19.5905 16.2041   4
  -1   5  10 3.68896 21.1873   8
  -1   5  10 17.6848 20.1070   1
  -1   5   9 2446.72 127.676   3
   1  -5  -9 2281.39 127.844   3
   1  -5  -9 2280.59 131.048   7
   1  -5  -9 2644.42 118.267   9
  -1   5   9 2437.33 121.362   6
   1   5  -9 2460.91 126.713   4
  -1   5   9 2518.40 135.365   8
  -1   5   8 6068.31 273.098   8
   1  -5  -8 5887.09 273.131   8
   1   5  -8 5847.69 263.343   4
   1  -5  -8 5778.64 269.630   7
   1   5  -8 5146.99 249.540   2
   1  -5  -8 5814.48 265.837   3
  -1   5   8 5842.62 264.963   3
  -1   5   8 5843.39 259.311   6
   1   5  -7 485.835 36.8998   4
   1  -5  -7 503.700 42.8786   8
  -1   5   7 495.185 34.3872   6
  -1   5   7 508.596 42.5035   8
   1  -5  -7 496.302 40.5615   7
   1  -5  -7 477.459 38.4515   3
  -1   5   7 489.715 38.1574   3
   1   5  -6 14559.8 627.258   6
  -1   5   6 14099.4 621.890   6
  -1   5   6 13395.8 625.107   3
   1   5  -6 14261.9 624.091   4
  -1   5   6 12673.4 628.538   8
   1  -5  -6 13832.5 626.380   3
   1  -5  -6 13697.1 628.952   7
   1  -5  -6 13883.1 631.178   8
   1  -5  -5 506.171 40.4181   7
   1  -5  -5 479.427 37.9229   3
   1   5  -5 612.076 40.7445   6
  -1   5   5 434.908 37.6235   3
   1   5  -5 512.794 28.0794   8
  -1   5   5 505.857 35.8171   6
  -1  -5   4 18273.2 814.818   8
   1  -5  -4 18224.9 826.427   7
   1   5  -4 18569.8 814.404   8
  -1   5   4 18369.6 821.800   6
   1  -5  -4 18256.8 824.759   3
  -1   5   4 17821.3 823.917   3
   1   5  -4 18989.8 825.432   6
  -1   5   3 298.409 26.4076   6
   1   5  -3 320.841 23.1077   8
   1  -5  -3 340.648 29.3232   3
   1   5  -3 317.880 28.5053   6
  -1  -5   3 414.292 25.3542   8
   1  -5  -2 1388.70 76.7556   3
  -1   5   2 1420.81 77.4847   8
   1   5  -2 1292.81 76.3119   6
   1   5  -2 1459.49 72.3428   8
  -1   5   2 1342.10 75.5596   6
  -1  -5   2 1397.15 72.1790   8
  -1   5   1 166.307 19.5103   6
   1   5  -1 187.307 18.1276   8
   1  -5  -1 151.792 18.9352   6
  -1   5   1 185.612 20.1433   8
  -1  -5   1 186.951 18.2673   8
  -1   5   0 8248.08 371.057   8
   1  -5   0 8172.43 372.353   7
  -1  -5   0 8000.75 371.227   8
   1  -5   0 7522.00 371.643   6
   1   5   0 8616.94 371.602   8
  -1  -5  -1 1013.29 64.1631   8
  -1   5  -1 1149.04 63.2153   8
  -1   5  -2 44582.5 1971.55   8
   1   5   2 46069.2 1977.69   8
   1  -5   2 43454.6 1975.97   3
  -1   5  -3 3354.27 152.328   8
  -1  -5  -3 3432.37 159.426   3
  -1   5  -4 23745.2 1063.71   8
  -1   5  -4 24641.5 1073.11   4
  -1  -5  -4 24487.4 1072.29   3
   1  -5   4 23490.0 1074.16   6
  -1   5  -5 1347.61 66.9307   8
   1  -5   5 1344.83 78.5825   6
  -1  -5  -5 1393.65 79.3175   7
  -1   5  -5 1549.84 78.9250   4
  -1  -5  -5 1393.21 76.2531   3
   1   5   6 3371.62 185.965   1
  -1   5  -6 3791.85 184.974   4
  -1  -5  -6 3943.59 187.756   7
  -1   5  -6 3750.68 171.654   8
  -1  -5  -6 3821.21 190.151   8
  -1  -5  -6 3856.87 183.400   3
   1   5   6 3819.00 188.433   8
   1  -5   6 3876.01 187.099   6
  -1  -5  -7 839.872 57.3150   7
  -1   5  -7 847.411 56.6459   5
   1  -5   7 865.794 57.5209   6
   1   5   7 903.247 59.4906   1
  -1   5  -7 879.543 56.8715   4
  -1  -5  -7 750.754 52.2682   3
   1   5   7 816.132 58.2419   8
  -1  -5  -7 823.176 60.0476   8
  -1  -5  -7 947.710 50.6142   9
  -1   5  -8 757.029 54.6571   4
  -1   5  -8 814.879 46.1587   2
  -1  -5  -8 834.294 53.3018   3
  -1   5  -8 838.822 55.9850   5
  -1  -5  -8 851.450 57.6548   7
  -1  -5  -8 923.490 49.1512   9
   1  -5   8 756.947 54.9353   6
   1   5   8 861.495 59.7062   1
   1   5   8 804.610 59.2829   8
  -1  -5  -8 765.732 60.0194   8
  -1  -5  -9 244.916 20.6596   9
  -1   5  -9 167.748 18.0485   2
  -1  -5  -9 207.819 28.3228   7
  -1  -5  -9 142.807 29.3683   8
   1   5   9 185.733 29.8608   1
  -1  -5  -9 156.627 23.4143   3
  -1   5  -9 284.881 30.2599   4
   1  -5   9 187.232 27.1349   6
   1   5   9 165.541 27.9811   8
  -1   5  -9 193.202 26.7780   5
   1  -5  10 5163.65 238.124   7
  -1  -5 -10 5485.77 241.919   9
   1   5  10 5456.56 259.184   1
   1  -5  10 5179.99 254.490   6
  -1   5 -10 5549.41 254.577   5
  -1  -5 -10 5106.91 261.771   8
  -1   5 -10 5243.75 253.846   4
  -1  -5 -10 4865.67 254.097   7
  -1  -5 -10 5139.61 249.196   3
   1   5  10 5318.68 259.199   8
   1  -5  11-0.64097 5.20393   7
  -1  -5 -11 6.65841 21.3248   7
  -1   5 -11 9.05904 19.5000   4
  -1   5 -11-5.89724 19.6458   5
  -1  -5 -11-2.37692 17.3264   3
   1  -5  11-12.5396 20.0802   6
  -1  -5 -11 25.7692 24.4034   8
   1   5  11-3.69546 21.6438   1
   1   5  11 3.75214 23.0278   8
   1   5  12 1364.46 87.7329   8
  -1  -5 -12 1436.76 92.4705   8
  -1  -5 -12 1312.84 77.0251   3
   1  -5  12 1377.16 83.1007   6
  -1  -5 -12 1146.08 81.6907   7
  -1   5 -12 1337.73 82.9517   4
  -1   5 -12 1371.02 71.2942   1
  -1   5 -12 1434.18 82.5762   5
   1   5  12 1398.93 87.6415   1
  -1  -5 -13 95.6639 27.4080   7
   1   5  13 132.054 30.6302   1
  -1   5 -13 153.193 17.5677   1
   1  -5  13 107.750 18.8375   3
  -1   5 -13 130.947 25.4203   4
  -1   5 -13 106.093 25.0357   5
   1  -5  13 124.489 25.5792   6
   1   5  13 182.169 32.5360   8
  -1  -5 -13 136.433 32.7959   8
  -1  -5 -13 154.841 21.9335   3
  -1   5 -14 294.658 26.5416   1
   1  -5  14 338.807 38.8231   6
   1   5  14 278.150 40.8953   1
  -1  -5 -14 359.505 31.7888   3
  -1  -5 -14 408.709 48.2418   8
  -1   5 -14 352.707 38.1240   4
   1  -5  14 340.932 28.8754   3
   1   5  14 335.581 39.0001   4
   1  -5  14 370.111 30.9014   3
   1   5  14 413.618 47.1092   8
   1   5  15 437.158 49.4302   1
  -1   5 -15 432.886 45.8939   4
   1   5  15 469.677 48.0501   4
   1  -5  15 528.204 35.7408   3
  -1  -5 -15 491.339 53.1599   8
   1   5  15 555.622 53.2525   8
   1  -5  15 494.457 44.5146   6
  -1  -5 -15 499.732 36.7530   3
   1   5  15 481.909 33.6930   6
   1  -5  15 494.984 33.9867   3
  -1   5 -16-7.34467 25.2002   4
   1   5  16 19.7665 9.45571   5
   1   5  16-17.7361 30.2082   8
   1  -5  16-2.97736 12.0287   3
   1  -5  16 9.69185 10.7770   3
   1   5  16-7.95501 22.8365   4
   1  -5  16 3.32893 20.4329   6
  -1  -5 -16 13.9293 12.6154   3
   1  -5  17 94.6880 12.1469   3
   1   5  17 45.8839 25.7436   4
  -1   5 -17 41.9517 23.1443   4
   1   5  17 45.6043 25.5117   8
   1   5  17 54.3279 7.67845   5
   1   5  18 74.1717 27.1564   4
   1   5  18 51.4311 27.7893   8
   1   5  19-14.2882 25.9169   8
   1   5  19-13.6967 23.6890   4
   1   5  20 24.1491 25.9996   8
   1   5  20 28.4450 28.0607   4
   1   5  21 10.4002 31.0510   2
  -1   6  21-10.8181 31.9926   8
  -1   6  20 15.9902 34.7032   8
  -1   6  19-15.7258 33.8521   8
  -1   6  19-4.08755 25.0885   4
  -1   6  18 134.484 31.0504   4
   1   6 -18 145.715 27.8707   4
  -1   6  18 114.991 31.9295   1
   1  -6 -18 132.931 23.6650   3
  -1  -6  18 115.599 21.5913   3
  -1   6  18 66.9222 29.7176   8
  -1   6  17 161.595 31.5479   4
   1  -6 -17 115.595 24.5264   3
  -1   6  17 70.8190 30.1201   8
   1   6 -17 102.169 25.6470   4
  -1  -6  17 153.674 23.3608   3
  -1   6  17 136.203 33.5800   1
  -1   6  16 944.852 76.7845   8
   1  -6 -16 978.076 64.3126   3
  -1   6  16 928.292 75.6552   1
   1   6 -16 965.846 65.9606   5
  -1   6  16 997.122 70.9971   4
  -1  -6  16 996.138 62.0475   3
   1   6 -16 918.947 65.6927   4
  -1   6  15 1204.81 87.4101   8
   1   6 -15 1066.54 74.5732   4
   1   6 -15 1167.26 76.1647   5
  -1  -6  15 1199.92 72.0765   3
  -1   6  15 1413.58 90.3970   1
   1  -6 -15 1145.84 74.2359   3
  -1   6  14 179.046 35.2913   1
   1   6 -14 277.784 32.8486   4
   1  -6 -14 165.493 28.4986   3
   1   6 -14 191.460 31.5854   5
  -1   6  14 159.189 38.0037   8
   1   6 -13 2171.93 122.200   4
  -1   6  13 2245.47 111.803   6
   1   6 -13 2306.16 124.804   5
  -1   6  13 2280.85 133.052   8
   1  -6 -13 2186.54 122.661   3
  -1   6  13 2469.06 134.635   1
   1  -6 -12 39.9404 9.21384   9
  -1   6  12 35.3498 24.3885   8
   1   6 -12 35.1243 20.7127   5
   1  -6 -12 50.4500 21.7240   3
  -1   6  12 50.4035 23.4453   1
   1   6 -12 53.0850 21.3139   4
  -1   6  12 48.6479 13.5234   6
   1  -6 -12 64.9553 25.6489   7
   1  -6 -11 1023.29 54.4456   9
  -1   6  11 919.856 72.6043   8
   1   6 -11 966.008 64.9161   4
   1  -6 -11 1019.96 72.6118   7
  -1   6  11 980.174 71.7557   1
   1  -6 -11 985.174 66.3603   3
  -1   6  11 977.037 58.2897   6
   1   6 -11 1115.08 68.6750   5
  -1   6  10 1111.30 76.1332   8
  -1   6  10 1153.04 62.9329   6
   1   6 -10 1005.37 66.5008   4
   1  -6 -10 1100.56 73.9241   7
  -1   6  10 946.918 71.6726   1
   1  -6 -10 1058.28 57.8209   9
   1  -6 -10 971.605 67.9734   3
   1   6  -9 265.226 17.5620   2
  -1   6   9 283.289 26.9124   6
   1  -6  -9 221.790 31.0736   7
  -1   6   9 238.854 35.2231   8
   1   6  -9 328.608 31.7916   4
  -1   6   8 4064.70 204.758   8
   1  -6  -8 3938.57 199.051   3
   1  -6  -8 3945.84 202.345   7
   1   6  -8 3921.80 196.002   4
  -1   6   8 4111.26 193.299   6
   1  -6  -7 29.5213 15.3236   3
   1   6  -7 18.0109 14.3238   4
  -1   6   7-3.56436 20.4709   8
  -1   6   7 15.8107 11.4339   6
   1  -6  -7 3.36855 17.2625   7
   1  -6  -6 476.228 40.4596   3
   1   6  -6 470.364 40.6612   6
   1  -6  -6 530.567 43.3033   7
  -1   6   6 503.619 37.4663   6
   1   6  -6 514.423 28.6332   8
   1   6  -5 7486.40 336.648   8
   1  -6  -5 7618.91 352.533   7
   1   6  -5 7620.49 350.541   6
  -1   6   5 7506.85 346.324   6
   1  -6  -5 7109.71 348.856   3
  -1   6   4 1780.22 95.2328   6
   1  -6  -4 1677.70 96.8380   3
   1  -6  -4 1627.16 97.5109   7
   1   6  -4 1833.76 88.2703   8
   1   6  -4 1825.47 98.3311   6
  -1   6   3 4909.10 231.266   8
  -1   6   3 4938.24 228.805   6
   1   6  -3 4539.52 229.493   6
   1  -6  -3 4642.91 229.863   3
  -1  -6   3 4656.83 221.865   8
   1   6  -3 4906.14 222.118   8
  -1  -6   2 5373.23 254.909   8
  -1   6   2 5577.98 261.205   8
   1  -6  -2 5222.03 260.195   3
  -1   6   2 5467.51 260.018   6
   1   6  -2 5727.60 255.429   8
  -1   6   1 6431.20 309.137   6
   1   6  -1 7075.85 306.603   8
  -1  -6   1 6180.15 305.168   8
  -1   6   1 6736.86 309.023   8
   1   6   0 6901.70 308.841   8
  -1  -6   0 6292.91 307.917   8
   1  -6   0 6558.39 310.960   6
  -1   6   0 6785.10 308.879   8
   1  -6   0 6569.85 310.420   7
  -1  -6  -1 4129.00 201.817   8
  -1   6  -1 4197.26 198.493   8
   1   6   1 4412.54 202.101   8
   1   6   1 3884.08 200.955   6
  -1  -6  -2 323.060 30.0069   3
   1  -6   2 284.900 29.0077   3
  -1   6  -2 275.775 25.0083   8
   1   6   2 308.394 29.2982   8
   1   6   2 315.710 28.6886   6
  -1  -6  -2 257.844 28.5921   8
  -1  -6  -3 1118.22 68.8052   3
  -1   6  -3 1108.65 62.5354   8
   1  -6   3 1212.94 70.1569   3
   1   6   3 1148.32 70.5367   8
  -1  -6  -4 3623.55 177.095   3
   1  -6   4 3471.56 177.735   6
  -1   6  -4 3547.25 167.692   8
  -1  -6  -5 1394.63 82.1266   7
  -1   6  -5 1406.53 80.2324   4
  -1   6  -5 1304.42 69.0206   8
  -1  -6  -5 1319.27 78.8280   3
   1  -6   5 1364.92 81.0785   6
   1  -6   6 8280.76 378.068   6
  -1   6  -6 8082.52 361.400   8
  -1  -6  -6 7688.98 373.575   3
  -1  -6  -6 7755.24 380.061   8
  -1  -6  -6 8189.79 378.392   7
  -1   6  -6 8177.44 375.405   4
  -1  -6  -7 4646.35 227.713   7
  -1   6  -7 4803.43 225.492   4
  -1  -6  -7 4388.35 229.903   8
  -1   6  -7 4425.33 207.688   8
   1   6   7 4931.71 230.548   8
   1   6   7 4718.36 229.073   1
   1  -6   7 4554.99 226.406   6
  -1  -6  -7 4749.44 224.137   3
  -1  -6  -8 2325.41 115.734   9
   1   6   8 2421.19 128.939   1
  -1  -6  -8 2159.72 121.056   3
   1   6   8 2374.09 129.224   8
   1  -6   8 2220.56 125.043   6
  -1  -6  -8 2415.14 127.090   7
  -1   6  -8 2229.49 123.252   4
  -1  -6  -8 2174.00 129.622   8
  -1   6  -8 2308.08 124.804   5
   1  -6   9 3846.39 200.542   6
   1   6   9 4114.54 205.491   8
  -1   6  -9 4007.17 200.031   4
  -1   6  -9 3937.41 186.398   2
  -1  -6  -9 3891.53 207.447   8
  -1  -6  -9 4093.12 203.238   7
   1   6   9 4284.07 206.032   1
  -1  -6  -9 4043.79 190.031   9
  -1  -6  -9 3837.46 196.751   3
  -1   6  -9 3955.34 200.899   5
  -1   6 -10 441.270 32.2872   2
   1   6  10 541.307 49.2627   8
  -1  -6 -10 468.288 50.4946   8
  -1  -6 -10 533.374 47.6421   7
  -1   6 -10 441.269 43.9123   4
  -1   6 -10 541.604 46.7423   5
   1   6  10 511.376 47.3262   1
  -1  -6 -10 564.937 36.3284   9
   1  -6  10 491.411 32.5827   7
  -1  -6 -10 474.244 42.2956   3
   1  -6  10 540.235 46.5642   6
  -1  -6 -11 2805.38 128.158   9
  -1   6 -11 2597.29 141.025   5
   1   6  11 2544.90 145.598   8
  -1  -6 -11 2394.05 147.196   8
   1  -6  11 2620.00 123.912   7
   1  -6  11 2458.77 140.695   6
  -1  -6 -11 2645.38 143.860   7
  -1  -6 -11 2539.19 136.686   3
  -1   6 -11 2603.31 140.378   4
   1   6  11 2679.30 146.308   1
  -1  -6 -12 1187.83 74.4480   3
   1  -6  12 1163.13 79.7028   6
  -1   6 -12 1323.46 80.7517   4
   1  -6  12 1183.01 72.8737   3
  -1  -6 -12 1115.45 79.6632   7
  -1   6 -12 1236.37 64.9543   1
   1   6  12 1209.57 84.2978   8
  -1   6 -12 1360.78 81.0042   5
   1   6  12 1203.14 83.6512   1
  -1  -6 -12 1254.44 88.7570   8
   1   6  13 118.149 32.1702   1
  -1   6 -13 166.730 18.0080   1
   1  -6  13 118.678 28.7046   6
  -1   6 -13 144.836 29.3933   5
   1   6  13 124.487 33.6601   8
   1   6  13 179.928 23.1806   6
   1  -6  13 157.890 24.0825   3
  -1   6 -13 159.309 29.9847   4
  -1  -6 -13 103.180 33.0815   8
   1   6  14 1254.02 84.5503   1
  -1  -6 -14 1130.54 69.2903   3
  -1  -6 -14 1205.34 80.6822   7
  -1   6 -14 1123.30 75.9643   4
   1   6  14 1089.07 82.5525   8
  -1  -6 -14 1133.78 86.4600   8
   1  -6  14 1250.54 69.3548   3
   1   6  14 1125.69 65.2299   6
  -1   6 -14 1020.40 74.0098   5
   1  -6  14 971.744 73.8609   6
  -1   6 -14 1077.31 60.2083   1
   1  -6  15 28.3185 15.5271   3
   1  -6  15 63.4841 19.5330   3
  -1  -6 -15 66.4907 19.7971   3
   1   6  15 52.9370 16.8316   6
   1   6  15 56.6535 27.4591   8
   1   6  15 70.1163 32.1430   1
   1   6  15 52.6070 29.9430   4
   1  -6  15 56.5799 24.0542   6
  -1   6 -15 7.48600 23.2711   4
   1   6  16 93.0656 15.2831   6
  -1   6 -16 103.671 26.8222   4
   1   6  16 96.9820 30.4013   4
   1  -6  16 74.6555 18.4724   3
  -1  -6 -16 91.1013 20.4960   3
   1   6  16 131.001 34.2231   8
   1  -6  16 77.6567 17.3350   3
  -1  -6 -17 296.108 29.8377   3
   1   6  17 325.101 23.2391   5
   1  -6  17 378.815 27.6176   3
  -1   6 -17 345.632 43.1315   4
   1   6  17 362.304 44.6554   4
   1   6  17 348.214 45.3468   8
   1  -6  17 364.559 28.3410   3
   1   6  18 234.677 40.1267   8
   1   6  18 290.731 40.7330   4
  -1   6 -18 192.627 34.1562   4
   1   6  19 212.502 39.2875   4
   1   6  19 343.717 48.5708   8
   1   6  20 343.613 48.1994   8
   1   6  20 274.382 44.5969   4
   1   6  21 144.370 37.2325   8
  -1   7  21-11.7275 36.6276   8
  -1   7  20 538.064 62.7274   8
  -1   7  19-11.3878 31.6746   8
  -1   7  19 17.3630 22.7992   4
  -1   7  19 22.1916 29.8395   1
  -1   7  18 696.873 57.7389   4
  -1  -7  18 638.808 49.3044   3
   1   7 -18 629.648 53.3084   4
   1  -7 -18 610.984 50.7283   3
  -1   7  18 628.420 63.3496   1
  -1   7  18 676.114 64.9511   8
   1  -7 -17 113.961 27.5141   3
  -1   7  17 111.385 31.3517   1
  -1  -7  17 153.535 25.8028   3
  -1   7  17 109.790 34.5273   8
  -1   7  17 231.515 33.4278   4
   1   7 -17 113.949 27.5998   5
   1   7 -17 145.540 27.9758   4
   1  -7 -16 67.4610 24.6816   3
  -1   7  16 69.5937 30.3026   8
   1   7 -16 97.6477 27.2484   5
  -1  -7  16 89.1171 24.0677   3
  -1   7  16 134.391 36.6345   1
   1   7 -16 49.1474 25.1787   4
   1   7 -15 237.430 36.9033   5
   1   7 -15 242.188 35.4772   4
  -1   7  15 323.235 47.9467   8
  -1   7  15 276.179 44.9762   1
   1  -7 -15 232.103 32.8004   3
  -1   7  14 922.354 74.7146   1
   1   7 -14 768.439 63.3336   5
   1  -7 -14 822.956 63.7017   3
  -1   7  14 922.885 77.2257   8
   1   7 -14 905.834 63.9748   4
   1   7 -13 67.0900 24.9611   4
   1  -7 -13 73.5836 12.8686   9
   1  -7 -13 115.318 28.6765   3
  -1   7  13 84.2165 31.8889   8
  -1   7  13 60.2160 17.2365   6
   1   7 -13 65.9097 27.0453   5
  -1   7  13 56.7609 30.2145   1
  -1   7  12 3105.51 153.121   6
   1  -7 -12 3144.21 147.879   9
   1  -7 -12 3192.25 170.346   7
  -1   7  12 3198.59 173.828   8
   1  -7 -12 2929.15 162.881   3
   1   7 -12 2875.91 162.408   5
   1   7 -12 2976.10 160.578   4
  -1   7  12 3314.76 172.481   1
   1  -7 -11 144.315 18.5588   9
   1  -7 -11 184.147 30.7685   3
   1  -7 -11 74.2356 28.1327   7
  -1   7  11 142.954 21.9419   6
  -1   7  11 98.9481 30.5404   1
  -1   7  11 158.327 35.6996   8
   1   7 -11 129.707 25.9082   4
   1  -7 -10 3908.91 203.812   3
  -1   7  10 4067.56 211.223   8
  -1   7  10 4004.82 209.963   1
   1  -7 -10 4028.92 208.400   7
   1   7 -10 4092.81 201.790   4
  -1   7  10 4003.20 195.735   6
   1  -7  -9 2022.63 118.369   7
   1  -7  -9 2070.56 116.009   3
  -1   7   9 2106.10 121.751   8
  -1   7   9 1912.10 107.318   6
   1   7  -9 1982.88 111.723   4
  -1   7   8 2058.32 113.706   8
   1   7  -8 1880.99 104.570   4
   1  -7  -8 1817.25 106.498   3
  -1   7   8 1811.95 101.010   6
   1  -7  -8 1644.09 107.006   7
   1   7  -7 5681.19 260.017   4
  -1   7   7 5449.35 257.764   6
   1   7  -7 5234.93 242.123   8
   1  -7  -7 5329.64 262.028   3
   1  -7  -7 5508.04 266.321   7
   1   7  -6 329.586 23.0946   8
   1   7  -6 322.939 35.4557   6
   1  -7  -6 327.556 36.4898   7
  -1   7   6 275.866 31.6631   6
   1  -7  -6 262.969 33.3939   3
   1  -7  -5 2957.28 156.570   3
   1  -7  -5 2998.08 158.737   7
  -1   7   5 2955.29 153.704   6
   1   7  -5 2998.66 156.956   6
   1   7  -5 3054.71 143.844   8
   1  -7  -4 403.887 41.8480   7
   1   7  -4 582.347 36.4397   8
  -1   7   4 483.302 40.7513   6
  -1   7   4 627.597 47.0872   8
   1   7  -4 505.239 42.5515   6
   1  -7  -4 520.569 43.8349   3
   1   7  -3 88.5915 20.2727   6
  -1   7   3 95.7348 20.2699   8
  -1   7   3 43.6906 16.4781   6
   1  -7  -3 94.4319 20.8239   3
   1   7  -3 92.1211 15.1575   8
   1   7  -2 491.307 37.1320   8
  -1   7   2 516.419 41.2975   6
  -1   7   2 566.855 42.8955   8
  -1  -7   2 512.851 37.7610   8
   1  -7  -2 463.016 41.2120   3
  -1   7   1 2128.23 116.620   6
   1   7  -1 2269.00 113.313   8
   1  -7  -1 2098.23 116.274   7
  -1  -7   1 2067.08 112.286   8
  -1   7   1 2176.18 116.009   8
  -1   7   0 15.7343 13.4518   8
  -1  -7   0 21.5386 12.8966   8
   1   7   0 15.5321 13.1087   8
   1  -7   0 14.8134 14.1875   7
  -1  -7  -1 9853.00 457.127   8
   1  -7   1 8956.09 455.823   3
  -1   7  -1 10351.2 454.244   8
   1   7   1 10620.6 458.211   8
   1  -7   1 10225.8 457.780   7
   1   7   1 9379.05 456.707   6
   1   7   2 2.97938 15.0916   8
   1   7   2 32.8954 13.9055   6
  -1   7  -2 17.9962 15.0172   8
  -1  -7  -2 27.9771 15.9486   3
  -1  -7  -2 46.9622 19.4080   8
   1  -7   2 6.08135 16.9392   3
   1  -7   3 6824.77 327.256   3
  -1  -7  -3 7131.30 328.662   3
   1   7   3 6648.41 326.123   6
  -1  -7  -3 6681.17 328.766   8
  -1   7  -3 6922.40 320.046   8
   1   7   3 7358.95 330.408   8
   1   7   4 79.5790 17.9519   6
   1  -7   4 105.022 22.4673   6
   1   7   4 114.075 24.2137   8
   1  -7   4 72.9548 21.2954   3
  -1  -7  -4 96.1248 22.2935   3
  -1   7  -4 118.720 16.9386   8
   1   7   5 2755.81 148.191   6
   1  -7   5 2995.84 151.035   3
  -1  -7  -5 2987.54 151.425   3
  -1  -7  -5 2940.07 154.079   7
  -1   7  -5 2929.76 150.573   4
  -1   7  -5 2786.20 139.008   8
   1  -7   5 2874.35 152.782   6
  -1   7  -6 2308.22 113.421   8
  -1   7  -6 2347.61 126.861   4
   1  -7   6 2269.32 128.528   6
  -1  -7  -6 2406.20 131.001   7
   1   7   6 2328.76 124.246   6
  -1  -7  -6 2371.50 126.561   3
   1  -7   7 14.6242 18.5139   6
  -1  -7  -7-3.78078 21.9509   7
  -1   7  -7 20.1357 9.18976   8
  -1  -7  -7 29.7589 23.1516   8
  -1   7  -7 26.2359 21.0331   4
  -1  -7  -8 4676.70 228.838   3
  -1  -7  -8 4535.93 236.463   8
  -1   7  -8 4585.43 228.836   4
   1  -7   8 4353.19 230.294   6
   1   7   8 4969.23 235.990   1
  -1  -7  -8 4671.39 221.360   9
  -1  -7  -8 4539.62 232.318   7
   1   7   8 4652.93 234.541   8
   1   7   9 1217.86 82.7568   8
   1   7   9 1293.82 83.3112   1
  -1  -7  -9 969.947 76.0839   7
   1  -7   9 1048.84 76.7632   6
  -1   7  -9 1269.79 78.2709   4
  -1  -7  -9 1177.12 68.7400   9
  -1  -7  -9 1168.32 75.5268   3
   1   7   9 1086.90 71.2713   6
   1  -7   9 1179.16 66.4948   7
  -1   7  -9 1200.84 63.9133   2
  -1   7  -9 1186.09 78.3660   5
  -1  -7  -9 1142.57 83.5658   8
  -1   7 -10 1291.68 82.3327   4
  -1  -7 -10 1255.53 84.5220   7
  -1   7 -10 1335.29 85.4235   5
   1  -7  10 1259.27 69.5991   7
  -1  -7 -10 1207.56 88.8118   8
   1  -7  10 1280.54 84.2256   6
  -1  -7 -10 1205.77 71.6891   9
  -1   7 -10 1185.10 66.9357   2
   1   7  10 1276.11 76.9821   6
   1  -7  10 1366.13 80.0139   3
   1   7  10 1356.29 88.2615   1
  -1  -7 -10 1282.62 81.3239   3
   1   7  10 1280.89 87.5409   8
  -1   7 -11 937.878 66.5236   4
   1   7  11 781.319 57.2301   6
   1  -7  11 853.625 60.0717   3
  -1  -7 -11 954.946 55.0312   9
   1  -7  11 963.090 51.7216   7
  -1   7 -11 872.476 65.7848   5
  -1  -7 -11 985.324 74.8021   8
   1  -7  11 809.895 64.9689   6
   1   7  11 901.202 70.3995   1
   1   7  11 786.185 68.7251   8
  -1  -7 -11 780.667 65.3821   7
  -1   7 -11 872.203 50.7591   2
  -1  -7 -11 895.967 63.8930   3
   1  -7  12-11.7227 19.5264   3
   1  -7  12 9.07641 9.74656   7
  -1  -7 -12 36.5350 19.4529   3
  -1  -7 -12-21.5399 31.8468   8
  -1   7 -12 3.84678 24.2329   5
   1   7  12-4.59608 26.9187   1
  -1  -7 -12 17.5311 25.6693   7
   1  -7  12 16.3324 22.4635   6
  -1   7 -12-11.2383 22.7845   4
   1   7  12-28.0820 28.9797   8
   1   7  12 2.68722 16.7843   6
  -1  -7 -12-3.55878 14.1489   9
  -1  -7 -13 196.422 30.7693   3
   1   7  13 299.925 30.5228   6
   1  -7  13 248.692 35.8451   6
  -1  -7 -13 229.763 38.6857   7
   1   7  13 247.095 41.3817   8
   1  -7  13 266.630 32.6062   3
   1  -7  13 257.420 17.5772   7
   1   7  13 200.190 37.8409   1
  -1   7 -13 272.622 21.6655   1
  -1   7 -13 198.519 34.1570   4
  -1  -7 -13 207.515 40.7706   8
  -1   7 -13 213.629 35.8432   5
   1  -7  14 1807.07 106.416   6
   1   7  14 1786.36 112.245   8
  -1  -7 -14 1835.47 117.215   8
  -1   7 -14 1841.88 105.193   5
   1   7  14 1775.67 112.061   1
  -1  -7 -14 1625.18 97.4750   3
  -1  -7 -14 1602.22 106.250   7
  -1   7 -14 1757.60 104.317   4
  -1   7 -14 1526.69 82.7746   1
   1   7  14 1667.08 92.7948   6
   1  -7  14 1687.81 95.1631   3
   1   7  15 71.7211 33.4864   8
  -1   7 -15 27.4086 26.0677   5
   1   7  15 55.6528 30.9220   1
  -1  -7 -15 75.5873 24.3593   3
  -1   7 -15 68.3649 26.5596   4
   1   7  15 71.8334 19.4601   6
   1  -7  15 111.513 23.7488   3
   1   7  16 1918.21 115.781   4
   1   7  16 1885.27 121.158   8
   1  -7  16 2059.52 103.485   3
   1   7  16 1775.10 96.8374   6
  -1   7 -16 1782.26 111.764   4
   1   7  16 1830.35 119.762   1
   1  -7  16 1911.76 100.468   3
  -1  -7 -16 1872.08 104.015   3
   1   7  17 21.5851 31.2945   8
   1  -7  17 18.1364 16.8375   3
  -1  -7 -17 2.59389 17.7995   3
  -1   7 -17-4.17206 25.6057   4
   1  -7  17-2.07883 15.9946   3
   1   7  17-13.8951 29.1781   4
   1   7  17 7.86802 11.7592   6
   1   7  18 584.833 59.3173   8
  -1   7 -18 534.975 52.9932   4
   1   7  18 548.092 57.6670   4
   1   7  19 22.6011 34.7159   8
   1   7  19 49.2650 31.0778   4
   1   7  20-28.6433 40.7070   8
   1   7  21 17.4076 34.9782   8
  -1   8  20 31.1877 36.1982   8
  -1   8  19 29.8257 32.4600   1
  -1   8  19 18.5614 26.6508   4
  -1   8  19 6.14179 39.9876   8
  -1   8  18 169.487 42.4347   1
  -1   8  18 131.988 33.0240   4
  -1   8  18 126.736 41.7913   8
   1   8 -18 100.521 29.2595   4
   1   8 -18 135.315 30.2648   5
  -1   8  17 301.947 50.6438   8
   1  -8 -17 402.023 42.7775   3
   1   8 -17 354.188 40.7092   4
   1   8 -17 432.629 45.3956   5
  -1  -8  17 406.051 39.2552   3
  -1   8  17 476.037 56.5670   1
  -1  -8  17 411.683 42.6008   3
  -1   8  16 2090.73 127.519   8
   1   8 -16 1803.18 112.349   5
   1  -8 -16 1833.08 110.079   3
  -1   8  16 2132.80 126.477   1
   1   8 -16 1718.45 109.060   4
   1  -8 -15 844.991 70.9701   3
   1   8 -15 902.559 71.2427   5
  -1   8  15 1122.22 83.4157   1
   1   8 -15 989.591 70.5671   4
  -1   8  15 1088.01 84.3164   8
   1   8 -14 3081.28 172.092   4
  -1   8  14 3366.25 188.567   8
  -1   8  14 3151.12 183.658   1
   1   8 -14 3413.10 177.430   5
   1  -8 -14 3389.39 175.940   3
   1   8 -13 212.440 33.4205   4
   1   8 -13 259.949 38.0088   5
  -1   8  13 172.018 25.0153   6
  -1   8  13 238.015 41.5596   1
   1  -8 -13 202.345 22.1211   9
   1  -8 -13 194.364 38.9027   7
  -1   8  13 252.624 43.9996   8
  -1   8  12 1320.21 95.8029   8
   1  -8 -12 1271.55 87.6849   3
   1  -8 -12 1365.39 74.4903   9
   1   8 -12 1275.78 84.8992   4
   1   8 -12 1340.91 88.6032   5
  -1   8  12 1358.58 95.1315   1
  -1   8  12 1297.55 78.2365   6
   1  -8 -12 1309.39 92.4632   7
   1   8 -11 224.607 32.9476   4
  -1   8  11 220.165 27.8830   6
   1  -8 -11 241.368 40.6032   7
  -1   8  11 324.153 44.4852   1
   1  -8 -11 288.130 36.4202   3
   1   8 -11 190.601 15.1130   2
   1  -8 -11 301.600 28.2708   9
  -1   8  11 283.300 41.6197   8
  -1   8  10-29.3002 30.7627   8
  -1   8  10-9.46556 27.4461   1
  -1   8  10-2.93343 19.3960   6
   1   8 -10-10.6645 22.9559   4
   1   8 -10 5.95562 7.72295   2
   1  -8 -10-14.0357 23.9622   7
   1  -8 -10 4.02469 24.7005   3
  -1   8   9 1549.34 92.3270   6
  -1   8   9 1521.86 102.306   8
   1  -8  -9 1708.10 101.048   3
   1   8  -9 1583.27 95.7454   4
   1  -8  -9 1551.42 101.866   7
   1  -8  -8 1543.96 99.0431   7
   1  -8  -8 1799.97 99.6131   3
   1   8  -8 1545.99 93.0664   4
  -1   8   8 1560.65 90.5937   6
   1   8  -8 1448.16 73.0783   8
   1  -8  -7 1310.53 87.2968   7
   1  -8  -7 1453.41 87.4211   3
   1   8  -7 1286.32 65.9768   8
  -1   8   7 1145.45 78.2200   6
   1  -8  -6 5246.63 257.198   3
   1  -8  -6 5250.99 260.078   7
   1   8  -6 5139.25 238.868   8
  -1   8   6 5040.60 251.623   6
   1   8  -6 5214.20 256.516   6
  -1   8   5 6.53033 18.9378   6
   1  -8  -5-4.00955 19.1767   7
   1  -8  -5 18.5804 20.8959   3
   1   8  -5 10.8609 13.5285   8
  -1   8   5 15.8705 22.5462   8
   1   8  -5-3.71417 19.7434   6
   1   8  -4 3471.67 169.339   8
  -1   8   4 3591.90 182.696   8
   1  -8  -4 3555.95 181.849   3
   1   8  -4 3349.85 179.789   6
  -1   8   4 3476.68 178.600   6
   1  -8  -3 216.494 30.6988   3
   1   8  -3 249.376 32.1417   6
  -1   8   3 185.400 27.7866   6
   1   8  -3 223.921 24.4296   8
  -1   8   3 175.843 28.6446   8
  -1   8   2 95.8318 22.5607   6
  -1   8   2 108.700 23.0808   8
   1  -8  -2 96.3865 25.4209   3
   1   8  -2 116.457 20.4232   8
  -1  -8   2 97.0100 18.7990   8
   1  -8  -1 288.950 33.2387   7
  -1   8   1 229.255 30.1200   6
   1   8  -1 315.817 30.5891   8
  -1   8   1 269.071 31.0745   8
  -1  -8   1 270.247 29.7423   8
  -1   8   0 21.0701 17.2948   8
   1   8   0 5.91024 16.0919   8
   1  -8   0 30.7510 17.2885   7
  -1   8   0 21.1560 16.3737   6
  -1  -8   0 6.14269 15.3383   8
   1  -8   1 24.5603 18.2078   3
   1   8   1 3.46027 17.2714   6
   1  -8   1 3.30796 14.6207   7
  -1   8  -1 22.5473 15.3430   8
   1   8   1 3.14816 18.2655   8
  -1  -8  -1 28.6842 22.2082   3
  -1  -8  -1 19.7942 18.1588   8
   1  -8   2 799.439 58.8803   3
  -1   8  -2 724.722 52.2560   8
  -1  -8  -2 786.251 57.5272   8
  -1  -8  -2 722.869 57.5840   3
   1  -8   2 780.930 56.2802   7
   1   8   2 676.917 54.5505   6
   1   8   2 809.562 57.8295   8
  -1  -8  -3 970.111 70.6494   3
  -1  -8  -3 1054.20 73.0425   8
   1   8   3 1220.55 74.6200   8
   1  -8   3 969.349 69.6505   3
  -1   8  -3 1029.47 64.2718   8
   1   8   3 1089.01 71.2713   6
   1   8   4 391.005 40.2017   8
   1  -8   4 227.442 33.2897   3
  -1   8  -4 297.573 28.4829   8
  -1  -8  -4 226.828 35.4716   8
   1   8   4 291.662 34.1591   6
   1  -8   4 330.141 38.2051   6
  -1  -8  -4 296.080 36.8702   3
  -1  -8  -5 1207.35 85.1394   7
   1   8   5 1243.57 81.1366   6
   1  -8   5 1186.51 83.6356   6
  -1   8  -5 1291.33 72.5098   8
  -1  -8  -5 1395.21 84.6244   3
   1  -8   5 1290.41 83.6784   3
  -1   8  -6 48.6064 13.7097   8
  -1  -8  -6 68.7258 23.2447   3
   1   8   6 23.4440 18.1085   6
   1  -8   6 38.4388 21.5278   3
  -1   8  -6 75.3325 24.5097   4
  -1  -8  -6 16.5712 23.8569   7
   1  -8   6 36.1600 23.8348   6
   1  -8   7 411.098 45.6503   6
   1  -8   7 485.531 45.0378   3
  -1   8  -7 377.060 29.8820   8
  -1  -8  -7 445.891 43.6607   3
   1   8   7 455.896 42.0029   6
  -1  -8  -7 468.185 48.6308   7
  -1  -8  -8 1066.92 74.4892   3
  -1  -8  -8 1025.66 76.1543   7
   1  -8   8 1079.78 75.9193   6
  -1  -8  -8 1073.17 80.2416   8
   1  -8   8 1094.41 72.5513   3
   1   8   8 1031.93 77.4266   8
   1   8   8 1106.21 70.6267   6
  -1   8  -8 1158.66 75.5497   4
   1  -8   8 1100.33 66.4338   7
  -1   8  -8 988.606 54.4000   8
   1   8   9 62.0714 22.3894   6
  -1  -8  -9 56.4797 28.6643   8
  -1  -8  -9 90.1320 27.7658   7
  -1   8  -9 49.7771 23.6262   4
   1  -8   9 42.9151 24.7578   6
  -1  -8  -9 56.2728 24.5425   3
   1  -8   9 27.7621 22.8991   3
   1   8   9 72.3133 27.8451   1
   1  -8   9 63.8729 17.7378   7
   1   8   9 41.3397 25.6661   8
  -1  -8  -9 70.3455 18.7872   9
  -1   8  -9 33.0513 23.1099   5
  -1  -8 -10 4023.24 189.091   9
   1   8  10 3699.42 203.500   8
  -1  -8 -10 3672.96 202.701   7
   1   8  10 4009.28 205.229   1
  -1   8 -10 3973.51 201.912   5
   1  -8  10 3997.32 203.660   6
  -1   8 -10 3580.10 180.942   2
   1  -8  10 4004.51 196.128   3
  -1  -8 -10 3953.24 198.071   3
   1  -8  10 3828.13 185.761   7
  -1  -8 -10 3687.47 207.681   8
   1   8  10 3693.60 192.669   6
  -1   8 -10 3967.53 199.762   4
   1  -8  11 782.995 49.0548   7
  -1  -8 -11 712.272 64.2368   7
   1   8  11 700.922 55.0378   6
   1  -8  11 741.503 57.8593   3
  -1   8 -11 807.456 61.8399   4
   1   8  11 709.084 64.7488   1
   1   8  11 786.808 67.3980   8
  -1  -8 -11 763.323 61.3396   3
  -1   8 -11 767.795 45.5808   2
  -1   8 -11 702.792 61.6373   5
   1  -8  11 713.192 61.8949   6
  -1  -8 -11 785.713 52.3746   9
  -1  -8 -11 661.048 66.5905   8
   1  -8  12 2543.08 134.673   3
  -1  -8 -12 2312.85 148.144   8
   1   8  12 2342.65 144.098   8
   1   8  12 2660.62 147.987   1
  -1  -8 -12 2672.70 126.397   9
  -1  -8 -12 2173.17 140.429   7
   1  -8  12 2546.16 122.020   7
  -1   8 -12 2324.96 138.442   5
  -1   8 -12 2568.11 139.633   4
   1  -8  12 2164.53 138.127   6
   1   8  12 2380.43 131.295   6
  -1  -8 -12 2447.30 136.351   3
  -1  -8 -13 941.031 57.5279   9
  -1  -8 -13 1030.77 77.5818   7
  -1   8 -13 873.343 73.3436   5
  -1   8 -13 957.510 72.8156   4
   1   8  13 1008.40 77.3169   1
  -1  -8 -13 1062.09 71.4970   3
   1   8  13 960.643 77.4775   8
  -1  -8 -13 867.132 80.8184   8
   1   8  13 843.562 62.9459   6
   1  -8  13 992.167 67.9175   3
   1  -8  13 983.223 53.6455   7
  -1   8 -14 795.430 63.7787   4
   1  -8  14 624.976 52.7374   3
   1   8  14 771.590 69.2926   1
  -1  -8 -14 762.002 58.7756   3
   1   8  14 658.104 51.3144   6
  -1  -8 -14 734.404 66.3494   7
   1   8  14 770.816 70.4276   8
  -1   8 -14 692.652 62.1130   5
   1   8  15 92.8137 34.1438   1
  -1  -8 -15 57.3554 29.7065   7
   1   8  15 136.259 24.3121   6
   1   8  15 149.525 39.3638   8
  -1   8 -15 82.5016 29.1090   5
  -1  -8 -15 121.616 28.9924   3
  -1   8 -15 129.548 31.6438   4
   1  -8  15 108.330 24.5549   3
   1   8  16 56.0402 33.4940   1
  -1   8 -16 30.4786 27.0028   5
   1  -8  16 47.1439 21.5323   3
   1   8  16 17.0569 27.6283   8
  -1   8 -16 21.9109 28.1109   4
  -1  -8 -16 37.2537 21.5685   3
   1   8  16 33.0430 17.5945   6
   1   8  17 5.81629 31.3143   8
   1   8  17 44.1067 30.1132   4
  -1   8 -17 84.4063 30.5181   4
   1   8  17 5.76473 29.9376   1
  -1   8 -18 621.326 60.2116   4
   1   8  18 661.605 64.5383   4
   1   8  18 766.403 71.7257   8
   1   8  19 279.071 45.0600   4
   1   8  19 267.133 48.9924   8
   1   8  20 599.470 65.8783   8
  -1   9  19 990.927 88.0811   1
  -1   9  19 1073.06 92.5735   8
  -1   9  18 207.167 45.8007   8
  -1   9  18 169.781 44.5297   1
   1  -9 -17 253.010 38.3973   3
   1   9 -17 276.677 40.9207   5
  -1   9  17 273.245 50.0097   8
   1   9 -17 159.777 35.2216   4
  -1   9  17 295.938 49.3710   1
  -1  -9  16-11.9611 26.5672   3
  -1   9  16-6.01772 29.6141   1
   1   9 -16-4.18203 24.7355   4
  -1   9  16-6.20810 33.3888   8
   1   9 -16-13.7150 24.0104   5
   1   9 -15 115.101 32.6442   5
  -1   9  15 163.790 38.2161   8
   1   9 -15 116.293 29.1316   4
   1  -9 -15 84.9246 30.4168   3
  -1   9  15 94.0173 35.7625   1
  -1  -9  15 117.232 21.7808   7
   1  -9 -14 312.402 28.3904   9
   1   9 -14 320.063 40.7557   4
   1  -9 -14 313.323 43.4601   3
   1   9 -14 309.242 44.7457   5
  -1   9  14 279.988 50.0264   1
   1  -9 -14 389.090 51.6056   7
  -1   9  14 344.087 51.1012   8
   1   9 -13 1850.13 120.458   5
   1  -9 -13 2067.93 106.009   9
   1  -9 -13 1844.47 126.039   7
  -1   9  13 1870.42 109.547   6
   1  -9 -13 2023.69 122.890   3
   1   9 -13 2117.71 120.019   4
  -1   9  13 2169.97 132.169   8
  -1   9  13 2041.26 128.745   1
   1  -9 -12 773.120 72.4396   7
   1  -9 -12 768.734 53.7438   9
  -1   9  12 793.729 74.3614   8
   1   9 -12 730.635 64.0019   4
   1  -9 -12 784.751 66.3968   3
  -1   9  12 818.600 59.2933   6
  -1   9  12 760.690 70.1938   1
  -1   9  11 3474.73 169.167   6
  -1   9  11 3697.26 188.510   8
   1  -9 -11 3275.55 176.460   3
   1  -9 -11 3684.11 186.420   7
  -1   9  11 3699.12 186.353   1
   1   9 -11 3287.48 174.017   4
   1   9 -11 2950.71 149.259   2
   1  -9 -10 736.771 69.0888   7
  -1   9  10 803.578 59.9122   6
   1   9 -10 800.546 64.1460   4
   1  -9 -10 851.962 68.8208   3
  -1   9  10 788.642 69.8829   1
  -1   9  10 788.084 70.9919   8
  -1   9   9 2037.69 112.946   6
  -1   9   9 1816.00 121.614   8
   1   9  -9 2042.03 115.943   4
   1  -9  -9 1759.92 119.004   7
   1  -9  -9 1984.66 119.579   3
   1  -9  -8 418.245 46.8319   3
   1   9  -8 500.911 46.9873   4
   1  -9  -8 385.671 47.1575   7
  -1   9   8 511.124 45.7395   6
   1   9  -8 434.069 28.6097   8
  -1   9   7 343.563 37.6861   6
   1   9  -7 315.217 25.7718   8
   1  -9  -7 287.940 40.5233   3
   1  -9  -7 294.026 41.7941   7
   1  -9  -6 469.900 51.0944   7
   1  -9  -6 492.123 48.2990   3
  -1   9   6 429.913 43.6970   6
   1   9  -6 418.301 34.2325   8
  -1   9   6 490.345 51.0113   8
   1   9  -6 433.005 46.9249   6
  -1   9   5 171.481 31.8075   6
   1  -9  -5 179.358 34.1647   7
   1  -9  -5 142.375 31.6522   3
  -1   9   5 187.033 32.8072   8
   1   9  -5 180.168 22.9249   8
   1   9  -5 179.307 32.0786   6
   1  -9  -4 1030.81 75.6369   3
   1   9  -4 979.114 64.8436   8
  -1   9   4 1197.59 76.3239   6
  -1   9   4 1173.68 79.1472   8
   1   9  -4 1112.54 77.0281   6
   1   9  -3 558.574 50.2595   6
   1  -9  -3 535.141 50.0024   3
  -1   9   3 567.715 49.8346   8
  -1   9   3 424.987 44.0356   6
   1   9  -3 464.556 40.3352   8
   1  -9  -2 299.321 38.4488   3
  -1   9   2 287.076 36.8447   6
   1  -9  -2 414.462 43.9779   7
  -1   9   2 426.992 42.8630   8
   1   9  -2 325.412 34.7205   8
   1  -9  -1 155.571 28.9294   7
  -1   9   1 141.485 27.5944   6
  -1   9   1 147.235 27.9315   8
   1   9  -1 145.552 25.4367   8
  -1  -9   1 96.8350 22.4442   8
   1  -9   0 3.87492 21.3184   7
   1   9   0 23.1211 17.7638   8
   1   9   0-7.89661 19.1572   6
  -1   9   0 7.99232 18.2479   6
  -1   9   0-16.9958 21.2310   8
  -1  -9   0-17.2850 20.8345   8
  -1  -9  -1 12.1880 21.0860   3
  -1   9  -1 9.61339 19.8556   8
   1   9   1 35.0933 19.7454   8
  -1  -9  -1-7.37143 20.5149   8
   1  -9   1 18.8458 19.3190   7
   1  -9   1 23.9065 20.9370   3
   1   9   1 35.1847 18.1525   6
  -1  -9  -2 308.612 39.7515   3
   1  -9   2 354.864 38.6834   7
  -1  -9  -2 278.235 35.4971   8
   1   9   2 370.312 40.3620   8
  -1   9  -2 378.051 37.1973   8
   1  -9   2 374.126 41.3294   3
   1   9   2 357.301 40.3377   6
  -1   9  -3 354.446 35.8343   8
   1  -9   3 269.759 36.4168   7
   1  -9   3 337.908 39.2217   3
  -1  -9  -3 413.024 43.7930   3
  -1  -9  -3 419.424 43.7240   8
   1   9   3 409.465 41.7747   8
   1   9   3 328.032 38.5186   6
   1  -9   4 762.758 61.6993   3
  -1  -9  -4 753.495 63.1379   3
   1   9   4 886.888 65.5275   8
  -1  -9  -4 759.088 63.6234   8
   1   9   4 886.039 63.4701   6
  -1   9  -4 859.979 55.9911   8
   1  -9   4 845.664 61.4933   7
  -1  -9  -4 640.591 63.3074   7
   1   9   5 2063.52 126.508   6
  -1   9  -5 2249.78 118.149   8
   1   9   5 2382.37 133.669   8
  -1  -9  -5 2247.43 132.932   8
   1  -9   5 2244.86 130.548   3
  -1  -9  -5 2474.24 133.207   3
   1  -9   5 2252.85 125.191   7
  -1  -9  -5 2363.82 134.670   7
  -1   9  -6 131.987 22.0201   8
  -1  -9  -6 160.042 32.7463   3
   1   9   6 159.230 31.9323   6
  -1  -9  -6 166.630 35.3404   7
   1  -9   6 183.219 32.9724   6
   1  -9   6 193.919 33.4200   3
  -1   9  -6 183.821 34.9809   4
   1   9   6 191.432 36.8692   8
   1  -9   6 176.245 30.8349   7
   1   9   7 2803.97 154.542   6
   1  -9   7 2805.69 150.027   7
  -1  -9  -7 3012.52 163.273   7
  -1  -9  -7 2890.55 157.569   3
  -1   9  -7 2774.29 139.770   8
   1  -9   7 2834.05 160.311   6
   1  -9   7 3057.58 158.158   3
  -1   9  -7 2993.41 158.615   4
   1  -9   8 930.695 72.2385   3
   1  -9   8 1074.24 77.9293   6
   1  -9   8 982.221 66.1318   7
  -1  -9  -8 1081.74 76.5643   3
  -1  -9  -8 810.963 76.9049   8
   1   9   8 951.508 70.4689   6
  -1  -9  -8 1155.56 81.4244   7
  -1   9  -8 992.792 54.5880   8
  -1   9  -8 1060.81 75.9628   4
  -1   9  -9 1028.32 52.7615   8
   1   9   9 1047.39 72.3910   6
   1   9   9 1142.87 82.3957   1
  -1  -9  -9 1009.37 79.8111   7
  -1  -9  -9 969.803 81.9612   8
   1  -9   9 1033.23 78.7426   6
   1  -9   9 1157.89 77.1008   3
  -1  -9  -9 1060.51 69.4435   9
   1   9   9 1088.50 81.6928   8
   1  -9   9 1075.68 67.5682   7
  -1   9  -9 1093.66 76.7248   4
  -1  -9  -9 976.216 75.5022   3
   1   9  10 161.867 36.2348   1
  -1  -9 -10 133.894 35.6419   8
   1  -9  10 159.402 25.2294   7
  -1   9 -10 139.439 32.7281   5
  -1   9 -10 142.246 33.5663   4
  -1  -9 -10 130.356 25.5863   9
   1   9  10 159.258 36.2982   8
   1  -9  10 191.197 32.7682   3
   1   9  10 119.906 26.5603   6
  -1  -9 -10 106.541 29.2898   3
  -1  -9 -10 158.707 38.0757   7
  -1  -9 -11 42.3963 30.0168   8
  -1   9 -11 108.947 17.6594   2
   1  -9  11 91.6798 21.6087   7
  -1  -9 -11 42.0266 31.8612   7
  -1   9 -11 118.691 31.4263   4
  -1   9 -11 113.446 31.4585   5
   1  -9  11 81.2956 27.9080   3
  -1  -9 -11 68.6958 29.4669   3
   1   9  11 31.3194 28.6209   1
  -1  -9 -11 66.9541 22.1166   9
   1   9  11 81.8733 24.8579   6
   1   9  11 90.2410 31.8947   8
   1  -9  12 22.8951 24.0391   3
  -1   9 -12 35.6393 27.3419   4
  -1  -9 -12 69.1822 32.6228   8
   1  -9  12 4.35777 16.5732   7
  -1  -9 -12 4.31305 23.7296   3
   1   9  12-3.46273 22.3624   6
   1   9  12 10.9567 29.8037   8
  -1  -9 -12-13.0246 21.4714   9
  -1  -9 -12-10.7341 27.1344   7
  -1   9 -12-4.75311 32.1457   5
  -1   9 -12 11.2211 12.6804   2
   1   9  12-16.1749 29.9910   1
  -1   9 -13 650.059 61.1537   5
  -1  -9 -13 719.143 59.4274   3
   1   9  13 571.271 62.1462   1
   1   9  13 603.587 50.4328   6
   1   9  13 571.351 62.2862   8
  -1   9 -13 603.630 59.0591   4
  -1  -9 -13 615.143 63.2846   7
  -1  -9 -13 643.833 46.3186   9
   1  -9  13 596.764 54.4631   3
   1  -9  13 651.611 41.9373   7
   1   9  14 273.368 46.0005   8
  -1   9 -14 221.399 37.9382   5
   1  -9  14 149.861 30.8029   3
  -1  -9 -14 182.109 35.8696   3
   1   9  14 234.465 43.5185   1
  -1   9 -14 155.909 37.1952   4
  -1  -9 -14 218.739 41.1992   7
   1   9  14 160.120 28.7567   6
   1   9  15 983.091 66.5181   6
   1   9  15 981.342 83.2501   8
  -1  -9 -15 1064.87 83.8678   7
   1   9  15 1233.23 90.9341   1
  -1  -9 -15 988.667 74.2339   3
  -1   9 -15 1047.22 77.8374   4
  -1   9 -15 996.265 77.1724   5
   1   9  16 144.209 38.7907   1
  -1   9 -16 191.496 36.0047   5
   1  -9  16 150.612 28.9095   3
  -1   9 -16 192.812 37.8294   4
   1   9  16 167.491 26.1063   6
   1   9  16 109.789 39.6742   8
  -1  -9 -16 137.702 31.8736   3
   1   9  17 937.217 79.1689   1
   1   9  17 718.294 73.1339   8
  -1   9 -17 792.821 67.6082   4
  -1   9 -17 838.796 69.5368   5
   1   9  18 58.7023 34.8173   4
  -1   9 -18 76.5227 31.9514   4
   1   9  18 19.1096 35.5086   8
   1   9  19 109.251 37.2524   4
  -1  10  18 6.72684 37.0276   1
  -1  10  18 48.3916 37.1974   8
   1 -10 -17 593.987 59.0188   3
   1  10 -17 667.019 62.3896   5
  -1  10  17 594.012 68.4757   1
  -1  10  17 672.528 71.4718   8
   1 -10 -16 4.85856 26.1667   3
  -1  10  16 83.9466 35.5537   1
  -1  10  16 39.8318 36.5498   8
   1  10 -16 30.3211 24.5595   5
  -1 -10  16 35.1986 25.5539   3
  -1 -10  15 1079.33 78.5387   3
   1  10 -15 1085.58 78.0504   4
  -1 -10  15 957.731 63.0902   7
  -1  10  15 999.438 85.9546   8
   1  10 -15 1103.38 81.3261   5
  -1  10  15 1129.79 91.2649   1
   1 -10 -15 905.213 76.8060   3
   1 -10 -14 80.4240 32.7921   3
  -1  10  14 116.985 38.4072   1
   1 -10 -14 142.551 23.6349   9
   1 -10 -14 80.7102 37.0113   7
   1  10 -14 91.6200 32.1311   5
   1  10 -14 177.045 36.2048   4
  -1 -10  14 87.2108 22.6117   7
  -1  10  14 57.0085 38.4577   8
   1 -10 -13 266.942 41.9819   3
   1  10 -13 136.527 35.2524   5
   1 -10 -13 188.238 42.8262   7
   1 -10 -13 188.481 29.7410   9
   1  10 -13 245.215 40.1600   4
  -1  10  13 175.115 42.8848   1
  -1  10  13 191.988 43.9401   8
   1  10 -12 254.932 43.0984   4
  -1  10  12 337.516 49.1174   8
   1 -10 -12 321.781 45.7544   3
  -1  10  12 330.837 49.1864   1
   1  10 -12 314.223 20.4182   1
   1 -10 -12 371.049 36.1406   9
  -1  10  12 276.670 35.8231   6
   1 -10 -12 290.648 50.3185   7
   1 -10 -11 135.167 37.7138   3
   1  10 -11 138.888 15.8248   2
  -1  10  11 182.234 32.0347   6
  -1  10  11 167.390 38.3961   1
   1 -10 -11 98.2967 36.3575   7
   1  10 -11 163.893 35.7855   4
  -1  10  11 140.857 39.6130   8
  -1  10  10 210.823 42.3793   8
   1 -10 -10 218.072 39.3948   3
   1  10 -10 228.011 35.9356   4
  -1  10  10 290.347 45.4392   1
   1 -10 -10 225.576 44.2059   7
  -1  10  10 294.515 38.3728   6
   1 -10  -9 1550.12 107.761   7
   1  10  -9 1720.68 103.461   4
   1 -10  -9 1488.49 102.191   3
  -1  10   9 1643.94 98.8204   6
   1  10  -9 1529.74 76.7337   8
  -1  10   8 116.187 29.9677   6
   1 -10  -8 111.267 31.9405   3
   1 -10  -8 59.0886 31.9685   7
   1  10  -8 98.3858 32.7293   4
   1  10  -8 69.4610 14.2742   8
   1  10  -7 1206.98 68.0934   8
  -1  10   7 1202.58 82.5321   6
  -1  10   7 1197.50 89.1106   8
   1 -10  -7 1286.03 88.5660   3
   1 -10  -7 1182.17 89.3611   7
  -1  10   6 571.213 57.9230   8
  -1  10   6 516.966 52.4233   6
   1  10  -6 580.073 54.9991   6
   1 -10  -6 732.860 61.7986   3
   1  10  -6 527.996 40.9290   8
   1 -10  -6 616.687 58.0891   7
   1  10  -5 374.121 35.4544   8
   1  10  -5 287.948 42.1058   6
  -1  10   5 421.521 47.6581   8
  -1  10   5 377.276 43.5024   6
   1 -10  -5 346.039 45.3721   3
   1 -10  -4 3169.27 173.851   3
  -1  10   4 3026.07 170.641   6
   1  10  -4 3146.70 160.410   8
  -1  10   4 3387.42 175.656   8
   1  10  -4 3147.79 173.793   6
  -1  10   3 55.8312 25.3098   6
   1  10  -3 45.4165 26.7477   6
   1 -10  -3 77.7345 30.3645   3
   1  10  -3 89.2615 22.9332   8
  -1  10   3 47.8034 25.8539   8
  -1 -10   2 2620.92 153.960   3
  -1  10   2 2764.04 153.093   6
   1 -10  -2 2817.58 155.321   3
  -1  10   2 2966.60 155.370   8
   1  10  -2 2790.27 146.204   8
   1 -10  -2 2562.66 153.162   7
   1 -10  -1 330.529 41.9496   7
   1  10  -1 306.277 35.7212   8
  -1  10   1 368.698 41.8266   8
  -1  10   1 348.338 41.0027   6
   1  10   0 1195.63 83.6288   6
  -1  10   0 1348.98 82.3291   8
   1 -10   0 1095.87 82.2263   7
   1  10   0 1254.94 80.7837   8
  -1  10   0 1140.34 83.1813   6
  -1 -10   0 1247.45 81.2550   8
  -1 -10  -1 9.11525 25.0752   3
  -1  10  -1 10.6894 20.6646   8
   1  10   1 7.73290 21.0353   8
   1 -10   1-13.4104 24.5940   3
   1 -10   1 12.7007 24.0563   7
  -1 -10  -1 4.09025 19.8471   8
   1  10   1 13.1463 19.6860   6
  -1 -10  -2 129.883 28.3985   8
   1  10   2 152.293 31.7058   6
  -1  10  -2 174.536 28.7312   8
   1 -10   2 148.344 30.6541   7
   1  10   2 97.5197 28.3492   8
   1 -10   2 133.780 29.6659   3
  -1 -10  -2 145.387 32.2035   3
   1  10   3 1047.76 74.8780   8
  -1 -10  -3 1113.95 76.9235   8
   1 -10   3 993.005 74.4949   3
   1  10   3 893.564 71.1002   6
   1 -10   3 1011.25 72.5111   7
  -1 -10  -3 965.755 75.2012   3
  -1  10  -3 994.924 67.3227   8
  -1 -10  -4 113.012 35.4794   7
  -1 -10  -4 140.995 32.0381   3
   1 -10   4 113.029 28.1240   7
  -1 -10  -4 187.404 32.8743   8
   1 -10   4 142.281 32.1748   3
   1  10   4 85.7413 27.6831   6
  -1  10  -4 95.9588 23.8877   8
   1  10   4 66.6670 28.6674   8
   1  10   5 353.951 43.6157   1
  -1 -10  -5 178.063 36.8518   3
  -1 -10  -5 302.768 42.7501   8
  -1  10  -5 263.189 31.2152   8
   1  10   5 329.132 42.9291   8
  -1 -10  -5 371.000 46.1235   7
   1 -10   5 306.051 38.1180   7
   1 -10   5 328.799 42.1070   3
   1  10   5 298.179 38.2091   6
  -1 -10  -6 1631.57 104.805   3
  -1 -10  -6 1487.03 105.575   7
  -1  10  -6 1625.50 103.014   4
   1  10   6 1639.25 106.500   1
  -1  10  -6 1566.94 88.5100   8
   1  10   6 1543.85 100.027   6
   1 -10   6 1601.15 98.2759   7
   1  10   6 1726.32 107.254   8
   1 -10   6 1667.81 103.375   3
  -1 -10  -6 1507.60 105.692   8
   1 -10   7 42.1822 21.5315   7
  -1  10  -7 63.7151 16.9644   8
   1 -10   7 35.3799 29.1276   3
  -1 -10  -7 57.7404 30.5470   7
   1  10   7 88.2384 25.9133   6
  -1 -10  -7 41.6998 30.2682   3
  -1  10  -7 71.8597 30.4805   4
  -1 -10  -8 993.570 80.5725   3
   1 -10   8 1203.52 82.2814   3
  -1  10  -8 1032.95 60.6572   8
   1 -10   8 1210.68 75.2392   7
  -1 -10  -8 1253.91 89.4109   7
   1  10   8 1118.84 78.4471   6
  -1  10  -8 1037.41 79.2493   4
  -1 -10  -9 621.108 61.1716   7
   1  10   9 455.984 50.0628   6
   1 -10   9 629.893 48.5624   7
  -1  10  -9 658.047 58.6056   4
  -1 -10  -9 597.056 62.7036   8
  -1 -10  -9 613.156 56.2563   3
  -1  10  -9 445.753 31.6885   8
   1 -10   9 562.115 53.5367   3
  -1 -10 -10 321.554 37.7246   9
  -1 -10 -10 320.406 50.0530   7
  -1 -10 -10 370.643 48.8974   3
  -1  10 -10 301.226 44.6611   5
   1 -10  10 349.871 37.8669   7
   1  10  10 304.431 45.8827   8
  -1  10 -10 187.978 39.4384   4
  -1 -10 -10 269.591 47.1650   8
   1  10  10 290.531 46.1417   1
   1  10  10 332.160 41.1064   6
   1 -10  10 431.817 47.5584   3
  -1 -10 -11 2067.03 117.297   9
   1 -10  11 2032.99 114.069   7
  -1  10 -11 2162.00 108.275   2
  -1 -10 -11 1957.59 126.007   3
   1 -10  11 2281.39 127.129   3
  -1 -10 -11 1894.65 133.084   7
   1  10  11 2018.86 132.683   1
  -1  10 -11 2041.95 130.075   5
  -1 -10 -11 2128.39 139.079   8
  -1  10 -11 2230.06 130.325   4
   1  10  11 2164.92 123.552   6
   1  10  11 2299.83 137.812   8
  -1 -10 -12 42.6171 23.9162   9
  -1  10 -12 52.1534 33.2975   5
  -1 -10 -12 111.514 39.5395   7
  -1 -10 -12 91.3854 34.9959   3
  -1  10 -12 55.7603 16.3196   2
  -1  10 -12 97.2893 34.2476   4
   1 -10  12 96.3336 22.8408   7
   1  10  12 135.425 38.1680   8
   1  10  12 156.713 42.4395   1
   1 -10  12 55.5015 28.6389   3
   1  10  12 77.6608 27.5956   6
   1  10  13 1407.70 102.042   8
   1 -10  13 1173.14 86.2096   3
  -1 -10 -13 1455.78 104.118   7
   1  10  13 1274.22 85.0329   6
   1 -10  13 1269.64 76.2367   7
  -1 -10 -13 1503.35 82.1293   9
   1  10  13 1268.57 98.0236   1
  -1  10 -13 1383.66 96.2701   5
  -1  10 -13 1295.32 92.5331   4
  -1 -10 -13 1416.87 93.7688   3
   1  10  14 6.21508 31.8496   8
  -1 -10 -14 14.2061 30.3507   3
  -1 -10 -14 6.11369 31.7293   7
   1 -10  14 4.11602 25.5082   3
   1  10  14 14.3959 20.2637   6
  -1 -10 -14 42.6801 18.5620   9
  -1  10 -14 26.2975 30.2131   5
  -1  10 -14 64.4776 30.9970   4
   1  10  14 55.1484 32.9711   1
   1  10  15 318.406 51.7351   8
   1  10  15 302.471 34.7582   6
  -1 -10 -15 353.597 46.9624   3
  -1 -10 -15 255.600 46.9690   7
  -1  10 -15 298.487 42.9927   4
   1 -10  15 276.803 38.9894   3
  -1  10 -15 337.175 46.7261   5
   1  10  15 226.356 44.7428   1
  -1  10 -16 10.5175 27.9795   5
  -1  10 -16 40.3651 30.9927   4
   1  10  16 64.2364 35.3631   1
   1 -10  16 23.2157 22.4750   3
   1  10  16 6.51905 37.0632   8
  -1 -10 -16 8.98270 27.3472   3
  -1 -10 -16 101.388 38.2107   7
  -1  10 -17 198.782 38.8320   5
  -1  10 -17 162.446 39.9702   4
   1  10  17 262.775 51.2514   1
   1  10  17 173.457 45.9126   8
   1  11 -17-5.50035 28.5308   5
   1  11 -16 14.8078 27.1609   4
  -1  11  16-7.06576 36.6536   8
   1  11 -16 16.6044 28.7137   5
   1 -11 -16 5.36661 30.4979   3
  -1  11  16 6.89337 32.9693   1
  -1 -11  16 28.9854 28.8485   3
   1  11 -15 155.498 40.0535   5
   1 -11 -15 87.4384 32.1265   3
  -1  11  15 144.905 46.2750   8
   1  11 -15 128.777 34.6303   4
  -1  11  15 114.705 42.4711   1
  -1 -11  15 113.203 33.4577   3
   1 -11 -14 16.7223 20.0649   9
   1  11 -14 54.4215 28.4078   4
   1 -11 -14 26.8730 37.7772   7
  -1  11  14-39.5629 38.6230   1
  -1 -11  14-14.9815 29.2534   3
  -1  11  14 26.9910 35.0044   8
  -1 -11  14 9.26036 22.0765   7
   1  11 -14 16.6847 27.3726   5
   1 -11 -14 55.0610 32.2532   3
  -1  11  13 472.902 60.7271   1
  -1 -11  13 431.627 44.4520   7
   1  11 -13 469.600 56.0250   5
  -1 -11  13 438.704 54.7829   3
   1 -11 -13 608.869 47.1212   9
  -1  11  13 535.764 62.7876   8
   1 -11 -13 445.467 59.4109   7
   1  11 -13 519.249 54.8003   4
   1 -11 -13 514.074 57.1400   3
   1  11 -12 94.9785 13.6854   1
   1  11 -12 141.984 34.4010   4
  -1 -11  12 96.5191 34.4313   3
  -1  11  12 135.057 40.7917   8
  -1  11  12 95.1833 38.5366   1
   1 -11 -12 107.804 27.2099   9
   1 -11 -12 154.238 40.1808   3
   1 -11 -12 160.695 44.6728   7
   1 -11 -11 314.213 50.4357   7
   1 -11 -11 296.745 48.4434   3
  -1  11  11 292.848 39.8662   6
   1  11 -11 276.888 40.5594   4
  -1  11  11 273.036 47.7171   1
   1  11 -11 273.402 25.5340   1
  -1  11  11 275.761 48.1614   8
   1 -11 -10 495.308 57.5838   3
  -1  11  10 542.145 59.3440   1
   1  11 -10 461.958 51.2540   4
  -1  11  10 523.254 50.0038   6
   1 -11 -10 380.537 57.0876   7
   1 -11  -9 107.701 35.9524   3
   1  11  -9 111.079 15.3783   8
   1 -11  -9 113.970 37.1489   7
   1  11  -9 119.366 32.9057   4
  -1  11   9 122.848 31.5568   6
   1 -11  -8 1002.84 82.0850   7
   1 -11  -8 901.160 77.3289   3
  -1  11   8 1062.80 76.0311   6
   1  11  -8 968.448 56.8609   8
   1  11  -8 918.806 75.6504   4
   1  11  -7 2447.36 126.655   8
  -1  11   7 2768.76 154.505   8
  -1  11   7 2574.02 144.174   6
   1 -11  -7 2501.80 149.231   3
   1 -11  -7 2314.46 149.420   7
   1 -11  -6 1286.18 92.3640   3
   1  11  -6 1241.86 74.7531   8
  -1  11   6 1441.78 97.3834   8
   1 -11  -6 1310.43 95.4644   7
  -1  11   6 1192.83 88.2073   6
   1 -11  -5 3206.19 179.540   3
  -1  11   5 3447.11 182.538   8
   1  11  -5 3059.69 162.440   8
  -1  11   5 3301.15 177.158   6
   1  11  -5 3206.00 179.273   6
  -1  11   4 315.051 43.3527   8
  -1  11   4 250.141 38.5040   6
   1  11  -4 211.716 31.1082   8
   1 -11  -4 220.207 39.3441   3
  -1 -11   4 275.609 42.4404   3
   1  11  -4 263.190 41.4919   6
  -1  11   3 420.505 48.9416   6
   1  11  -3 543.790 45.8335   8
  -1  11   3 478.002 51.4203   8
   1 -11  -3 467.234 51.6465   3
  -1 -11   3 529.978 55.3796   3
   1  11  -3 390.462 50.3619   6
  -1 -11   2 55.9382 29.5411   3
   1  11  -2 42.5527 21.2427   8
  -1  11   2 27.2212 26.3669   8
  -1  11   2 19.3533 23.5389   6
   1 -11  -2 45.7166 26.7310   7
   1 -11  -2 55.5376 28.7398   3
  -1  11   1 303.605 40.3341   8
  -1  11   1 210.723 36.9925   6
   1 -11  -1 257.754 39.9481   7
   1  11  -1 201.033 33.3907   8
   1  11   0 865.874 65.1177   8
  -1  11   0 704.209 64.6924   6
   1  11   0 728.628 65.1832   6
   1 -11   0 855.643 69.1233   7
  -1  11   0 901.645 67.0099   8
  -1 -11  -1 2035.63 122.860   3
   1 -11   1 1905.24 120.019   7
   1 -11   1 1878.40 121.380   3
   1  11   1 1761.56 117.924   6
  -1  11  -1 2072.78 117.162   8
   1  11   1 2002.86 117.467   8
  -1 -11  -2 1766.15 113.521   3
   1  11   2 1846.91 111.202   8
   1  11   2 1561.10 108.095   6
   1 -11   2 1766.44 112.632   3
  -1 -11  -2 1548.15 107.576   8
  -1  11  -2 1988.89 107.925   8
   1 -11   2 1705.17 109.518   7
   1  11   3 2908.54 160.816   6
   1 -11   3 2797.00 158.928   7
   1  11   3 3174.03 163.306   8
  -1 -11  -3 2671.81 160.073   8
  -1  11  -3 2784.83 151.407   8
   1 -11   3 2753.40 160.629   3
  -1 -11  -3 2852.77 163.375   3
   1 -11   4 1273.64 90.8587   3
  -1 -11  -4 1287.47 91.1464   8
   1  11   4 1336.59 90.0307   8
  -1 -11  -4 1148.60 87.8373   3
   1 -11   4 1267.49 85.8414   7
   1  11   4 1225.00 87.2898   6
  -1  11  -4 1152.75 77.4531   8
  -1  11  -5 1055.53 71.0383   8
  -1 -11  -5 1177.05 87.4155   7
   1  11   5 1211.98 86.2573   1
   1  11   5 1051.53 83.0262   8
   1  11   5 1112.71 81.8042   6
  -1 -11  -5 1030.75 83.0223   8
  -1 -11  -5 1159.35 84.6881   3
   1 -11   5 1231.39 87.1622   3
   1 -11   5 1146.71 80.2161   7
   1 -11   6 565.853 59.9117   3
  -1 -11  -6 619.101 61.7401   8
  -1  11  -6 624.273 47.4275   8
   1  11   6 592.472 57.2946   6
   1 -11   6 586.035 54.1398   7
  -1 -11  -6 614.614 61.1028   7
  -1  11  -6 557.560 59.2157   4
   1  11   6 863.680 68.2424   1
  -1 -11  -6 578.030 60.2162   3
   1  11   6 676.350 61.6300   8
  -1 -11  -7 241.760 43.3296   3
  -1  11  -7 314.655 41.3574   4
   1 -11   7 240.378 40.2811   3
   1  11   7 282.771 42.2400   1
  -1 -11  -7 270.975 44.5990   7
   1  11   7 285.784 44.4036   8
  -1  11  -7 272.508 28.7024   8
   1 -11   7 292.982 39.4557   7
   1  11   7 256.605 39.7850   6
  -1 -11  -7 167.399 40.5952   8
  -1  11  -8 13.6570 13.6125   8
   1 -11   8 26.6496 23.1763   7
   1 -11   8 19.5358 27.7678   3
  -1  11  -8 9.96160 27.4197   4
   1  11   8 13.8608 24.5763   6
  -1 -11  -8 94.2794 36.4981   7
  -1 -11  -8 41.5551 31.0291   3
  -1  11  -9 2037.70 105.131   8
  -1 -11  -9 2277.22 133.831   3
  -1  11  -9 2284.02 133.153   4
   1 -11   9 2211.78 132.731   3
   1  11   9 2035.64 126.611   6
  -1 -11  -9 2246.75 138.626   7
   1 -11   9 2215.56 123.068   7
   1 -11  10 4.81901 29.6067   3
  -1 -11 -10 104.235 37.9891   7
  -1 -11 -10 42.0429 34.7753   3
  -1 -11 -10 29.9115 23.5926   9
  -1  11 -10 15.3121 34.2902   4
  -1  11 -10 55.6265 35.6567   5
   1 -11  10 27.6977 25.4331   7
   1  11  10 8.99072 28.1103   6
   1  11  11 1594.80 103.453   6
  -1  11 -11 1605.26 108.239   4
   1 -11  11 1600.27 95.4839   7
   1  11  11 1546.14 111.631   1
  -1 -11 -11 1494.69 107.342   3
   1  11  11 1460.65 111.093   8
  -1 -11 -11 1889.64 101.635   9
   1 -11  11 1597.70 106.003   3
  -1  11 -11 1445.69 108.617   5
  -1 -11 -11 1586.77 114.377   7
   1  11  12 43.6066 35.0878   1
   1  11  12 17.1966 23.7444   6
  -1  11 -12 57.8252 34.0113   4
  -1  11 -12 38.0939 16.5165   2
  -1 -11 -12 63.8098 35.5549   7
  -1  11 -12 51.1533 32.3624   5
   1 -11  12 57.2051 24.6574   7
   1  11  12 119.692 40.7342   8
  -1 -11 -12 72.7417 26.7313   9
  -1 -11 -12 37.1150 32.3165   3
   1 -11  12 33.0311 30.7879   3
  -1  11 -13 74.2614 33.2201   4
  -1 -11 -13 63.4560 32.5452   3
  -1  11 -13 57.0225 34.4519   5
   1  11  13 95.7530 34.0160   1
  -1  11 -13 41.6318 14.7669   2
  -1 -11 -13 38.6736 23.3209   9
   1  11  13 83.4220 28.3140   6
   1  11  13 64.7318 39.0877   8
   1 -11  13 53.9293 22.8983   7
  -1 -11 -13 58.5584 35.0762   7
  -1  11 -14 97.2253 35.0998   5
   1  11  14 91.6814 38.6404   1
  -1 -11 -14 132.583 43.7460   7
  -1  11 -14 106.836 33.6924   4
   1  11  14 132.461 40.9170   8
   1 -11  14 82.3636 31.0732   3
   1  11  14 152.180 31.6801   6
  -1 -11 -14 73.6676 33.1987   3
  -1 -11 -15 51.6613 33.1788   3
   1  11  15 47.5331 35.7405   8
  -1  11 -15 68.7865 33.3294   5
  -1  11 -15 64.4923 29.9913   4
   1  11  15 47.0326 37.4509   1
  -1 -11 -15 40.4906 35.0866   7
   1  11  15 56.8053 23.3668   6
   1  11  16 118.086 42.7931   8
  -1  11 -16 172.378 38.6084   4
  -1 -11 -16 171.142 43.2955   7
  -1  11 -17 92.1751 32.5789   4
  -1  11 -17 73.8510 33.7950   5
   1  12 -16 144.214 37.8654   4
   1  12 -16 192.288 43.8434   5
  -1  12  15-7.19226 38.2269   1
   1  12 -15 32.1215 28.7910   4
   1  12 -15-18.1101 32.4648   5
   1 -12 -15 5.96379 35.2697   3
  -1 -12  15-10.6921 27.7294   3
   1  12 -14 18.0907 33.5423   5
  -1 -12  14 10.8462 28.1293   3
  -1  12  14-21.0684 38.6364   1
   1 -12 -14-7.22752 32.4661   7
  -1  12  14 28.6677 34.2731   8
   1  12 -14-5.38290 32.4409   4
   1 -12 -14-23.9818 35.4571   3
   1 -12 -13 284.915 37.0904   9
  -1  12  13 248.695 50.8028   1
  -1 -12  13 290.161 36.7620   7
   1 -12 -13 336.825 49.2819   3
   1 -12 -13 233.192 50.2597   7
  -1  12  13 245.243 48.1762   8
   1  12 -13 267.917 43.1297   4
   1  12 -13 257.982 46.3776   5
  -1 -12  13 252.776 42.7455   3
   1  12 -12 33.9209 12.3618   1
   1  12 -12 46.6670 12.3640   2
   1 -12 -12 24.0010 31.9489   3
   1  12 -12 53.1689 31.8028   4
  -1  12  12 88.1118 39.3523   1
   1 -12 -12 41.6400 41.0878   7
  -1 -12  12 55.4088 30.8798   3
  -1  12  12 61.6120 35.1142   8
   1 -12 -12 62.8320 27.1793   9
  -1 -12  12 27.6623 25.3850   7
  -1  12  11 997.268 87.5001   1
   1  12 -11 942.977 79.7493   4
   1  12 -11 1017.57 60.2753   1
  -1 -12  11 1209.16 88.0873   3
   1 -12 -11 998.743 88.7368   7
   1 -12 -11 1060.65 87.5480   3
   1 -12 -10 106.896 38.0101   3
   1  12 -10 136.340 38.9823   4
   1 -12 -10 86.4281 40.7014   7
  -1  12  10 95.2994 32.3216   6
  -1 -12  10 106.390 35.2797   3
   1 -12  -9 1015.01 86.4238   7
   1  12  -9 1006.57 80.9783   4
   1  12  -9 1007.45 57.2827   8
  -1  12   9 949.386 76.2396   6
   1 -12  -9 1059.47 84.5683   3
  -1 -12   9 1150.43 86.5346   3
  -1 -12   8-11.2414 37.1642   3
   1  12  -8-2.08349 16.4784   8
   1  12  -8 36.1053 30.2090   4
  -1  12   8-6.12446 30.5526   8
   1 -12  -8 5.83923 36.4711   3
   1 -12  -8-19.1496 35.5055   7
  -1  12   8 14.8505 25.0259   6
  -1  12   7 25.1517 28.8983   6
  -1  12   7 41.4717 31.8795   8
   1 -12  -7 11.5765 28.5026   3
   1 -12  -7 49.8399 31.5143   7
  -1 -12   7 5.61991 33.5712   3
   1  12  -7 24.7167 17.1139   8
  -1  12   6 17.1866 29.3414   8
   1 -12  -6-28.6976 34.5901   3
  -1  12   6 10.1920 23.6418   6
   1 -12  -6-12.2145 28.7728   7
  -1 -12   6 5.62179 27.6633   3
   1  12  -6 2.80736 18.4190   8
  -1  12   5 1198.90 90.9759   8
   1 -12  -5 1138.83 89.6747   3
  -1 -12   5 1004.73 86.6365   3
   1  12  -5 1147.90 74.0242   8
  -1  12   5 1335.99 89.6107   6
  -1 -12   4 44.8611 30.8669   3
  -1  12   4 10.6381 30.2391   8
   1  12  -4 22.2280 30.5884   6
  -1  12   4 36.5292 26.7459   6
   1 -12  -4-11.2906 29.2987   3
   1  12  -4 27.1688 19.7198   8
  -1  12   3 4345.07 222.485   8
   1 -12  -3 4022.31 224.937   7
   1 -12  -3 4143.65 223.796   3
  -1 -12   3 4232.72 224.210   3
   1  12  -3 4150.31 209.609   8
  -1  12   3 3891.22 219.051   6
  -1  12   2 49.1348 34.3758   8
   1  12  -2 89.3357 29.7527   8
  -1  12   2 138.795 33.2427   6
  -1 -12   2 11.1691 32.8993   3
   1 -12  -2 111.724 34.1606   7
   1 -12  -2 83.5039 35.5417   3
   1  12  -1 5981.58 292.717   8
   1 -12  -1 5662.12 299.505   7
  -1  12   1 6071.91 297.398   8
   1  12   0 173.691 35.7255   8
  -1  12   0 103.505 35.8568   8
   1  12   0 145.105 35.6374   6
   1 -12   0 213.234 42.0287   7
  -1  12  -1 3002.28 161.366   8
  -1 -12  -1 2676.85 165.292   7
   1  12   1 3221.28 165.420   8
   1 -12   1 2649.31 164.695   3
   1 -12   1 2943.15 166.614   7
  -1 -12  -1 3041.10 170.005   3
   1  12   1 2727.64 165.135   6
  -1  12  -2 32.5416 25.4450   8
   1  12   2 14.3109 27.1410   8
   1  12   2 15.9069 27.5382   6
  -1 -12  -2 45.7501 29.6958   7
  -1 -12  -2 27.8081 29.2396   3
   1 -12   2 65.7145 30.8217   3
   1 -12   2 35.6211 27.0830   7
   1 -12   3-4.95999 30.7113   7
   1 -12   3-10.9249 27.9768   3
  -1  12  -3 11.4974 22.8822   8
   1  12   3 10.5414 26.6464   6
  -1 -12  -3-11.1387 33.2523   3
   1  12   3-4.97480 26.4411   8
   1  12   4 31.4030 28.5038   6
   1 -12   4 33.8246 27.4883   7
  -1  12  -4 25.0563 20.8008   8
   1  12   4 31.8065 29.8352   1
   1  12   4 25.8912 27.8801   8
   1 -12   4 54.4154 31.8983   3
  -1 -12  -4 16.7497 33.3620   3
  -1  12  -5 1940.63 115.600   8
   1  12   5 2300.11 133.122   8
   1 -12   5 2218.22 132.458   3
  -1 -12  -5 2189.54 136.006   7
   1 -12   5 1841.72 123.187   7
   1  12   5 2268.85 133.668   1
  -1 -12  -5 2181.27 133.902   3
   1  12   5 1909.07 125.491   6
   1 -12   6 135.144 36.6413   3
  -1 -12  -6 123.244 37.8209   7
   1 -12   6 123.061 32.9788   7
  -1 -12  -6 163.256 37.8490   3
   1  12   6 102.261 38.7543   1
   1  12   6 160.104 36.5428   6
  -1  12  -6 74.0540 32.2791   4
  -1  12  -6 86.5966 25.3661   8
   1  12   6 116.954 34.2506   8
  -1 -12  -7 2844.54 169.703   3
   1  12   7 2984.97 171.824   8
   1 -12   7 3008.24 170.823   3
  -1  12  -7 2827.57 148.755   8
  -1  12  -7 2946.48 169.453   4
   1 -12   7 3042.00 163.058   7
  -1 -12  -7 2931.16 174.990   7
   1  12   7 3217.02 176.857   1
   1  12   7 2796.66 165.199   6
   1 -12   8 123.279 33.3015   7
  -1 -12  -8 182.678 41.9389   3
   1  12   8 180.195 41.2503   1
  -1  12  -8 124.406 35.8696   4
   1 -12   8 91.1283 34.7301   3
   1  12   8 86.2199 28.9894   6
   1  12   8 118.961 37.5153   8
  -1 -12  -8 102.689 37.9500   7
  -1  12  -8 115.855 22.0901   8
  -1  12  -9 1111.33 86.8911   4
  -1  12  -9 1080.14 61.8163   8
  -1 -12  -9 1141.37 90.4010   3
   1 -12   9 1182.94 86.9526   3
  -1 -12  -9 1026.60 89.2989   7
   1  12   9 996.782 81.2112   6
   1 -12   9 1162.78 79.4801   7
  -1  12 -10-36.1591 36.6564   5
   1 -12  10 5.29268 29.7604   3
  -1 -12 -10-19.9749 34.1037   7
  -1  12 -10-22.1231 32.3951   4
  -1 -12 -10-17.2944 33.0971   3
   1 -12  10-19.4895 24.9704   7
   1  12  10 9.86765 26.8432   6
  -1  12 -10-9.36634 9.77643   8
  -1 -12 -10 20.8002 25.3051   9
   1  12  11 32.3084 33.0966   1
   1  12  11-6.51563 32.9423   8
   1  12  11 9.68849 26.3557   6
  -1  12 -11 36.5462 33.1378   5
  -1 -12 -11 46.3050 32.5457   3
  -1 -12 -11-6.78092 41.6177   7
   1 -12  11-31.5208 35.0042   3
   1 -12  11-11.0532 27.0290   7
  -1 -12 -11 32.1436 25.5273   9
  -1  12 -11 11.2104 30.1464   4
  -1 -12 -12 6.90447 35.8132   7
  -1  12 -12 12.2966 34.5689   5
   1  12  12 6.64667 39.3086   1
  -1  12 -12-34.0421 32.5721   4
  -1  12 -12 8.32383 15.9192   2
   1 -12  12-5.19863 32.4703   3
   1 -12  12-17.1160 23.3209   7
   1  12  12 40.2696 35.6725   8
  -1 -12 -12-23.2219 27.4892   9
  -1 -12 -12-11.6195 32.3163   3
   1  12  12 9.46182 25.7370   6
   1  12  13 110.025 28.9806   6
  -1 -12 -13 98.4202 41.4158   7
  -1  12 -13 97.0800 34.7050   4
  -1 -12 -13 145.778 30.2216   9
  -1  12 -13 154.147 41.9383   5
   1 -12  13 20.4998 30.6370   3
   1  12  13 129.397 39.3523   1
  -1 -12 -13 92.7587 37.7038   3
   1  12  13 151.429 43.2230   8
  -1 -12 -14 93.0217 39.9443   7
  -1  12 -14 30.9290 36.0308   5
  -1 -12 -14 74.7010 34.1504   3
   1  12  14 77.3992 41.3485   8
   1  12  14 101.269 27.9414   6
   1  12  14 83.6506 41.7569   1
   1 -12  14 95.8119 31.9454   3
  -1  12 -14 45.8614 34.0706   4
  -1 -12 -15 327.455 56.2814   7
  -1  12 -15 271.214 49.1486   4
  -1 -12 -15 289.010 46.5088   3
  -1  12 -15 334.609 53.4952   5
  -1 -12 -16 14.7510 42.7764   7
  -1  12 -16-6.18609 33.6591   5
  -1  12 -16 34.5219 30.9495   4
   1  13 -16 58.4484 35.4223   5
   1  13 -15-13.0438 33.8426   5
   1 -13 -15 51.6401 39.2729   3
  -1 -13  15 34.6422 32.1303   3
   1 -13 -14 124.034 42.8558   7
   1  13 -14 69.6077 31.4779   4
  -1 -13  14 99.8177 34.9788   3
   1  13 -14 65.0809 37.2175   5
   1 -13 -14 149.051 41.7225   3
  -1  13  13 29.6208 33.4083   8
   1 -13 -13 84.5308 37.4577   3
  -1 -13  13 53.3331 25.5906   7
  -1  13  13 44.0312 35.7406   1
  -1 -13  13 166.359 39.4068   3
   1  13 -13 58.2793 33.3098   5
   1  13 -13 104.174 35.9687   4
   1 -13 -13 68.2758 35.8747   7
  -1  13  12-28.8752 36.9762   1
   1 -13 -12-26.0303 40.6489   3
  -1 -13  12 8.69044 25.4550   7
  -1 -13  12-6.00885 33.0624   3
   1 -13 -12-8.23964 27.4544   9
   1  13 -12-5.75146 31.6465   4
  -1  13  12-28.9585 36.6044   8
   1 -13 -12-14.9253 39.1926   7
   1  13 -11 22.9349 32.6383   4
  -1 -13  11 30.1423 30.9384   3
  -1  13  11 84.8905 41.0715   1
   1 -13 -11 65.0217 38.1331   3
   1 -13 -11 43.9315 36.0830   7
   1  13 -10 176.714 42.8909   4
  -1 -13  10 109.304 38.1861   3
  -1 -13  10 208.576 37.4075   7
   1 -13 -10 161.226 42.4693   3
   1  13 -10 188.317 28.1886   1
   1 -13 -10 179.377 49.5834   7
   1  13 -10 207.720 17.7443   8
   1  13  -9 152.758 39.4548   4
  -1 -13   9 176.676 40.9354   3
  -1 -13   9 107.824 30.0085   7
   1 -13  -9 126.582 40.7177   7
   1  13  -9 139.073 19.6065   8
  -1  13   9 73.6754 35.5691   8
   1 -13  -9 57.6621 33.6517   3
   1  13  -8 1061.30 66.4390   8
   1  13  -8 1097.93 89.5572   4
   1 -13  -8 1241.72 95.9858   7
  -1  13   8 1171.81 94.6322   8
   1 -13  -8 1252.77 96.0598   3
  -1 -13   8 1075.38 88.1820   3
   1 -13  -7 602.083 68.5017   7
  -1  13   7 651.529 63.7502   6
   1  13  -7 655.204 50.5629   8
  -1  13   7 803.599 74.3675   8
   1 -13  -7 586.980 66.1936   3
  -1 -13   7 721.557 70.6718   3
   1 -13  -6 1510.35 107.422   3
  -1  13   6 1465.43 102.119   6
   1 -13  -6 1160.00 101.868   7
  -1  13   6 1732.72 111.366   8
   1  13  -6 1375.36 85.5675   8
  -1 -13   6 1431.31 105.725   3
   1  13  -5 918.928 64.9568   8
   1 -13  -5 1040.54 84.5998   3
  -1  13   5 899.560 79.4312   8
  -1  13   5 826.523 76.8827   6
  -1 -13   5 928.693 80.5751   3
   1  13  -4 215.248 33.5028   8
   1 -13  -4 204.368 43.5649   3
  -1  13   4 194.480 38.9719   6
  -1  13   4 177.238 40.3411   8
  -1 -13   4 128.669 39.1267   3
  -1 -13   3 360.413 53.7458   3
  -1  13   3 413.473 54.4571   8
   1 -13  -3 461.604 57.3230   7
   1 -13  -3 429.344 54.6382   3
   1  13  -3 409.420 44.2096   8
  -1 -13   2 250.100 45.8825   3
   1 -13  -2 274.737 46.9990   3
  -1 -13   2 243.437 45.5114   7
   1 -13  -2 280.727 45.9020   7
  -1  13   2 238.621 43.2203   8
   1  13  -2 261.693 39.5723   8
  -1  13   1 157.795 40.6734   8
   1  13  -1 206.017 42.8216   6
  -1 -13   1 277.752 47.8950   7
   1 -13  -1 215.128 42.3228   7
   1  13  -1 218.254 40.4204   8
   1  13   0 2583.08 139.658   8
   1  13   0 2282.52 142.564   6
  -1  13   0 2295.33 138.072   8
  -1 -13   0 2237.22 143.494   7
   1 -13   0 1952.86 138.399   7
   1  13   1 2694.42 163.348   6
  -1  13  -1 2560.19 154.165   8
   1  13   1 2974.92 160.433   8
  -1 -13  -1 2805.21 167.250   7
   1 -13   1 2533.48 162.656   3
  -1 -13  -1 2691.76 165.363   3
   1 -13   1 2986.97 165.383   7
   1 -13   2 2532.79 157.765   3
  -1 -13  -2 2645.97 159.575   3
   1 -13   2 2733.64 158.471   7
  -1  13  -2 2518.61 148.450   8
   1  13   2 2390.44 154.043   6
  -1 -13  -2 2649.28 161.885   7
   1  13   2 2877.40 158.185   8
  -1 -13  -3 3248.34 181.726   3
   1  13   3 2638.72 172.329   6
   1 -13   3 3062.79 175.040   7
   1 -13   3 2880.29 176.668   3
  -1  13  -3 3274.11 168.398   8
   1  13   3 3131.01 175.915   1
   1  13   3 3147.48 175.097   8
  -1 -13  -4 1891.40 123.264   3
   1 -13   4 1737.83 116.676   7
   1  13   4 1876.57 120.592   8
   1  13   4 1840.49 120.766   1
   1 -13   4 1742.27 120.019   3
   1  13   4 1751.33 117.588   6
  -1  13  -4 1672.56 105.767   8
   1  13   5 386.881 51.0289   6
  -1 -13  -5 343.899 51.4561   3
   1  13   5 278.583 49.0768   1
  -1 -13  -5 217.034 49.2689   7
   1 -13   5 356.902 45.9648   7
   1 -13   5 273.535 48.2468   3
  -1  13  -5 312.179 37.0637   8
   1  13   5 327.255 47.6585   8
  -1  13  -6 299.961 36.4405   8
   1  13   6 415.481 54.6582   8
   1 -13   6 408.970 54.5881   3
  -1  13  -6 412.795 51.6951   4
   1  13   6 341.700 53.3094   1
   1 -13   6 472.352 52.6891   7
   1  13   6 310.385 47.4834   6
  -1 -13  -6 382.339 55.4703   7
  -1 -13  -6 394.934 53.6190   3
   1 -13   7 19.4713 27.9478   7
   1  13   7-6.14297 34.5406   8
  -1 -13  -7 20.4990 34.9981   7
   1  13   7-6.27141 37.0908   1
  -1  13  -7 23.2155 18.2843   8
   1  13   7-11.1916 32.1267   6
  -1 -13  -7 37.2273 34.8868   3
   1 -13   7 17.7017 33.5288   3
  -1  13  -7-11.5793 32.5542   4
   1  13   8 22.1570 27.0385   6
   1  13   8 50.7227 34.2260   8
  -1  13  -8 44.6744 19.9554   8
   1  13   8 115.637 38.4707   1
  -1 -13  -8 137.208 41.9716   3
  -1 -13  -8 69.5048 39.1909   7
   1 -13   8 93.9509 38.9381   3
   1 -13   8 112.955 33.1114   7
  -1  13  -8 70.2254 34.4026   4
   1  13   9 401.228 59.2298   1
   1  13   9 361.116 49.7286   6
  -1 -13  -9 360.817 56.9278   7
  -1 -13  -9 394.808 55.0028   3
   1 -13   9 398.302 48.4253   7
   1  13   9 431.369 58.8849   8
  -1  13  -9 378.414 55.0393   4
  -1  13  -9 374.822 31.4185   8
   1 -13   9 350.039 49.5270   3
  -1 -13 -10 606.591 58.2960   9
   1  13  10 506.174 56.5321   6
  -1 -13 -10 575.967 74.3570   7
  -1  13 -10 461.728 63.1299   5
  -1 -13 -10 503.123 60.4648   3
  -1  13 -10 488.695 63.1154   4
   1 -13  10 619.976 64.2949   3
   1 -13  10 511.156 52.4613   7
   1 -13  11 295.300 40.0093   7
  -1  13 -11 277.146 46.0310   4
  -1 -13 -11 257.446 38.9797   9
  -1 -13 -11 233.302 48.3121   3
  -1  13 -11 268.958 51.2876   5
   1 -13  11 292.676 47.6205   3
  -1 -13 -11 263.517 52.6503   7
   1  13  12 311.622 52.4904   1
   1 -13  12 386.244 51.4365   3
   1  13  12 349.194 54.3803   8
  -1  13 -12 413.806 56.7689   4
   1 -13  12 437.423 43.0467   7
  -1 -13 -12 338.932 43.2218   9
   1  13  12 293.604 44.4058   6
  -1 -13 -12 423.613 57.1845   3
  -1 -13 -12 387.036 59.4782   7
  -1  13 -12 351.120 53.7213   5
  -1 -13 -13 6.31206 30.6337   3
  -1  13 -13 6.14643 33.0625   4
  -1 -13 -13 15.1317 37.2362   7
   1 -13  13 28.0193 30.8380   3
   1  13  13 24.9745 25.5920   6
  -1  13 -13 13.2849 33.1442   5
  -1  13 -14 12.2754 31.4533   4
  -1 -13 -14 53.8419 36.2531   7
  -1 -13 -14 12.5080 30.3625   3
  -1  13 -14 26.6030 31.8223   5
  -1  13 -15 6.18435 33.2602   4
  -1 -13 -15-7.81161 37.3571   7
  -1  13 -15 19.9761 31.8439   5
   1  14 -14 68.6003 38.0615   4
   1  14 -14 69.8658 36.8239   5
   1 -14 -14 76.9003 37.7283   3
   1 -14 -13 49.0154 34.7114   3
   1  14 -13 97.3122 36.2977   5
   1  14 -13 155.200 39.6605   4
   1 -14 -12 386.044 57.5806   3
   1 -14 -12 352.221 62.0024   7
  -1 -14  12 387.753 56.7142   3
   1  14 -12 402.379 54.7644   4
  -1 -14  12 346.223 44.6287   7
   1 -14 -11-7.02082 38.6257   3
   1 -14 -11 39.3271 38.7040   7
  -1 -14  11-6.51117 31.5920   3
   1  14 -11 6.17695 32.0397   4
  -1 -14  11-19.8331 30.1576   7
  -1 -14  10 372.896 55.6150   3
   1 -14 -10 313.985 54.1871   3
  -1 -14  10 345.533 44.6366   7
   1 -14 -10 239.053 54.6388   7
   1  14 -10 363.379 53.9962   4
  -1  14  10 225.674 50.3805   8
   1  14  -9 120.012 28.6943   1
  -1  14   9 148.941 42.9723   8
   1  14  -9 201.898 45.1927   4
   1 -14  -9 166.646 48.2741   7
  -1 -14   9 177.859 43.4993   3
  -1  14   9 172.655 50.5935   1
  -1 -14   9 192.049 39.0812   7
   1 -14  -9 228.901 48.8206   3
  -1  14   8 41.9748 37.4846   1
  -1 -14   8 137.718 38.3629   7
   1  14  -8 112.378 22.7746   8
  -1  14   8 82.7770 39.8845   8
   1  14  -8 145.382 40.0261   4
   1  14  -8 134.787 29.5042   1
   1 -14  -8 117.153 41.0310   3
   1 -14  -8 104.106 39.3374   7
  -1 -14   8 79.2932 36.2589   3
  -1  14   7 214.252 48.2642   8
  -1 -14   7 271.403 50.4426   3
  -1 -14   7 214.844 42.8921   7
   1  14  -7 225.220 30.8510   8
   1 -14  -7 233.164 51.2716   3
   1 -14  -7 204.840 48.6423   7
   1 -14  -6 95.2970 38.6364   3
   1  14  -6 105.108 26.9062   8
  -1  14   6 162.779 39.9546   8
  -1 -14   6 179.778 42.3376   7
  -1 -14   6 92.6718 37.1983   3
  -1  14   5 18.9234 33.1250   8
  -1 -14   5-6.62972 32.1674   3
  -1 -14   5 5.93373 29.9991   7
   1 -14  -5 60.9969 37.6989   3
   1  14  -5-14.8667 28.7567   8
   1 -14  -4 1290.03 105.664   7
  -1  14   4 1371.40 104.160   8
  -1 -14   4 1307.76 104.765   3
   1  14  -4 1447.22 92.0467   8
   1 -14  -4 1650.52 114.112   3
  -1 -14   4 1394.02 104.019   7
  -1 -14   3 24.7317 34.0216   7
   1 -14  -3-27.0534 34.6454   7
  -1  14   3-11.7810 34.1657   8
  -1 -14   3 52.9954 40.2960   3
   1 -14  -3 33.4405 39.1764   3
   1  14  -3 38.6526 27.5167   8
  -1 -14   2 2287.72 153.262   3
   1 -14  -2 2507.71 157.706   3
   1  14  -2 2444.70 143.469   8
  -1  14   2 2809.47 155.198   8
   1 -14  -2 2347.81 155.098   7
  -1 -14   2 2524.49 156.903   7
   1  14  -1 204.781 41.2480   6
   1  14  -1 268.784 43.4646   8
  -1 -14   1 166.909 47.3107   7
  -1  14   1 185.436 42.3897   8
   1 -14  -1 156.085 47.9086   7
   1 -14   0 1863.71 128.425   7
  -1  14   0 1831.90 121.691   8
   1  14   0 1868.57 127.517   6
  -1 -14   0 2175.23 136.014   7
   1  14   0 1911.74 121.750   8
   1 -14   1-6.23214 35.0406   7
   1  14   1-5.25819 32.5581   8
  -1  14  -1-24.8979 32.1570   8
  -1 -14  -1 6.63780 32.2066   3
  -1 -14  -1 66.4626 36.5652   7
   1  14   1 37.8479 31.8911   6
   1 -14   1-6.57148 36.1538   3
   1  14   2 307.455 50.4238   6
   1  14   2 213.720 42.3879   8
   1 -14   2 292.451 49.2630   7
  -1  14  -2 174.730 40.3095   8
  -1 -14  -2 206.121 46.8092   3
  -1 -14  -2 216.440 44.5828   7
   1 -14   2 104.772 40.1052   3
   1  14   2 185.000 43.3391   1
   1  14   3 143.449 45.2315   1
   1  14   3 96.8422 38.3151   8
  -1 -14  -3 199.830 46.0050   3
  -1  14  -3 129.270 31.2470   8
   1 -14   3 104.203 39.2362   3
  -1 -14  -3 68.8013 34.7203   7
   1 -14   3 125.108 37.8938   7
   1  14   3 124.797 36.5636   6
  -1 -14  -4 333.794 53.6500   3
  -1  14  -4 275.723 38.5157   8
   1 -14   4 292.285 52.2904   3
   1  14   4 401.251 57.0630   1
   1  14   4 223.454 48.0145   6
   1 -14   4 319.446 47.6227   7
   1  14   4 360.293 53.6552   8
   1  14   5 31.7680 32.1646   1
   1 -14   5 79.2257 34.4596   7
   1  14   5 30.6007 33.7118   8
   1 -14   5 64.7141 36.8084   3
   1  14   5 43.1902 30.4071   6
  -1  14  -5 7.72497 23.7639   8
  -1 -14  -5 80.3089 41.1069   3
  -1  14  -6 1065.45 93.7122   4
   1 -14   6 1267.73 98.4677   3
  -1 -14  -6 1223.09 100.203   3
   1  14   6 1269.80 98.8626   1
   1 -14   6 1171.39 89.3183   7
  -1  14  -6 1147.91 78.2784   8
   1  14   6 1230.63 94.4608   6
   1  14   6 1371.83 101.311   8
  -1 -14  -6 1407.02 105.597   7
   1  14   7 6.68110 35.0918   1
   1 -14   7 6.40617 32.3945   3
   1  14   7-12.1286 29.4317   6
  -1 -14  -7 14.7632 35.8216   7
  -1  14  -7 6.24397 38.6677   4
  -1  14  -7 50.5686 21.5425   8
   1  14   7 6.52444 35.9014   8
  -1 -14  -7 6.76704 34.2185   3
   1 -14   7 21.3323 33.0287   7
  -1 -14  -8 936.332 88.8098   7
  -1  14  -8 875.548 60.0710   8
  -1  14  -8 919.159 82.9372   4
  -1 -14  -8 959.711 87.8444   3
   1 -14   8 867.571 73.3855   7
   1  14   8 895.117 82.5994   1
   1  14   8 989.384 86.5349   8
   1 -14   8 840.694 79.3352   3
   1  14   8 863.784 77.7715   6
   1  14   9 35.5205 30.3818   6
   1  14   9 41.9879 37.2442   1
  -1  14  -9 38.1191 36.5236   4
   1 -14   9 34.7474 29.1367   7
  -1 -14  -9 76.2418 41.5209   7
   1  14   9 41.6392 34.6739   8
   1 -14   9 57.0635 38.2598   3
  -1  14 -10 275.522 49.4331   4
  -1 -14 -10 317.369 46.0990   9
   1 -14  10 280.557 42.5043   7
  -1 -14 -10 186.384 51.9066   7
   1  14  10 428.557 60.3737   8
   1 -14  10 428.076 55.7794   3
  -1  14 -10 397.912 56.5229   5
   1  14  10 238.750 43.2090   6
  -1  14 -11 105.606 40.0960   5
  -1 -14 -11 123.066 43.5399   3
  -1 -14 -11 188.833 50.3887   7
  -1  14 -11 154.791 41.4663   4
   1  14  11 108.497 35.3134   6
  -1 -14 -11 185.070 37.1599   9
   1 -14  11 193.913 35.8535   7
   1 -14  11 112.082 38.4066   3
  -1  14 -12-14.1850 36.7888   5
   1 -14  12-12.3451 36.8544   3
  -1 -14 -12-7.99393 39.8793   7
  -1  14 -12-6.50860 35.4081   4
  -1 -14 -12 13.6914 33.2156   3
  -1  14 -13 118.024 38.1931   4
  -1  14 -13 92.4459 38.4113   5
   1 -14  13 54.8107 33.6963   3
  -1 -14 -13 68.2681 40.1441   3
  -1 -14 -14 6.76161 35.9738   3
  -1  14 -14 78.6332 42.6855   4
   1 -15 -13 7.51440 34.8617   3
   1  15 -13-13.3342 34.1468   4
  -1 -15  13 6.87116 33.3383   3
  -1 -15  12 62.3634 37.4371   3
   1  15 -12 99.4808 35.8464   4
  -1 -15  11 343.509 46.8886   7
   1  15 -11 324.711 53.4889   4
  -1 -15  11 300.175 52.2168   3
   1 -15 -10 22.5394 39.9389   3
  -1 -15  10-14.0837 39.1759   3
  -1 -15  10 61.4157 32.7083   7
   1  15 -10 6.59115 34.6200   4
  -1 -15   9 467.365 57.8988   7
   1  15  -9 414.301 63.4487   4
   1 -15  -9 418.548 63.4496   3
  -1  15   9 390.109 61.9893   1
  -1 -15   9 495.433 64.2264   3
   1 -15  -9 479.550 67.1331   7
  -1  15   9 664.191 74.5040   8
  -1 -15   8 149.126 45.2221   3
   1 -15  -8 143.761 47.2438   7
   1  15  -8 154.104 31.7810   1
  -1  15   8 102.100 41.5356   8
   1  15  -8 241.871 45.0234   4
  -1  15   8 126.855 45.0428   1
   1 -15  -8 156.301 48.9006   3
  -1 -15   8 142.759 37.7383   7
  -1 -15   7 213.882 50.4183   3
   1  15  -7 233.885 33.7864   8
   1 -15  -7 362.990 60.4601   3
   1  15  -7 242.118 40.3664   1
  -1  15   7 385.010 59.6344   1
  -1 -15   7 317.530 50.5622   7
  -1  15   7 347.325 55.5784   8
  -1  15   6 522.665 66.7798   8
   1  15  -6 580.046 52.3957   8
  -1 -15   6 645.449 67.2668   7
   1 -15  -6 670.710 75.8784   3
   1  15  -6 518.682 55.2299   1
  -1 -15   6 585.862 72.8807   3
  -1  15   5 106.803 42.2543   8
  -1 -15   5 150.044 45.9533   3
   1  15  -5 80.8363 30.9853   1
   1 -15  -5 117.397 46.4067   3
   1  15  -5 71.9918 27.3646   8
  -1 -15   5 96.1586 40.2537   7
  -1 -15   4 443.571 62.2754   3
   1  15  -4 392.672 46.9187   8
   1 -15  -4 505.967 67.5937   7
   1 -15  -4 547.671 66.7265   3
  -1  15   4 574.126 64.9159   8
  -1 -15   4 491.640 61.5480   7
   1 -15  -3 36.4614 36.9262   7
  -1 -15   3 60.1706 38.4384   7
   1  15  -3 27.5893 27.2745   8
  -1 -15   3 43.0190 38.6156   3
   1 -15  -3 58.1336 39.1357   3
  -1  15   3 81.1984 37.7009   8
   1  15  -2 4.87556 25.6054   8
  -1  15   2 12.0206 31.5640   8
   1 -15  -2 57.3232 36.7002   7
   1  15  -2 5.40572 26.9691   1
   1 -15  -2-21.6687 38.3912   3
  -1 -15   2-13.6284 34.9015   7
  -1 -15   2 21.5453 35.8286   3
  -1 -15   1-13.8782 35.5398   7
   1  15  -1 5.14045 30.4006   8
  -1  15   1-11.5715 35.1899   8
   1 -15  -1 49.1734 35.5142   7
   1  15  -1-6.92191 33.1013   6
   1  15  -1-5.61315 32.2243   1
   1  15   0 253.141 42.8635   8
  -1  15   0 304.848 46.0810   8
  -1 -15   0 360.366 57.4150   7
   1  15   0 261.480 47.0089   6
   1 -15   0 186.138 47.0917   7
   1  15   0 284.949 49.1362   1
  -1  15  -1 174.942 38.9927   8
   1 -15   1 256.759 51.4233   7
   1  15   1 157.108 43.4186   6
   1  15   1 222.607 44.8623   1
  -1 -15  -1 129.448 40.8054   7
  -1 -15  -1 201.554 50.3926   3
   1 -15   1 156.767 44.4687   3
   1  15   1 207.847 44.2033   8
  -1  15  -2 800.125 67.7914   8
   1  15   2 725.035 70.1510   8
   1  15   2 783.321 74.6674   1
   1  15   2 733.052 74.1901   6
  -1 -15  -2 657.868 74.8079   7
   1 -15   2 816.617 82.0609   3
   1 -15   2 687.239 74.2263   7
  -1 -15  -2 887.269 82.0907   3
   1  15   3 339.860 52.2388   8
   1 -15   3 381.357 56.4567   7
   1  15   3 288.316 53.7206   1
  -1 -15  -3 282.509 54.5693   7
  -1 -15  -3 180.631 50.3998   3
  -1  15  -3 241.967 39.5034   8
   1  15   3 303.396 53.0323   6
   1 -15   3 290.065 52.3900   3
   1 -15   4 308.979 51.3001   7
   1  15   4 247.775 47.2139   6
   1 -15   4 169.085 42.6660   3
   1  15   4 270.268 51.9150   8
  -1 -15  -4 289.681 52.9031   3
  -1  15  -4 213.880 35.9574   8
   1  15   4 309.826 51.2970   1
   1 -15   5 356.496 56.2412   7
   1  15   5 358.187 56.2077   1
   1 -15   5 316.149 55.0412   3
   1  15   5 312.676 53.7610   6
  -1 -15  -5 290.663 54.2223   3
   1  15   5 299.189 51.5694   8
  -1  15  -5 492.863 46.5581   8
  -1  15  -6-15.1742 25.0856   8
  -1 -15  -6 7.29882 37.3837   3
   1  15   6 6.59416 32.4500   6
   1 -15   6-20.9761 34.8822   3
  -1  15  -6-19.9384 37.3693   4
  -1 -15  -6 15.6492 36.8653   7
   1  15   6-20.1362 38.5345   8
   1  15   6-13.8535 41.3581   1
   1 -15   6 5.98101 35.0316   7
  -1  15  -7 241.392 49.9976   4
  -1  15  -7 265.064 35.8156   8
   1 -15   7 214.505 43.8960   7
   1  15   7 368.661 58.1929   1
   1  15   7 294.077 50.5355   6
  -1 -15  -7 238.427 50.6217   7
   1  15   7 242.446 49.6455   8
   1 -15   7 368.798 55.1313   3
   1  15   8 149.904 43.4192   8
  -1  15  -8 74.2050 40.3254   4
   1 -15   8 201.647 40.7358   7
  -1 -15  -8 153.985 46.5639   3
   1  15   8 130.191 41.5145   1
  -1 -15  -8 129.048 48.0596   7
   1 -15   8 131.375 42.4635   3
   1  15   8 109.989 38.3460   6
  -1 -15  -9 66.2052 39.2213   3
   1 -15   9 20.5968 35.3004   3
   1  15   9 103.581 43.4439   1
   1  15   9 88.0690 44.3392   8
   1 -15   9 97.0514 34.3926   7
  -1  15  -9 68.0109 36.7075   4
   1  15   9 51.1101 33.2835   6
  -1  15  -9 125.776 48.6416   5
  -1 -15  -9 57.3592 40.9956   7
   1 -15  10 421.454 58.7679   3
  -1 -15 -10 294.914 55.1060   3
  -1 -15 -10 449.837 53.2217   9
   1 -15  10 305.178 44.9549   7
  -1  15 -10 350.697 55.7214   5
   1  15  10 257.876 45.9409   6
  -1  15 -10 356.154 57.5630   4
  -1  15 -11 27.5382 41.5128   4
  -1 -15 -11-22.1202 41.0357   3
   1 -15  11 74.1530 37.1116   3
   1  15  11 55.5850 30.8399   6
   1 -15  12 146.481 40.3224   3
  -1 -15 -12 36.8793 39.4029   3
  -1 -15 -13 425.751 61.7923   3
   1 -15  13 414.176 58.2358   3
  -1 -16  10-12.0152 31.9347   7
  -1 -16   9 15.1995 35.8112   3
   1  16  -9 21.0937 37.8197   4
  -1 -16   9 12.4270 35.6776   7
   1  16  -8 224.153 53.2183   4
  -1 -16   8 290.110 55.3731   3
  -1 -16   7 115.005 44.5573   3
   1 -16  -7 151.513 48.9941   3
  -1 -16   7 204.097 46.0217   7
  -1  16   7 163.479 47.3208   8
  -1 -16   6 189.108 47.0005   7
  -1  16   6 143.192 47.7193   1
  -1  16   6 188.009 49.8811   8
   1 -16  -6 222.516 55.4739   3
  -1 -16   6 230.745 51.0687   3
   1  16  -6 145.205 35.4818   1
   1  16  -5 492.021 50.4312   8
  -1 -16   5 624.623 71.6016   3
   1  16  -5 459.955 55.5621   1
   1 -16  -5 474.198 67.5452   3
  -1  16   5 513.829 67.2259   8
   1  16  -4 96.3824 33.8501   1
   1 -16  -4 39.8903 38.8127   7
   1  16  -4 50.6375 29.8623   8
  -1 -16   4 23.1779 39.6714   3
  -1  16   4 129.445 45.8227   8
  -1  16   3 335.853 53.6827   8
   1  16  -3 363.096 50.6494   1
   1 -16  -3 502.854 67.0219   7
  -1 -16   3 363.679 60.3280   3
   1  16  -3 431.020 48.3546   8
   1 -16  -3 298.290 58.7188   3
  -1 -16   3 288.338 52.3267   7
  -1  16   2 12.7152 34.5864   8
   1 -16  -2 15.4227 36.8770   7
  -1 -16   2 7.73890 34.1794   3
   1  16  -2 5.18291 26.2034   8
   1 -16  -2 15.6233 34.5007   3
   1  16  -2-17.4238 30.1259   1
   1 -16  -1 120.936 43.0038   7
   1  16  -1 38.1352 31.9836   8
  -1 -16   1 29.8957 36.3299   7
  -1  16   1 48.9964 31.0416   8
   1  16  -1 36.1099 38.6125   1
   1 -16   0 111.441 42.2979   7
   1  16   0 17.1375 32.9031   8
  -1  16   0 70.3413 35.0999   8
   1  16   0 74.7797 33.6193   1
   1  16   1-17.8838 32.4315   8
  -1 -16  -1 23.3622 37.7852   3
   1 -16   1 21.8140 32.6644   7
   1 -16   1 38.5129 36.2902   3
   1  16   1-12.8641 35.3878   1
  -1  16  -1 33.5681 29.0210   8
  -1 -16  -1-15.4802 39.6437   7
  -1 -16  -2 15.7753 33.6154   7
   1  16   2-7.31661 33.4119   6
  -1  16  -2-10.6658 28.6827   8
   1 -16   2 69.0635 43.1472   3
   1  16   2-6.20736 35.6379   8
   1 -16   2 7.11948 34.5455   7
  -1 -16  -2 7.79625 36.1715   3
   1  16   2 39.7892 35.6661   1
   1  16   3-29.0853 36.2755   6
   1 -16   3-30.6001 38.1646   3
  -1 -16  -3 8.01289 37.7523   7
  -1 -16  -3 7.80768 35.6535   3
   1  16   3 6.44648 30.3730   8
   1  16   3-27.2454 41.4294   1
  -1  16  -3 5.04324 27.7479   8
   1  16   4 63.0081 37.2502   1
  -1 -16  -4 57.0103 41.2108   7
   1 -16   4 6.79489 33.4809   7
   1  16   4 13.3391 34.2034   8
  -1  16  -4 66.3642 28.6208   8
  -1 -16  -4 31.3466 36.3981   3
   1 -16   4 45.6513 43.2665   3
   1 -16   5-30.2846 43.9063   3
   1 -16   5 33.1104 35.6129   7
   1  16   5 14.3355 38.0967   1
   1  16   5-7.17052 33.2663   6
  -1 -16  -5 23.6234 38.2062   3
  -1  16  -5 13.2216 25.5580   8
   1  16   5-48.2552 40.3748   8
   1  16   6 78.2519 35.5435   6
  -1 -16  -6 55.1842 39.9047   3
   1  16   6 7.33731 38.5818   1
   1 -16   6 64.5054 37.4602   7
  -1  16  -6 85.5678 40.5648   4
   1  16   6 28.4080 39.5535   8
  -1 -16  -6 8.39856 42.5059   7
  -1  16  -7 57.4590 38.7369   4
  -1 -16  -7 31.6997 43.2115   3
   1 -16   7 106.201 39.7937   7
   1 -16   8-29.7640 42.7194   3
  -1 -16  -8-7.91218 40.5252   3
   1  16   8 6.96530 30.2294   6
   1 -16   8-6.04881 32.5320   7
   1  16   9 185.644 43.6229   6
   1 -16   9 88.5949 43.1278   3
   1 -16   9 105.005 35.2144   7
  -1 -16  -9 103.285 41.4149   9
  -1 -17   8 103.127 41.2972   7
  -1 -17   7-28.2668 41.4071   7
  -1 -17   6-7.23366 35.5963   7
  -1 -17   5-7.40497 41.1902   7
  -1  17   4 64.2919 41.0301   8
  -1 -17   4-15.1356 40.2432   7
   1  17  -4 51.1258 30.5769   1
  -1 -17   3 23.1739 39.0524   7
   1  17  -3 5.18626 29.1596   8
  -1  17   3-6.91118 40.8726   8
   1  17  -3-17.8316 31.2132   1
   1  17  -2 10.9661 28.7946   8
  -1  17   2-6.67667 30.4884   8
   1  17  -2-18.5265 33.9757   1
  -1 -17   2-15.7763 38.2733   7
  -1 -17   1 24.0951 36.0816   7
   1  17  -1 11.5381 32.7831   8
   1 -17  -1 64.9174 42.6157   7
  -1  17   1 25.7075 38.0115   8
   1  17  -1-32.0152 37.5047   1
  -1  17   0 67.8959 34.7342   8
   1  17   0 36.1655 34.6339   8
  -1 -17   0-8.17318 36.1259   7
   1 -17   0 47.7655 35.1893   7
   1  17   0 26.4192 34.2892   1
   1 -17   1-23.4121 39.9772   7
   1  17   1 6.80107 34.3920   1
  -1  17  -1-23.6339 33.2293   8
   1  17   1-25.1635 34.6182   8
   1  17   2 26.1044 34.7049   8
   1 -17   2 38.1980 37.0840   7
   1  17   2 28.0042 35.8750   1
  -1  17  -2 16.8888 28.8552   8
   1 -17   3-89.6003 40.6394   7
  -1  17  -3-16.0032 34.1926   8
   1  17   3-7.19007 43.3508   1
   1  17   3 6.77238 40.4552   8
   1  17   4 105.031 39.5054   8
   1 -17   4 51.0552 35.0328   7
   1 -17   5 21.3369 35.0103   7
   1 -17   6 186.822 43.2498   7
   1 -17   7 6.71802 33.5149   7
   1 -17   8 169.298 44.3384   7
   1  18  -2 6.48536 32.3542   1
   1  18  -1-6.72363 37.4040   1
   1  18  -1 60.5740 39.4354   8
  -1  18   1 6.74768 35.0048   8
  -1  18   0 71.3227 39.4502   8
   1  18   0 63.3552 35.6368   8
   1  18   0-27.7259 41.0062   1
   1  18   1-6.60866 34.7084   8
  -1  18  -1 43.4899 37.7914   8
  -2   0  20-2.34190 17.9147   8
  -2   0  20 31.0983 21.7786   2
  -2   0  20-13.6503 22.3899   4
  -2   0  19 14.6827 13.0812   3
  -2   0  19 9.43725 19.3497   8
  -2   0  19-17.9987 22.0162   2
  -2   0  19-10.7014 20.9308   4
  -2   0  18 15.5955 21.3197   4
  -2   0  18 4.72871 18.2961   8
  -2   0  18-3.49318 16.5228   3
  -2   0  18 30.0448 22.2131   2
  -2   0  17-9.95322 17.7953   4
  -2   0  17-28.0542 23.9509   8
  -2   0  17 5.66353 15.6421   3
  -2   0  17-7.24821 22.2458   2
  -2   0  16 181.829 26.1871   4
  -2   0  16 138.053 23.9121   2
  -2   0  16 164.745 24.7350   8
  -2   0  16 153.326 22.5863   7
  -2   0  16 187.764 23.9745   3
  -2   0  15 20.0843 14.1757   3
  -2   0  15 17.8119 14.8404   8
  -2   0  15-2.17300 15.2323   7
  -2   0  15 2.21907 14.3362   4
  -2   0  14 718.519 50.0978   7
  -2   0  14 760.106 49.5503   4
  -2   0  14 836.580 50.4305   3
  -2   0  14 791.209 50.6276   8
  -2   0  13-14.4700 17.2890   8
  -2   0  13-1.94368 13.4319   3
  -2   0  13 5.67378 14.6329   4
  -2   0  13 2.08065 14.2768   7
  -2   0  12 6358.75 299.733   3
  -2   0  12 6599.10 301.223   7
  -2   0  12 6717.82 301.347   8
  -2   0  12 6336.92 298.157   4
  -2   0  11 3.05608 11.4173   4
  -2   0  11-3.55924 12.5554   3
  -2   0  11 11.2929 11.2378   8
  -2   0  11 1.65752 11.7728   1
  -2   0  11-3.81699 12.4237   7
  -2   0  10 1084.43 59.3935   4
  -2   0  10 1141.27 62.6503   8
  -2   0  10 1097.25 61.4266   3
  -2   0  10 1071.32 60.3502   1
  -2   0  10 1211.90 63.7406   7
  -2   0   9-4.58542 8.61665   4
  -2   0   9 19.3855 10.0935   1
  -2   0   9-6.49285 12.5588   8
  -2   0   9 6.20832 8.91029   3
  -2   0   9-5.09751 10.5209   7
  -2   0   8 529.146 30.8811   4
  -2   0   8 580.248 33.4684   1
  -2   0   8 489.520 33.9107   3
  -2   0   8 570.249 34.8337   8
  -2   0   7 1.31590 7.39993   8
  -2   0   7-1.53063 4.98380   4
  -2   0   7 1.10949 7.50468   1
   2   0  -7-2.55970 7.71448   3
  -2   0   7 1.32460 8.05769   3
  -2   0   7 7.99107 3.16317   9
   2   0  -6 31746.1 1456.14   3
  -2   0   6 35903.0 1457.11   8
  -2   0   6 33388.1 1450.50   9
  -2   0   6 30515.2 1456.14   3
  -2   0   6 32946.0 1451.68   4
  -2   0   5 29.7592 3.82315   9
  -2   0   5 3.29014 5.41078   3
   2   0  -5 21.5678 6.45048   3
   2   0  -4 7967.52 358.498   3
  -2   0   4 8010.39 354.573   9
   2   0  -3 6.59409 2.57455   9
   2   0  -3 1.72764 4.07608   3
  -2   0  -2 59013.7 2646.06   2
  -2   0  -2 61166.7 2645.51   8
  -2   0  -3 6.94617 4.56001   4
  -2   0  -3 4.69588 3.70207   8
   2   0   4 34612.2 1541.39   8
  -2   0  -4 34636.4 1543.64   4
   2   0   4 33073.5 1543.20   4
   2   0   4 36123.3 1542.95   2
  -2   0  -4 36097.4 1542.02   8
  -2   0  -5 1.55605 5.86530   4
   2   0   5 1.56020 6.15295   4
  -2   0  -5 2.55718 5.04895   8
   2   0   5 13.8933 7.22035   2
  -2   0  -5 16.1722 7.44628   1
  -2   0  -5 12.3446 3.14288   7
   2   0   6 23961.1 1048.75   2
  -2   0  -6 24320.5 1048.06   8
   2   0   6 24359.2 1046.90   8
   2   0   6 22650.7 1049.66   4
  -2   0  -6 23633.1 1049.76   1
  -2   0  -6 23240.1 1040.48   7
  -2   0  -7 15.1333 8.35527   1
   2   0   7-3.95077 9.58504   4
  -2   0  -7 1.67924 7.66862   8
   2   0   7-1.44868 7.60835   8
   2   0   7 2.92863 6.57863   5
   2   0   7 8.63839 8.61943   2
   2   0   8 68.2672 13.8952   2
   2   0   8 93.6664 13.4609   8
   2   0   8 48.2420 13.1676   4
  -2   0  -8 67.4007 12.7502   8
   2   0   8 102.490 13.5615   5
  -2   0  -8 93.0756 15.2113   1
   2   0   9 3.44800 10.3912   8
  -2   0  -9-6.19864 13.6628   8
   2   0   9 10.3219 11.8524   2
  -2   0  -9-9.33491 13.5345   1
   2   0   9-9.61591 15.5248   4
   2   0   9-6.72060 10.4043   5
   2   0  10 645.755 42.3725   5
   2   0  10 739.218 47.2515   2
  -2   0 -10 710.953 46.7075   8
  -2   0 -10 741.750 49.6781   1
   2   0  10 682.801 43.6962   8
   2   0  11-14.1756 17.4087   4
  -2   0 -11-8.45506 17.9126   1
  -2   0 -11-50.6249 16.5508   8
   2   0  11 17.9610 15.0998   8
   2   0  11 9.30881 12.5104   5
   2   0  11 2.39849 18.3559   2
  -2   0 -12 1973.17 106.561   8
   2   0  12 1893.43 97.0218   9
   2   0  12 1951.96 101.747   5
   2   0  12 2126.20 104.388   8
   2   0  12 1965.49 109.669   4
   2   0  12 2033.00 107.214   2
  -2   0 -13 2.72873 18.8568   8
   2   0  13 11.2570 15.1137   8
   2   0  13 3.28806 19.4455   4
   2   0  13-16.3309 19.0721   2
   2   0  13-1.30095 9.11597   9
   2   0  14 711.944 41.8501   9
   2   0  14 762.360 51.5903   8
  -2   0 -14 702.319 52.4427   8
   2   0  14 834.396 55.6003   2
   2   0  14 725.948 56.6302   4
  -2   0 -15-2.98542 19.2791   8
   2   0  15-18.1397 24.6706   2
   2   0  15-14.8027 22.8917   8
   2   0  15-7.44318 22.8405   4
   2   0  15 4.23384 7.66730   9
   2   0  16 85.2367 26.7012   2
   2   0  16 117.285 24.4409   8
   2   0  16 81.6080 16.9954   6
   2   0  16 86.7583 28.1045   4
   2   0  17 3.40999 12.5859   6
   2   0  17 16.5980 24.7755   4
   2   0  17-20.9413 24.2890   8
   2   0  17-6.58036 23.2127   2
   2   0  18-20.4315 24.8224   2
   2   0  18 7.24395 10.1523   6
   2   0  19-14.0040 22.2515   2
   2   0  19-18.0297 24.5307   4
   2   0  20 13.9943 25.9474   4
   2   0  20-3.59260 23.3865   2
  -2   1  20 55.5227 21.0507   8
  -2   1  20 67.8255 24.3876   2
  -2   1  20 54.2450 22.4835   4
  -2  -1  19 31.7668 21.9351   4
  -2  -1  19-5.22712 15.1349   8
  -2  -1  19 4.09826 16.9002   2
  -2   1  19 19.5259 21.0999   4
  -2   1  19 14.0684 13.4593   3
  -2  -1  19 19.5309 12.2747   3
  -2   1  19 26.3349 22.7742   8
  -2   1  19 24.0547 23.0091   2
  -2  -1  18 153.067 21.9507   3
  -2  -1  18 66.5248 24.6739   4
  -2   1  18 175.009 30.5526   2
  -2  -1  18 155.924 23.1185   2
  -2   1  18 132.829 26.7164   8
  -2   1  18 172.141 22.6325   3
  -2  -1  18 153.540 21.1963   8
  -2   1  18 154.295 29.6414   4
  -2  -1  17 58.9330 21.8070   4
  -2   1  17 44.8883 18.1081   3
  -2   1  17 36.3766 21.0007   4
  -2  -1  17 59.9977 17.4529   8
  -2  -1  17 34.7138 16.3635   3
  -2  -1  17 84.6708 19.8412   2
  -2   1  17 45.4644 23.1800   8
  -2   1  16 784.798 54.7941   4
  -2  -1  16 860.249 52.5685   3
  -2  -1  16 829.215 51.1788   2
  -2  -1  16 832.818 50.4139   8
  -2   1  16 820.270 52.5718   3
  -2  -1  16 864.736 51.3306   7
  -2   1  16 902.082 58.6775   8
  -2  -1  16 666.826 52.4970   4
  -2  -1  15 132.186 19.4561   7
  -2   1  15 179.290 20.9329   3
  -2  -1  15 145.634 19.4668   2
  -2  -1  15 134.170 20.7942   4
  -2   1  15 123.589 21.6510   4
  -2  -1  15 170.546 22.0819   3
  -2   1  15 124.627 24.2563   8
  -2   1  15 96.8673 22.0840   7
  -2  -1  15 114.724 18.5219   8
  -2   1  14 566.749 41.3218   3
  -2  -1  14 622.513 41.0403   7
  -2  -1  14 532.868 40.1454   4
  -2   1  14 615.337 42.3319   4
  -2  -1  14 587.601 38.9539   8
  -2  -1  14 616.878 39.3114   2
  -2  -1  14 571.447 40.7161   3
  -2   1  14 674.797 45.0038   7
  -2   1  14 600.779 46.5299   8
  -2   1  13 2049.50 105.809   1
  -2  -1  13 2044.31 101.879   4
  -2  -1  13 1957.60 101.212   3
  -2   1  13 1982.43 101.620   4
  -2  -1  13 2107.89 99.8450   8
  -2  -1  13 1756.66 91.1099   9
  -2  -1  13 1976.09 98.8114   2
  -2  -1  13 2121.59 102.411   7
  -2   1  13 2099.68 105.835   7
  -2   1  13 2121.92 103.721   3
  -2   1  13 2034.54 107.432   8
  -2   1  12 46.1932 14.8841   4
  -2   1  12 29.2221 17.9429   8
  -2  -1  12 37.6514 14.3448   4
  -2  -1  12 4.50393 10.7963   8
  -2   1  12 37.3563 14.3409   3
  -2   1  12 24.7953 14.8856   7
  -2  -1  12 43.6064 14.6976   7
  -2   1  12 59.2589 16.7778   1
  -2  -1  12 51.4595 8.05446   9
  -2  -1  12 52.7786 15.5317   3
  -2   1  11 3114.19 149.508   1
   2  -1 -11 2948.72 145.901   3
  -2   1  11 3115.75 150.314   7
  -2   1  11 3065.25 148.099   3
  -2  -1  11 3127.05 145.509   4
  -2   1  11 2931.75 145.166   4
  -2   1  11 3035.37 151.101   8
  -2  -1  11 2843.00 146.065   3
  -2  -1  11 3120.05 144.469   8
   2  -1 -10 4594.17 222.653   3
  -2   1  10 4925.15 226.891   7
  -2  -1  10 5123.90 221.524   8
  -2   1  10 4852.11 227.771   8
  -2   1  10 4440.49 220.722   4
  -2   1  10 4662.34 224.308   3
  -2   1  10 5229.81 226.771   1
  -2  -1  10 4622.88 222.959   3
  -2  -1  10 4851.40 221.208   4
  -2  -1   9 5357.59 264.657   3
   2   1  -9 5673.17 258.975   5
   2  -1  -9 5579.07 265.094   3
  -2   1   9 6259.35 270.257   8
  -2   1   9 6142.27 268.426   1
  -2   1   9 5884.58 266.790   3
  -2  -1   9 5792.19 262.595   4
  -2   1   9 5847.53 268.484   7
  -2   1   9 5462.60 262.385   4
  -2  -1   9 6091.70 263.190   8
  -2   1   8 19085.3 834.240   7
  -2  -1   8 19744.7 828.496   8
  -2   1   8 18957.3 832.443   3
   2  -1  -8 18298.6 830.768   3
  -2  -1   8 17608.2 830.412   3
   2   1  -8 18689.6 825.335   5
  -2  -1   8 18955.4 826.319   1
  -2  -1   8 18840.2 827.536   4
  -2   1   8 17364.3 827.523   4
  -2   1   8 19642.1 835.256   8
  -2   1   7 4185.86 203.835   3
   2   1  -7 4374.76 198.670   4
  -2  -1   7 4346.03 198.967   4
   2  -1  -7 4311.73 203.099   3
  -2   1   7 4576.21 206.387   8
  -2  -1   7 4453.09 200.104   8
  -2  -1   7 4491.42 198.221   1
  -2  -1   7 4210.34 202.790   3
  -2   1   7 4540.82 205.932   7
   2   1  -6 17229.7 718.478   6
  -2  -1   6 15921.6 717.679   4
  -2   1   6 17195.7 725.282   8
  -2   1   6 15742.3 723.358   3
   2   1  -6 16287.5 717.430   4
  -2  -1   6 15075.7 721.831   3
   2  -1  -6 15890.1 722.526   3
  -2  -1   6 16527.5 717.071   1
  -2   1   6 15651.1 724.445   7
   2   1  -5 298.805 17.4163   4
   2  -1  -5 346.691 22.7610   3
  -2   1   5 274.482 22.0873   8
   2   1  -5 282.002 18.5576   6
  -2  -1   5 287.973 21.3447   3
  -2   1   4 7583.82 337.331   3
   2  -1  -4 7385.87 336.797   3
   2  -1  -3 22383.4 990.082   3
   2  -1   2 28675.9 1219.71   3
  -2   1  -2 28234.1 1222.23   2
  -2  -1  -2 26287.5 1223.16   8
   2   1   2 26900.2 1221.76   9
  -2  -1  -3 5372.78 253.933   1
   2  -1   3 5586.85 247.765   3
  -2  -1  -3 5672.54 253.927   8
   2   1   3 5393.57 250.768   9
  -2   1  -3 5640.53 250.407   8
  -2   1  -3 5668.16 252.218   2
  -2   1  -3 5600.01 253.729   4
  -2  -1  -4 139.259 13.6155   8
   2  -1   4 95.3789 11.2022   2
  -2   1  -4 125.194 12.0792   2
  -2  -1  -4 115.249 8.46615   3
  -2   1  -4 138.412 14.2102   4
   2   1   4 98.4495 12.7650   4
   2  -1   4 114.876 12.5837   5
   2  -1   4 131.344 13.7286   4
   2   1   4 159.201 13.9898   8
  -2  -1  -4 107.052 13.3265   1
  -2   1  -4 199.320 12.7983   8
   2   1   4 186.752 12.7326   9
   2  -1   5 41.3115 9.45519   4
   2   1   5 68.2563 10.1595   8
   2   1   5 67.9347 8.55979   9
   2   1   5 63.1265 10.3568   4
   2  -1   5 44.7170 8.51021   5
   2  -1   5 57.1254 9.44084   2
  -2  -1  -5 51.7208 10.8031   1
  -2   1  -5 61.5358 8.63222   8
  -2  -1  -5 45.1306 9.96810   8
   2  -1   6 3496.78 174.651   4
   2   1   6 3473.24 168.701   9
  -2   1  -6 3729.64 174.705   4
   2  -1   6 3682.20 172.879   5
  -2   1  -6 3866.15 170.665   8
  -2  -1  -6 3761.26 176.316   1
  -2  -1  -6 3773.14 169.172   7
  -2  -1  -6 3773.91 175.565   8
   2   1   6 3560.30 174.457   4
   2   1   6 3851.10 174.220   8
   2  -1   6 3466.35 171.884   2
  -2   1  -7 453.887 29.6861   8
  -2  -1  -7 514.331 34.8428   8
  -2   1  -7 455.721 33.5197   4
   2  -1   7 436.375 31.0192   5
  -2  -1  -7 490.551 35.3340   1
   2  -1   7 457.332 34.4071   4
  -2  -1  -7 442.323 27.9856   7
   2   1   7 462.909 32.7189   8
   2   1   7 476.792 28.4311   9
   2   1   7 581.317 35.8225   4
   2  -1   7 469.275 29.2325   8
  -2   1  -7 441.311 31.6774   1
   2  -1   7 490.117 31.6425   2
  -2   1  -8 7689.15 358.914   1
   2   1   8 7697.41 361.113   4
   2   1   8 8312.87 360.257   8
   2   1   8 7523.03 352.852   9
  -2  -1  -8 7857.53 353.596   7
  -2  -1  -8 8009.43 362.282   8
   2  -1   8 7746.74 361.986   4
  -2  -1  -8 7740.93 363.059   1
   2  -1   8 8155.35 355.283   8
  -2   1  -8 7735.02 361.031   4
   2  -1   8 7788.32 358.131   5
   2  -1   8 8108.34 358.444   2
  -2   1  -8 7768.02 356.247   8
  -2   1  -9 4552.10 212.698   8
   2  -1   9 4559.64 218.995   4
   2   1   9 4527.56 208.412   9
   2  -1   9 4552.30 213.964   5
   2   1   9 4224.89 217.173   4
  -2  -1  -9 4552.67 209.094   7
   2  -1   9 4741.54 214.778   2
   2   1   9 4890.49 216.747   8
  -2   1  -9 4373.65 214.841   1
  -2   1  -9 4418.60 217.581   4
  -2  -1  -9 4507.19 218.224   8
  -2  -1  -9 4324.04 219.468   1
   2  -1   9 4674.72 211.115   8
  -2  -1 -10 7973.00 366.812   8
   2   1  10 7676.45 358.741   5
   2   1  10 7920.58 355.021   9
  -2   1 -10 7858.70 363.932   1
   2  -1  10 8084.82 358.742   8
  -2   1 -10 7790.01 360.560   8
   2   1  10 7572.01 365.637   4
   2  -1  10 7738.93 361.918   2
   2  -1  10 7647.42 366.674   4
  -2  -1 -10 7767.62 368.409   1
   2   1  10 8554.78 364.639   8
  -2   1 -11 1964.53 105.454   1
   2  -1  11 2066.38 104.753   2
   2  -1  11 1881.87 108.068   4
  -2   1 -11 2002.48 102.329   8
  -2  -1 -11 1930.97 107.832   8
   2   1  11 2045.59 105.814   8
   2   1  11 1918.06 108.241   4
   2   1  11 1933.62 95.5627   9
   2  -1  11 2015.39 100.163   8
   2   1  11 1925.86 100.032   5
   2   1  12 399.058 34.8946   8
   2   1  12 335.418 29.3915   5
   2  -1  12 486.086 32.5775   8
   2  -1  12 414.546 39.1399   4
   2   1  12 353.868 38.0576   4
   2  -1  12 434.520 35.4176   2
  -2   1 -12 420.921 33.4331   8
  -2   1 -12 354.032 35.3970   1
  -2  -1 -12 344.258 36.9227   8
   2   1  12 429.441 37.0761   2
   2   1  12 358.412 25.2543   9
   2   1  13 263.156 20.1716   9
   2   1  13 296.020 31.8058   8
   2   1  13 317.237 35.8147   4
   2  -1  13 328.223 31.9649   2
   2  -1  13 272.854 25.9266   8
  -2  -1 -13 240.126 31.8296   8
   2   1  13 362.167 35.5319   2
  -2   1 -13 319.608 29.5295   8
   2   1  13 290.853 26.8480   5
   2  -1  13 284.508 34.6452   4
   2  -1  14 281.279 36.5994   4
   2   1  14 385.346 37.8030   2
  -2  -1 -14 292.031 34.3653   8
   2   1  14 302.802 35.6660   4
   2  -1  14 285.323 32.4375   2
   2   1  14 357.661 33.9337   8
  -2   1 -14 301.403 30.1350   8
   2  -1  15-2.17678 17.5825   6
   2   1  15-5.62028 20.7420   8
   2  -1  15-3.75718 22.6433   4
  -2   1 -15-2.48621 15.2586   8
   2   1  15 6.52607 21.7407   2
   2   1  15-7.42176 22.1562   4
  -2  -1 -15 34.6192 21.2467   8
   2  -1  15 2.77707 21.6067   2
   2   1  16 366.208 42.3444   4
   2   1  16 389.012 38.2250   8
   2   1  16 324.633 38.8114   2
   2  -1  16 368.714 41.5945   4
   2  -1  16 351.158 36.3718   2
   2  -1  16 327.094 30.0163   6
  -2  -1 -16 240.971 34.1554   8
   2  -1  16 349.131 25.5071   9
   2  -1  17 20.7673 26.8228   4
   2  -1  17 9.50365 8.57666   9
   2  -1  17-9.06030 24.8932   2
   2   1  17 74.8825 25.3274   2
   2   1  17 2.89430 10.8803   6
   2  -1  17-6.05163 15.6091   6
   2   1  17-21.1883 24.7011   8
   2   1  17 24.8773 24.9889   4
   2   1  18 3.10537 22.2162   8
   2  -1  18 23.8323 13.1307   6
   2   1  18 21.7214 24.6966   4
   2   1  18 15.3780 8.72289   6
   2   1  18 33.2738 23.3029   2
   2   1  19 38.0525 24.5922   2
   2   1  19 3.15539 20.8862   8
   2   1  19 63.8564 26.7317   4
   2  -1  19 4.50144 24.7839   4
   2  -1  20 46.7087 31.6174   4
   2   1  20 4.72376 25.4397   4
   2   1  20 47.0180 25.9421   2
  -2   2  20 381.670 40.8967   8
  -2   2  20 419.936 40.4470   4
  -2   2  20 441.208 43.7242   2
  -2  -2  19 39.7653 15.7677   3
  -2   2  19 49.7577 16.1832   3
  -2   2  19 61.7180 23.2936   8
  -2   2  19 64.9138 24.2995   4
  -2   2  18 2394.56 128.567   8
  -2   2  18 2380.30 124.217   4
  -2  -2  18 2252.33 116.422   3
  -2   2  18 2271.21 116.752   3
  -2   2  17 8.35720 16.2007   3
  -2  -2  17 34.9524 13.7516   7
  -2  -2  17 13.7949 9.31348   8
  -2  -2  17 58.4428 17.8333   3
  -2   2  17 13.5535 22.3678   4
  -2   2  17 49.7671 22.2984   8
  -2  -2  16 2597.12 118.513   7
  -2  -2  16 2289.64 113.229   8
  -2  -2  16 2224.72 110.292   9
  -2   2  16 2455.55 125.180   4
  -2   2  16 2529.17 122.463   3
  -2  -2  16 2469.26 121.460   3
  -2   2  16 2540.52 131.431   8
  -2   2  15 62.7713 17.4758   4
  -2  -2  15 51.3857 15.7551   7
  -2  -2  15 46.8900 16.8250   3
  -2   2  15 53.6987 20.8095   8
  -2   2  15 37.1296 15.9309   3
  -2  -2  15 64.4783 12.3617   2
  -2  -2  15 32.5104 8.63396   9
  -2   2  15 47.3496 19.5069   1
  -2  -2  15 31.7640 9.39453   8
  -2  -2  14 365.375 26.6408   2
  -2   2  14 330.448 32.7181   4
  -2  -2  14 372.629 31.7168   3
  -2  -2  14 368.941 25.3523   8
  -2   2  14 431.313 40.2121   8
  -2   2  14 418.095 38.1374   1
  -2   2  14 403.267 36.5133   7
  -2   2  14 457.113 34.7287   3
  -2  -2  14 469.093 31.6875   7
  -2  -2  14 384.205 32.9674   4
  -2   2  13 1671.77 88.5973   1
  -2  -2  13 1506.98 74.1275   8
  -2   2  13 1400.09 81.0025   4
  -2   2  13 1451.54 82.2723   3
  -2   2  13 1634.21 90.5525   8
  -2   2  13 1611.97 88.4200   7
  -2  -2  13 1569.59 80.4286   7
   2  -2 -13 1492.38 81.7505   3
  -2  -2  13 1464.70 74.7760   2
  -2  -2  13 1430.67 80.3276   3
  -2  -2  13 1449.26 80.6481   4
  -2   2  12 1315.59 72.7687   4
  -2   2  12 1456.50 79.6803   1
  -2   2  12 1283.02 77.3227   7
  -2   2  12 1394.06 75.1033   3
   2  -2 -12 1268.42 72.7093   3
  -2  -2  12 1312.78 65.7732   8
  -2  -2  12 1347.75 72.4621   4
  -2   2  12 1357.71 80.9987   8
  -2  -2  12 1254.70 72.0816   3
  -2  -2  12 1336.80 66.3752   2
  -2   2  11 792.732 57.6200   8
  -2   2  11 959.733 54.9830   3
  -2  -2  11 890.576 45.8911   2
  -2  -2  11 892.981 45.9889   8
  -2  -2  11 911.769 51.7890   4
   2   2 -11 877.530 50.5721   4
  -2  -2  11 929.536 52.7558   3
  -2   2  11 792.591 51.1951   4
   2  -2 -11 860.085 52.5959   3
   2   2 -11 915.651 48.6253   5
  -2   2  11 924.848 57.3026   7
  -2   2  11 850.138 57.2450   1
  -2  -2  10 5908.86 257.554   8
  -2   2  10 5653.07 268.983   7
  -2   2  10 5912.27 271.939   8
  -2   2  10 5886.91 266.911   3
  -2  -2  10 5261.39 263.708   3
   2  -2 -10 5612.64 265.108   3
  -2   2  10 5539.86 263.194   4
   2   2 -10 5880.42 260.759   5
  -2  -2  10 5742.37 262.793   4
  -2  -2  10 5455.12 256.701   2
  -2   2  10 6307.38 271.483   1
   2   2 -10 5825.08 261.908   4
  -2  -2   9 21.9947 5.01859   2
  -2   2   9 37.6444 12.4161   3
  -2   2   9 19.6755 14.4010   7
  -2  -2   9 9.94925 10.2578   3
  -2   2   9 31.2020 13.9782   8
   2  -2  -9 39.7167 12.0023   3
  -2  -2   9 24.2442 6.13158   8
   2   2  -9 30.2028 9.84271   5
   2   2  -8 5080.68 222.834   4
  -2  -2   8 4674.94 225.871   3
  -2  -2   8 5136.88 219.333   8
  -2  -2   8 4419.55 217.228   2
  -2   2   8 5144.88 232.183   8
   2  -2  -8 5094.51 227.441   3
  -2   2   8 5410.40 231.735   7
  -2   2   8 5132.81 228.711   3
  -2   2   7 8178.21 382.298   3
  -2  -2   7 8391.24 373.453   8
   2  -2  -7 8435.90 381.792   3
  -2   2   7 8942.70 386.266   8
  -2   2   7 8426.90 384.087   7
   2   2  -7 8310.75 376.724   4
   2   2  -6 55.6517 7.72617   4
   2   2  -6 31.6446 7.87106   6
   2  -2  -6 30.3635 10.4380   3
  -2   2   6 37.1303 4.96668   5
  -2   2   6 43.4537 12.5374   8
  -2   2   6 58.8297 12.1142   7
  -2   2   5 45973.6 1950.82   8
   2   2  -5 43737.3 1942.83   4
  -2   2   5 42847.5 1948.12   3
   2   2  -5 46307.9 1945.73   6
  -2   2   5 43369.1 1949.37   7
   2  -2  -5 42641.4 1947.67   3
  -2   2   4 6658.01 313.418   7
   2  -2  -4 7181.31 313.370   3
  -2   2   4 6817.49 312.998   3
  -2  -2   3 58952.9 2699.93   8
   2  -2  -3 61628.2 2705.87   3
   2  -2  -3 65029.2 2702.10   6
  -2  -2   2 1334.64 65.4833   8
  -2   2   2 1256.66 66.6117   5
  -2  -2   1 35663.3 1627.75   8
  -2  -2   1 38164.4 1627.43   1
   2  -2   1 1589.38 79.4530   3
   2  -2   1 1708.31 78.9181   7
  -2   2  -2 1061.20 56.0190   5
   2  -2   2 1079.64 51.9752   7
  -2   2  -2 1103.79 52.0271   7
   2  -2   2 1052.65 53.3960   3
  -2   2  -2 1013.12 53.2564   3
   2  -2   3 7659.10 367.501   5
  -2   2  -3 8495.00 368.163   5
  -2  -2  -3 8252.53 365.010   9
  -2   2  -3 8048.56 368.049   4
   2   2   3 7983.29 365.020   9
   2  -2   3 8577.71 363.892   3
  -2  -2  -3 7674.89 368.553   8
  -2  -2  -4 803.999 47.4170   8
   2  -2   4 733.076 45.1097   5
  -2  -2  -4 729.400 46.4827   1
   2   2   4 775.535 45.7072   8
   2  -2   4 818.809 40.9364   3
   2  -2   4 839.631 46.7197   4
  -2   2  -4 798.790 45.3860   5
  -2   2  -4 845.201 46.4178   4
  -2  -2  -4 786.418 42.2295   9
   2   2   4 805.270 42.7159   9
  -2   2  -4 770.906 42.6595   2
   2   2   5 15103.4 695.621   1
   2  -2   5 15069.0 694.396   5
  -2  -2  -5 15910.2 688.568   3
  -2   2  -5 15969.3 694.484   5
  -2   2  -5 15736.6 695.305   4
   2  -2   5 16105.9 687.807   3
  -2  -2  -5 15241.4 696.956   8
   2   2   5 15233.2 690.088   9
  -2  -2  -5 14947.4 697.268   1
  -2   2  -5 15260.3 688.113   8
  -2   2  -5 15640.8 691.671   2
   2   2   5 15768.5 695.692   8
   2  -2   5 15196.6 695.710   4
   2   2   6 263.393 19.8025   9
   2   2   6 259.474 24.2602   8
  -2   2  -6 286.434 21.7471   2
   2  -2   6 320.330 18.4200   3
  -2   2  -6 282.796 24.5635   4
  -2  -2  -6 306.743 26.6615   8
  -2  -2  -6 293.919 22.8597   7
   2  -2   6 331.803 26.2824   4
   2   2   6 275.900 24.7353   1
  -2   2  -6 266.752 18.9148   8
  -2  -2  -6 264.485 18.5851   3
  -2   2  -6 348.365 24.9320   5
  -2  -2  -6 271.580 25.7518   1
  -2  -2  -7 8921.16 414.845   8
   2   2   7 9115.45 412.968   8
   2  -2   7 9240.43 401.829   3
  -2   2  -7 8868.34 404.344   8
   2   2   7 8844.44 404.872   9
  -2  -2  -7 9190.80 408.560   7
   2   2   7 9286.33 413.668   1
  -2  -2  -7 8870.85 402.884   3
  -2  -2  -7 8653.30 415.116   1
  -2   2  -7 9208.04 412.647   4
   2  -2   7 9142.55 413.518   4
  -2  -2  -8 3511.30 159.727   3
  -2  -2  -8 3452.92 165.979   7
   2  -2   8 3554.58 158.532   3
  -2  -2  -8 3397.72 172.994   8
  -2   2  -8 3458.48 162.472   8
   2  -2   8 3395.13 171.195   4
  -2   2  -8 3547.89 170.667   4
   2   2   8 3759.11 171.828   8
   2   2   8 3382.91 162.038   9
   2   2   8 3424.06 170.540   4
  -2  -2  -9 107.191 20.8404   8
   2  -2   9 88.2857 20.5657   4
  -2   2  -9 142.087 19.2736   1
   2   2   9 164.724 22.2882   8
  -2  -2  -9 140.451 17.5837   7
   2  -2   9 107.224 9.55619   3
  -2   2  -9 139.474 15.5755   8
  -2  -2  -9 123.319 11.1308   3
  -2   2  -9 136.569 20.7516   4
   2   2   9 179.562 15.3692   9
   2  -2   9 141.841 10.5005   3
   2   2   9 166.427 22.9889   4
  -2   2 -10 7186.40 313.698   8
   2   2  10 7362.07 323.967   4
  -2  -2 -10 6605.11 306.324   3
   2  -2  10 6476.79 304.683   3
  -2  -2 -10 7120.03 316.098   7
  -2   2 -10 7052.93 322.192   4
  -2  -2 -10 7221.99 326.275   8
   2  -2  10 7071.23 324.093   4
   2   2  10 6857.11 310.221   9
   2   2  10 7777.69 324.130   8
  -2   2 -10 7223.47 318.350   1
   2  -2  10 6882.75 305.032   3
  -2  -2 -11 1172.29 58.3949   3
  -2   2 -11 1248.81 75.2983   4
  -2   2 -11 1269.67 67.0178   8
  -2  -2 -11 1230.95 77.6080   8
  -2   2 -11 1176.49 70.9242   1
   2  -2  11 1340.30 77.8037   4
   2   2  11 1379.29 76.4652   8
   2   2  11 1371.74 78.0233   4
   2  -2  12 1614.69 98.4003   4
   2   2  12 1695.57 89.2747   5
  -2   2 -12 1653.04 93.8974   1
  -2   2 -12 1730.31 98.5004   4
  -2  -2 -12 1737.04 101.441   8
   2   2  12 1909.54 99.6282   8
  -2   2 -12 1672.58 88.5994   8
   2   2  12 1778.90 99.6737   4
  -2   2 -13 2301.15 118.398   8
  -2   2 -13 2206.18 124.580   1
   2   2  13 2476.03 130.476   4
   2  -2  13 2357.94 130.277   4
  -2  -2 -13 2431.23 132.434   8
   2   2  13 2519.52 128.671   8
   2   2  13 2408.65 118.560   5
   2   2  14 48.9313 22.9994   8
  -2   2 -14 67.5033 17.1173   8
   2  -2  14 65.1374 26.0049   4
   2  -2  14 51.7728 19.6735   6
   2   2  14 68.3259 17.1409   5
   2   2  14 10.5598 25.7916   4
  -2  -2 -14 112.835 27.8846   8
   2   2  15 1222.89 70.1041   5
   2  -2  15 1297.00 76.9250   6
  -2  -2 -15 1328.09 86.2697   8
   2  -2  15 1262.41 85.2071   4
   2   2  15 1504.30 86.4401   2
   2   2  15 1338.49 86.2189   4
   2   2  15 1335.51 82.3715   8
   2   2  16 1108.08 72.5095   8
   2   2  16 1030.85 73.9463   4
  -2  -2 -16 1039.92 75.8626   8
   2   2  16 1169.65 75.1353   2
   2  -2  16 863.294 71.9611   4
   2  -2  16 1109.68 66.4559   6
   2   2  17 254.024 36.4224   4
   2  -2  17 218.023 35.1703   4
   2  -2  17 198.908 26.6991   6
   2   2  17 241.459 35.4662   2
   2   2  17 263.851 34.1171   8
   2   2  18 1035.46 54.8936   6
   2   2  18 1067.06 79.7489   4
   2  -2  18 1162.36 66.4486   6
   2   2  18 1309.52 77.9879   8
   2  -2  18 1193.13 80.8754   4
   2   2  18 1294.70 81.2206   2
   2  -2  19 13.5879 24.9187   4
   2   2  19-3.58325 22.9526   8
   2   2  19 13.7782 24.4109   4
   2   2  19-4.11895 22.6611   2
   2  -2  20 378.052 48.8014   4
   2   2  20 320.553 41.1268   8
   2   2  20 295.967 44.2688   4
   2   2  20 390.282 43.5679   2
  -2   3  21 107.813 27.4162   2
  -2   3  20 840.409 63.9408   8
  -2   3  20 771.404 57.7294   4
  -2  -3  19 170.374 21.7849   3
  -2   3  19 118.344 26.9925   4
  -2   3  19 203.619 32.4118   8
  -2  -3  18 148.125 23.3320   3
  -2   3  18 108.886 23.2510   3
  -2  -3  18 129.492 13.1126   9
  -2   3  18 83.6068 24.8357   4
  -2  -3  17 17.0266 16.4949   3
  -2   3  17 6.95641 17.8654   3
  -2  -3  17 28.4901 11.5492   9
  -2  -3  17 22.5799 10.9300   7
  -2   3  17 31.6205 22.7553   4
  -2   3  17 18.9560 22.2252   8
  -2   3  16 236.431 27.4459   3
  -2   3  16 226.138 32.6394   1
  -2  -3  16 178.534 24.3671   3
  -2   3  16 203.354 32.4794   8
  -2  -3  16 197.244 20.3470   7
  -2   3  16 204.952 27.8101   4
  -2   3  15 259.564 30.1639   4
  -2  -3  15 362.732 30.5393   3
  -2   3  15 286.952 30.9220   3
  -2   3  15 347.070 37.1266   1
   2  -3 -15 291.431 29.5589   3
  -2   3  15 372.707 39.8263   8
  -2  -3  15 337.055 26.7980   7
  -2   3  14 3476.99 183.255   4
  -2   3  14 4100.87 193.341   1
  -2   3  14 3929.90 185.624   3
  -2  -3  14 3692.02 181.943   3
   2  -3 -14 3667.12 182.863   3
  -2   3  14 4014.95 195.204   8
   2   3 -13 446.759 32.3080   5
  -2   3  13 471.538 37.4704   3
   2  -3 -13 405.884 35.2320   3
  -2  -3  13 401.606 34.2345   3
  -2   3  13 543.091 44.3738   1
   2   3 -13 463.031 34.5505   4
  -2   3  13 446.367 36.3674   4
  -2   3  13 439.394 42.8343   8
  -2   3  12 6435.43 295.483   7
  -2   3  12 6803.11 300.395   8
   2   3 -12 6175.35 286.508   4
  -2   3  12 6148.98 290.113   3
   2  -3 -12 6006.29 288.536   3
  -2   3  12 6226.13 288.968   4
  -2   3  12 6621.17 297.139   1
   2   3 -12 6124.33 285.089   5
  -2  -3  12 5720.49 287.186   3
  -2   3  11 120.987 22.9529   1
   2   3 -11 125.710 16.6243   5
  -2  -3  11 141.311 19.6140   3
  -2   3  11 149.255 21.3384   3
  -2   3  11 126.745 22.5955   7
   2   3 -11 138.424 17.9026   4
  -2   3  11 115.368 23.9142   8
   2  -3 -11 167.463 20.9200   3
  -2   3  10 2574.18 134.272   7
  -2   3  10 2578.60 130.779   3
  -2   3  10 2679.20 137.207   8
   2  -3 -10 2496.55 129.542   3
  -2  -3  10 2486.09 128.490   3
   2   3 -10 2767.69 128.074   5
   2   3 -10 2534.32 126.012   4
  -2   3  10 2683.50 135.677   1
   2   3  -9 1028.35 55.2842   4
  -2   3   9 1062.40 59.9984   3
  -2   3   9 1018.24 64.2992   8
  -2   3   9 965.084 61.6159   7
   2  -3  -9 904.191 57.4326   3
   2   3  -8 170.409 16.3135   4
  -2   3   8 174.833 23.1322   8
  -2   3   8 190.861 20.8119   3
   2  -3  -8 213.977 21.0149   3
  -2   3   8 130.309 20.3394   7
  -2   3   7 1870.31 98.9798   3
   2   3  -7 1950.25 96.7262   6
   2   3  -7 1885.37 94.2752   4
  -2   3   7 1877.55 101.155   7
   2  -3  -7 1862.65 98.8531   3
  -2   3   7 2154.16 104.738   8
   2  -3  -6 4310.71 202.811   7
  -2   3   6 4342.94 203.967   8
   2   3  -6 4276.77 195.918   4
  -2   3   6 4094.74 201.902   7
   2   3  -6 4330.87 198.575   6
  -2   3   6 4214.03 200.382   3
   2  -3  -6 4098.44 200.104   3
   2   3  -5 1856.13 91.2294   6
   2  -3  -5 1911.23 93.6451   3
  -2   3   5 1717.10 92.4497   3
  -2  -3   5 1756.03 82.7410   8
  -2   3   5 1757.11 94.8914   8
  -2   3   5 2122.00 96.3445   7
   2  -3  -5 1770.01 94.0891   7
  -2  -3   4 6840.45 309.086   8
   2  -3  -4 7063.60 317.857   3
   2   3  -4 7044.20 316.488   6
   2  -3  -4 7211.68 313.218   6
  -2   3   4 6777.78 317.329   3
   2  -3  -4 6695.10 318.547   7
   2   3  -3 2495.56 111.521   8
  -2  -3   3 2317.11 111.512   8
   2  -3  -3 2434.66 114.982   6
   2  -3  -3 2389.95 117.946   3
   2   3  -2 845.498 42.2544   8
  -2  -3   2 821.528 42.6243   8
   2   3  -2 806.302 41.6646   1
   2  -3  -2 753.407 44.2775   6
   2   3  -1 5331.56 230.711   1
  -2   3   1 4642.10 232.805   7
   2   3  -1 5243.74 230.909   8
  -2  -3   1 4960.76 231.036   8
   2  -3  -1 5084.82 232.947   6
   2   3   0 5721.91 247.913   1
  -2   3   0 4910.01 248.069   3
   2   3   0 5714.72 248.266   8
  -2   3   0 5637.14 248.529   7
   2  -3   0 5468.80 248.327   7
  -2  -3   0 5111.89 247.891   8
  -2   3  -1 273.910 19.8285   7
  -2   3  -1 279.723 20.9147   3
   2   3   1 336.006 22.6433   1
   2   3   1 231.602 20.2397   8
   2  -3   1 332.346 22.0827   3
   2  -3   1 276.913 19.8098   7
   2  -3   2 1126.81 58.5906   3
  -2   3  -2 1042.12 60.3590   5
   2  -3   2 1143.14 56.9011   7
  -2  -3  -2 1128.65 58.7370   9
  -2   3  -3 2610.08 127.878   4
   2  -3   3 2699.93 122.281   7
  -2   3  -3 2661.40 128.404   5
   2  -3   3 2535.76 124.367   3
  -2  -3  -3 2583.27 124.605   9
  -2  -3  -4 5035.38 241.372   8
   2  -3   4 4961.67 239.217   4
  -2   3  -4 5028.53 239.230   4
   2  -3   4 5200.98 231.461   7
  -2   3  -4 5019.81 239.189   5
   2  -3   4 5278.62 235.122   3
  -2  -3  -4 5213.39 235.358   9
  -2   3  -5 61.2140 12.6415   5
   2  -3   5 70.1108 7.39941   7
   2  -3   5 90.1945 11.2859   3
  -2  -3  -5 58.9370 13.4768   8
  -2   3  -5 78.1130 10.5402   2
   2  -3   5 66.5732 13.3935   4
   2   3   5 61.1092 13.3011   1
  -2  -3  -5 113.773 12.3554   9
  -2   3  -5 72.1307 13.4512   4
   2   3   5 71.3000 13.3517   8
  -2  -3  -5 45.7521 9.49332   3
   2  -3   6 5863.78 254.185   3
   2  -3   6 5199.28 247.700   7
  -2   3  -6 5635.26 260.848   4
  -2  -3  -6 5622.23 254.682   3
   2  -3   6 5400.49 260.975   4
   2   3   6 6011.89 263.134   8
  -2  -3  -6 5985.09 254.584   9
   2   3   6 5796.33 262.884   1
  -2   3  -6 5610.81 250.662   8
  -2  -3  -6 5357.22 263.475   8
  -2   3  -6 5513.75 255.068   2
  -2   3  -6 5722.67 260.251   5
  -2   3  -7 169.210 19.8008   5
   2  -3   7 196.568 21.7450   4
   2  -3   7 164.653 14.8334   3
  -2   3  -7 173.533 20.3874   4
  -2   3  -7 145.683 12.2320   8
  -2  -3  -7 117.850 13.6624   3
   2   3   7 129.999 19.9719   1
  -2  -3  -7 167.512 24.0318   8
   2   3   7 140.421 20.4283   8
  -2  -3  -7 151.110 18.0176   7
  -2   3  -7 141.000 15.7713   2
   2   3   8 1197.26 69.4856   1
   2  -3   8 1177.79 69.1480   4
  -2  -3  -8 1196.83 71.9945   8
  -2   3  -8 1112.50 65.6272   5
  -2   3  -8 1089.34 67.4010   4
  -2  -3  -8 1159.71 60.0944   3
   2   3   8 1104.14 68.3598   8
  -2   3  -8 1071.93 56.6260   8
   2  -3   8 1201.42 59.0784   3
  -2  -3  -8 1108.43 64.8827   7
  -2   3  -9 2134.74 105.971   8
  -2  -3  -9 2103.93 114.232   7
   2  -3   9 2199.56 118.723   4
   2   3   9 2268.51 119.717   1
  -2   3  -9 2140.66 117.630   4
   2   3   9 2311.69 119.808   8
   2  -3   9 2430.77 107.415   3
  -2  -3  -9 2191.36 121.839   8
  -2  -3  -9 2281.25 108.676   3
   2   3  10 389.807 37.4574   8
  -2   3 -10 405.094 37.0303   4
   2  -3  10 394.116 37.6280   4
  -2   3 -10 410.224 31.4483   1
  -2  -3 -10 369.001 33.5370   7
   2   3  10 406.790 37.9149   1
  -2  -3 -10 386.207 26.3037   3
  -2  -3 -10 326.994 37.4570   8
   2  -3  10 374.887 24.6900   3
  -2   3 -10 390.498 25.3565   8
   2   3  10 403.040 37.2665   4
  -2   3 -11 32.9365 15.3201   1
  -2   3 -11 51.6552 18.4858   4
   2   3  11 26.7814 18.6889   4
  -2  -3 -11 39.8225 20.6632   8
   2  -3  11 31.7034 7.88106   3
  -2   3 -11 50.6158 10.5805   8
   2   3  11 66.6884 22.5971   8
  -2  -3 -11 55.9903 10.0961   3
  -2  -3 -11 32.9017 15.8976   7
   2  -3  11 56.4514 9.34695   3
   2  -3  11 47.0209 17.9189   4
   2  -3  12 4130.79 207.297   4
   2  -3  12 4376.92 187.266   3
   2  -3  12 3785.62 186.323   3
  -2  -3 -12 4066.78 188.504   3
   2   3  12 4451.40 207.962   8
  -2  -3 -12 4403.86 212.827   8
   2  -3  12 4161.00 202.779   6
  -2  -3 -12 4212.09 200.534   7
  -2   3 -12 4167.34 198.871   1
  -2   3 -12 4338.70 205.816   4
   2   3  12 4213.05 206.123   4
  -2   3 -12 3972.18 190.306   8
  -2  -3 -13 136.414 31.9848   8
   2   3  13 162.571 29.8191   8
  -2   3 -13 197.872 30.8338   4
   2  -3  13 128.208 9.92205   3
  -2  -3 -13 154.428 13.3658   3
   2  -3  13 162.412 29.6007   4
  -2   3 -13 136.544 22.7235   1
   2   3  13 131.195 29.7089   4
   2  -3  13 120.893 23.4645   6
  -2   3 -13 147.805 16.3325   8
   2   3  14 5981.77 274.821   8
   2  -3  14 5240.83 273.573   4
   2  -3  14 5615.77 268.088   6
  -2   3 -14 5131.89 265.249   1
  -2  -3 -14 5672.44 279.344   8
   2   3  14 6103.36 276.616   4
   2   3  14 5520.01 259.761   5
  -2   3 -14 5877.41 274.361   4
   2   3  15 409.307 43.5116   8
   2  -3  15 444.500 40.0791   6
   2   3  15 406.855 44.8370   4
   2   3  15 468.387 32.7717   5
  -2  -3 -15 428.573 48.4224   8
   2  -3  15 460.799 45.5991   4
   2   3  16 1908.04 105.136   8
   2   3  16 1615.19 86.7241   5
   2   3  16 1681.21 105.495   4
   2  -3  16 1704.79 105.449   4
   2  -3  16 1782.79 97.6528   6
  -2  -3 -16 1731.31 108.278   8
   2   3  17 214.726 35.6228   8
   2   3  17 306.139 39.6309   4
   2  -3  17 247.697 37.8967   4
   2  -3  17 264.160 31.2099   6
   2   3  17 238.396 37.9697   2
   2  -3  18 13.2564 15.8301   6
   2   3  18 27.0010 24.9093   8
   2   3  18-29.9020 27.8070   2
   2  -3  18 44.4582 26.0387   4
   2   3  18 4.43832 23.8691   4
   2   3  18 0.65340 5.41322   6
   2  -3  19-9.20147 25.8746   4
   2   3  19 27.7789 24.3626   8
   2   3  19 32.5545 26.7056   4
   2   3  19 17.6979 25.1471   2
   2   3  20 406.510 44.8670   8
   2   3  20 351.523 45.4128   2
   2   3  20 359.400 46.6033   4
  -2   4  21 54.0233 27.2350   8
  -2   4  20 31.1684 25.5985   8
  -2   4  19 847.552 70.1005   8
  -2   4  19 960.923 65.0374   4
  -2  -4  19 908.422 55.8931   3
  -2   4  18 368.281 43.6621   8
  -2  -4  18 373.842 33.8754   3
  -2   4  18 376.393 42.9114   1
  -2   4  18 371.600 38.7358   4
  -2  -4  18 367.227 30.0426   9
  -2   4  17 1909.32 102.267   3
  -2   4  17 1888.05 114.007   8
  -2   4  17 1774.01 104.182   4
  -2   4  17 1821.04 111.312   1
  -2  -4  17 1828.02 90.3453   7
   2  -4 -17 1898.27 101.671   3
  -2  -4  17 1937.40 100.331   3
  -2   4  16 1142.39 75.1884   1
  -2  -4  16 950.786 62.2568   3
  -2   4  16 881.298 65.4927   4
  -2   4  16 1112.87 67.0789   3
  -2  -4  16 1033.43 56.3477   7
   2  -4 -16 1069.24 64.9898   3
  -2   4  16 1125.22 77.3344   8
  -2   4  15 783.378 64.0866   8
  -2   4  15 816.664 57.2946   4
  -2   4  15 910.721 64.9654   1
   2   4 -15 798.160 53.8001   4
  -2  -4  15 776.454 53.3377   3
   2  -4 -15 886.323 55.2998   3
  -2   4  15 769.620 55.7667   3
   2   4 -14 468.156 36.5664   4
   2  -4 -14 467.366 37.2172   3
  -2   4  14 404.569 37.4714   4
  -2   4  14 350.931 42.1351   1
  -2  -4  14 385.752 35.3650   3
   2   4 -14 458.701 35.0999   5
  -2   4  14 427.856 37.2536   3
  -2   4  14 395.348 44.9201   8
  -2   4  13 17.6281 18.7776   1
  -2  -4  13 18.4208 14.5554   3
   2  -4 -13 22.5980 15.9964   3
  -2   4  13 30.5685 22.6300   8
  -2   4  13 39.2286 17.8571   3
   2   4 -13 36.5607 15.2206   5
   2   4 -13 30.2269 16.2736   4
   2  -4 -12 149.007 23.1773   3
  -2  -4  12 176.635 23.7576   3
   2   4 -12 202.512 23.8368   5
  -2   4  12 205.629 31.7402   8
  -2   4  12 167.416 24.7609   3
  -2   4  12 160.573 28.8730   1
   2   4 -12 219.795 23.4546   4
   2   4 -11 1120.83 66.0346   5
  -2   4  11 1206.07 76.7463   8
  -2   4  11 1100.52 68.4235   3
   2  -4 -11 1128.65 68.6626   3
  -2   4  11 1112.82 73.8517   1
   2   4 -11 1147.51 64.8367   4
  -2   4  10 1502.37 86.9784   7
  -2   4  10 1384.34 81.9744   3
   2  -4 -10 1596.78 84.2258   3
   2   4 -10 1471.96 79.1732   4
  -2   4  10 1411.42 88.4366   8
   2   4  -9 4362.55 215.484   4
  -2   4   9 4727.27 220.933   3
  -2   4   9 4547.85 223.519   7
   2  -4  -9 4855.60 221.628   3
  -2   4   9 4594.50 226.398   8
   2  -4  -8 767.765 52.4622   3
  -2   4   8 802.733 52.2146   3
  -2   4   8 897.039 58.0058   8
   2   4  -8 865.240 49.5708   4
   2  -4  -8 762.335 54.2886   7
  -2   4   8 847.684 55.7606   7
  -2   4   7 4226.95 203.452   7
  -2   4   7 4399.43 206.366   8
   2   4  -7 4219.64 196.682   4
  -2   4   7 4036.34 200.462   3
   2   4  -7 4260.26 199.700   6
   2  -4  -7 3990.80 200.705   3
   2  -4  -7 4026.91 203.400   7
  -2   4   7 4253.44 193.805   6
  -2   4   6 2883.32 136.291   6
   2  -4  -6 2808.38 144.214   7
  -2   4   6 2856.46 145.284   8
  -2   4   6 2844.42 141.993   3
  -2   4   6 2810.71 143.950   7
   2   4  -6 2934.73 141.023   6
   2  -4  -6 2832.92 142.446   3
   2  -4  -5 254.458 25.4933   7
  -2   4   5 284.641 26.8111   7
  -2  -4   5 286.692 17.5571   8
   2   4  -5 283.995 24.8806   6
  -2   4   5 324.504 23.1552   6
  -2   4   5 268.863 25.0329   3
   2  -4  -5 250.603 25.3581   3
   2   4  -4 4646.67 198.531   1
  -2  -4   4 4418.85 199.164   8
   2   4  -4 4446.13 207.493   6
   2   4  -4 4179.08 198.015   8
  -2   4   4 4224.20 207.036   3
   2  -4  -4 4286.38 207.797   3
   2  -4  -4 4451.62 204.146   6
   2  -4  -4 4205.43 208.285   7
   2   4  -3 714.071 36.1764   1
   2  -4  -3 657.642 42.3659   3
   2  -4  -3 631.503 39.2478   6
   2   4  -3 630.553 35.3135   8
  -2  -4   3 586.791 35.5922   8
   2   4  -3 628.196 40.9761   6
   2   4  -2 5452.93 244.328   8
  -2   4   2 5062.24 249.326   8
  -2  -4   2 5167.56 244.789   8
   2  -4  -2 5500.32 248.323   6
   2   4  -2 5525.75 244.504   1
   2   4  -1 746.282 41.8234   1
   2   4  -1 730.192 41.2820   8
   2  -4  -1 682.459 43.3174   6
  -2  -4   1 710.391 41.8861   8
  -2   4   1 695.183 43.9469   7
   2   4   0 150.904 16.2232   1
   2  -4   0 144.161 17.0535   6
   2  -4   0 179.575 17.6394   7
  -2  -4   0 152.806 16.4803   8
   2   4   0 158.475 16.5527   8
  -2   4   0 150.753 17.0730   3
   2  -4   1 1076.83 58.8745   7
   2  -4   1 993.377 59.3009   3
   2   4   1 1116.88 60.1830   8
   2   4   1 1131.24 60.4279   1
   2  -4   2 3389.25 151.310   7
   2  -4   2 3298.03 152.977   3
   2   4   2 3248.62 154.405   1
   2  -4   3 182.878 17.8801   7
  -2   4  -3 239.985 22.3863   4
   2  -4   3 242.384 22.8095   6
   2  -4   3 269.528 22.1543   3
   2  -4   4 177.728 18.9457   3
  -2   4  -4 229.207 23.4044   5
   2  -4   4 206.436 17.3356   7
  -2   4  -4 240.744 22.1705   4
  -2  -4  -4 192.645 18.7242   9
   2  -4   4 200.901 22.1996   6
  -2   4  -5 27.5807 12.5519   5
   2   4   5 43.8966 14.4645   8
   2  -4   5 18.0677 9.39758   3
   2  -4   5 28.8969 7.82994   7
  -2   4  -5 29.0178 11.4852   4
  -2  -4  -5 15.7787 9.81387   3
  -2  -4  -5 21.9929 13.9420   8
  -2  -4  -5 26.4200 8.89895   9
  -2   4  -6 1763.97 97.0503   4
  -2   4  -6 1844.84 97.6829   5
   2  -4   6 1861.38 87.0609   7
   2  -4   6 1960.13 93.2101   3
   2   4   6 1740.85 98.6167   8
  -2  -4  -6 1708.70 100.498   8
   2   4   6 1718.78 98.3744   1
  -2  -4  -6 1841.39 91.7399   9
  -2  -4  -6 1765.94 92.8652   3
   2  -4   7 550.199 34.2425   3
   2   4   7 558.428 40.8891   8
  -2   4  -7 472.696 26.9876   8
   2   4   7 470.462 38.8984   1
  -2   4  -7 479.660 37.8600   4
  -2   4  -7 487.606 37.7124   5
  -2  -4  -7 471.028 37.2362   7
  -2  -4  -7 481.317 31.8851   9
  -2  -4  -7 460.387 41.2060   8
  -2  -4  -7 500.304 34.4764   3
  -2   4  -7 497.692 32.4527   2
   2  -4   7 422.399 37.3038   6
   2  -4   7 505.827 27.4535   7
   2  -4   7 438.978 37.6717   4
  -2  -4  -8 2041.06 111.556   7
  -2   4  -8 2280.97 114.170   4
   2  -4   8 2133.69 105.330   3
  -2  -4  -8 2089.96 106.718   3
  -2   4  -8 2073.55 98.5937   8
   2   4   8 2103.60 114.827   8
  -2  -4  -8 2016.75 116.912   8
  -2   4  -8 2123.43 105.297   2
   2  -4   8 2128.79 97.0965   7
   2   4   8 2121.34 114.985   1
   2  -4   8 2194.77 114.170   6
   2  -4   8 2010.94 112.911   4
  -2   4  -8 2044.21 112.073   5
  -2  -4  -8 2213.81 104.549   9
  -2  -4  -9 6110.34 273.697   3
   2  -4   9 5811.84 281.875   4
   2  -4   9 6243.20 271.815   3
  -2   4  -9 5987.85 280.791   4
  -2  -4  -9 6039.55 287.469   8
  -2   4  -9 5488.56 264.480   8
  -2   4  -9 5680.53 272.256   2
  -2  -4  -9 5872.14 280.209   7
   2  -4   9 5875.31 281.196   6
   2   4   9 6454.29 285.318   8
  -2   4  -9 6124.14 280.628   5
   2   4   9 6252.32 284.785   1
  -2   4 -10 1332.99 78.9417   5
  -2  -4 -10 1450.93 88.7619   8
   2  -4  10 1343.56 80.2962   6
   2   4  10 1474.04 85.2116   8
   2  -4  10 1464.95 84.0764   4
  -2   4 -10 1383.39 81.3071   4
  -2   4 -10 1181.74 64.2574   8
  -2  -4 -10 1369.15 72.9354   3
   2  -4  10 1430.31 71.1949   3
   2   4  10 1597.80 86.8995   1
  -2  -4 -10 1282.28 79.0572   7
   2   4  11 4222.29 207.719   8
   2  -4  11 3998.39 202.651   6
   2   4  11 4219.66 207.874   1
   2  -4  11 3882.21 205.082   4
  -2   4 -11 4012.63 195.046   1
  -2  -4 -11 3994.98 193.129   3
  -2   4 -11 4164.49 204.422   4
  -2  -4 -11 3934.08 210.361   8
  -2  -4 -11 4082.73 202.306   7
   2  -4  11 4365.78 192.027   3
  -2  -4 -12 97.4907 28.1031   8
  -2   4 -12 114.676 18.5570   1
  -2   4 -12 102.409 23.4947   4
   2   4  12 169.991 29.6728   8
  -2  -4 -12 128.828 16.6735   3
   2  -4  12 164.214 28.2890   4
   2  -4  12 119.186 15.3645   3
   2   4  12 109.785 26.2867   4
   2  -4  12 154.954 24.9905   6
  -2  -4 -12 87.3660 21.6262   7
  -2  -4 -13 991.797 64.8751   7
   2  -4  13 965.210 67.9540   4
   2  -4  13 928.638 50.7702   3
  -2   4 -13 935.225 58.3362   1
  -2   4 -13 923.942 67.2106   4
  -2  -4 -13 1001.22 53.3761   3
  -2  -4 -13 897.372 71.7197   8
   2  -4  13 903.737 63.2631   6
   2   4  13 1006.56 68.2274   4
   2  -4  13 894.135 49.6899   3
   2   4  13 975.893 69.5303   8
   2  -4  14-12.6172 22.7002   6
  -2  -4 -14 4.63705 26.3477   8
  -2   4 -14 2.31320 16.2089   1
   2   4  14-18.4820 28.1130   4
  -2  -4 -14 1.20393 9.67434   3
   2  -4  14-3.87290 25.2108   4
   2  -4  14-2.77019 8.08591   3
   2   4  14-15.2852 30.2226   8
   2  -4  14 1.70082 7.76659   3
  -2   4 -14 3.51550 24.1222   4
   2   4  15-19.5116 25.2041   4
  -2   4 -15-14.8298 26.8576   4
  -2   4 -15-14.6114 19.1620   1
   2   4  15 3.95159 26.7283   8
  -2  -4 -15-9.63760 28.5021   8
   2  -4  15 4.05544 23.9883   4
   2  -4  15-63.6521 22.4580   6
   2   4  15-12.6918 14.8026   5
  -2  -4 -15 4.66779 8.18794   3
  -2  -4 -16 525.800 54.6763   8
   2  -4  16 528.436 45.7323   6
   2   4  16 498.371 51.6398   4
   2   4  16 531.529 35.4508   5
   2  -4  16 473.433 49.9314   4
   2   4  16 499.290 50.8198   8
   2   4  17 1089.34 82.8184   4
   2   4  17 1166.79 62.4093   5
   2  -4  17 1202.62 75.7435   6
   2   4  18 455.265 49.5554   4
   2   4  18 355.885 48.6515   2
   2  -4  18 423.897 40.4059   6
   2   4  18 473.582 48.1859   8
   2   4  19 1594.15 99.5601   8
   2   4  19 1405.55 99.1985   2
   2   4  19 1623.86 102.700   4
   2   4  20 162.696 36.5392   4
   2   4  20 263.016 38.6408   8
   2   4  20 171.303 42.0478   2
  -2   5  21 793.168 69.2349   8
  -2   5  20-19.6937 29.1299   8
  -2   5  19 401.982 40.3510   4
  -2   5  19 301.287 45.8980   8
   2  -5 -18 5.33509 16.8063   3
  -2  -5  18 2.44065 17.9052   3
  -2   5  18-14.3468 28.5541   8
  -2   5  18-27.2170 29.5294   1
  -2   5  18-3.41022 23.0646   4
   2  -5 -17 69.0665 21.7746   3
  -2   5  17 65.7208 24.6940   4
  -2  -5  17 58.0964 21.8870   3
  -2   5  17 66.4803 28.7422   1
  -2   5  17 32.7952 29.6313   8
  -2  -5  17 60.6649 11.0214   7
  -2  -5  16 43.5451 19.3278   3
   2   5 -16 55.0066 18.5381   5
  -2   5  16 89.1031 24.2123   4
   2   5 -16 53.4264 20.8434   4
  -2   5  16 56.1097 28.0023   1
   2  -5 -16 104.762 22.4356   3
  -2   5  16 35.6070 21.3857   3
  -2   5  16 78.0886 31.8573   8
   2   5 -15 2580.20 135.843   5
  -2   5  15 2691.25 148.906   1
  -2   5  15 2712.96 140.618   3
  -2  -5  15 2401.52 135.011   3
  -2   5  15 2711.04 140.836   4
   2   5 -15 2683.31 137.013   4
   2  -5 -15 2782.66 140.194   3
  -2   5  15 2673.66 150.463   8
   2   5 -14 167.988 25.0723   4
  -2   5  14 169.055 29.6253   3
  -2   5  14 205.728 36.9298   8
  -2  -5  14 181.704 26.7498   3
   2  -5 -14 126.416 25.5836   3
  -2   5  14 174.544 31.8356   1
   2   5 -14 130.537 25.0397   5
   2  -5 -13 4942.44 251.913   3
   2   5 -13 5185.75 250.894   5
   2   5 -13 5223.66 249.988   4
  -2   5  13 5664.67 265.661   8
  -2   5  13 5659.90 262.868   1
  -2  -5  13 5005.75 249.532   3
  -2   5  13 5375.48 253.833   3
  -2   5  12 50.0200 24.7789   1
   2   5 -12 56.6818 18.1443   4
   2   5 -12 73.8795 20.1146   5
   2  -5 -12 34.6436 19.6920   3
  -2   5  12 52.9692 24.0014   8
  -2   5  12 83.6880 22.0972   3
  -2   5  11 3727.52 194.739   1
   2  -5 -11 3690.19 188.523   3
  -2   5  11 3971.55 197.867   8
   2   5 -11 3805.20 184.832   4
  -2   5  11 3789.13 188.819   3
   2  -5 -10 435.538 25.7064   9
   2  -5 -10 412.125 36.9385   3
   2   5 -10 344.428 32.3919   4
  -2   5  10 435.755 44.1160   8
  -2   5  10 404.454 36.2526   3
  -2   5   9 648.078 40.1449   6
   2  -5  -9 692.992 48.6145   3
   2  -5  -9 670.611 51.2159   7
  -2   5   9 587.808 45.9591   3
  -2   5   9 572.897 50.4118   8
   2   5  -9 684.500 44.6147   4
   2   5  -8 1547.53 82.9582   4
  -2   5   8 1532.51 87.1152   3
   2  -5  -8 1393.72 86.6056   3
  -2   5   8 1520.79 79.8139   6
   2  -5  -8 1542.12 89.8097   7
  -2   5   8 1471.64 90.9611   8
   2   5  -8 1648.34 87.0232   6
   2   5  -7 850.729 55.9630   6
   2   5  -7 849.751 52.4948   4
  -2   5   7 956.334 52.2416   6
  -2   5   7 905.026 60.7276   8
   2  -5  -7 866.293 58.8093   7
  -2   5   7 828.932 56.1115   3
   2  -5  -7 820.567 56.4572   3
  -2   5   6 1384.90 72.7781   6
  -2  -5   6 1264.51 63.6506   8
   2  -5  -6 1359.95 79.4970   7
   2   5  -6 1453.93 77.8533   6
   2  -5  -6 1291.36 77.2232   3
  -2   5   6 1370.27 77.1386   3
   2   5  -5 3363.87 155.193   8
  -2  -5   5 3317.26 156.092   8
  -2   5   5 3393.69 167.334   3
   2  -5  -5 3387.49 169.720   7
  -2   5   5 3598.50 163.948   6
   2   5  -5 3362.70 166.766   6
   2  -5  -5 3330.57 167.706   3
   2  -5  -4 2.46466 12.3222   3
   2  -5  -4 10.4636 14.5733   7
  -2   5   4-3.96987 11.1899   6
   2   5  -4 55.2801 9.05856   8
  -2   5   4 11.9087 12.2257   3
   2   5  -4-4.68226 12.9056   6
  -2  -5   4 47.6970 9.60273   8
   2   5  -3 1433.79 70.7004   8
   2  -5  -3 1512.63 79.6518   3
  -2   5   3 1319.58 75.0335   6
   2  -5  -3 1421.44 75.9807   6
  -2   5   3 1209.61 76.7686   8
   2   5  -3 1291.03 76.4657   6
  -2  -5   3 1432.08 71.7592   8
  -2  -5   2 4842.63 228.655   8
   2  -5  -2 5007.24 232.736   6
   2   5  -2 4952.95 227.539   8
  -2   5   2 4891.15 233.739   8
   2  -5  -1 22.2637 12.2606   7
   2  -5  -1 38.7168 11.8554   6
  -2  -5   1 39.2083 12.0129   8
   2   5  -1 50.9071 11.1225   8
  -2   5   1 69.9542 13.6006   8
  -2   5   0 2821.12 139.724   8
   2   5   0 3036.37 140.172   8
   2   5   0 3115.64 141.052   1
  -2  -5   0 2666.44 139.980   8
   2  -5   0 2663.44 141.074   6
   2  -5   0 2786.22 140.639   7
   2  -5   1 247.290 22.8549   7
   2   5   1 248.588 23.1989   1
   2  -5   1 189.393 21.7611   3
   2   5   1 283.753 25.0209   8
  -2  -5  -1 207.870 22.9882   8
   2  -5   2 2118.20 104.618   7
   2   5   2 2150.24 107.923   1
   2   5   2 2060.91 107.413   8
   2  -5   2 1909.01 105.597   3
   2   5   3 855.969 55.4566   1
   2  -5   3 844.398 52.5690   3
  -2   5  -3 817.385 53.6640   4
   2  -5   3 886.677 50.5637   7
  -2  -5  -4 411.828 34.7275   3
   2  -5   4 487.651 36.0621   3
   2  -5   4 494.771 32.8464   7
  -2   5  -4 501.131 38.0581   4
   2  -5   4 536.467 40.0468   6
   2  -5   5 4330.40 215.412   6
  -2   5  -5 4444.32 214.496   4
  -2  -5  -5 4390.82 211.923   3
   2  -5   5 4362.06 210.887   3
   2  -5   5 4646.32 207.061   7
  -2  -5  -5 3887.82 215.941   8
  -2  -5  -5 4722.89 210.196   9
  -2   5  -5 4461.79 215.664   5
   2   5   6 103.645 19.6742   8
   2  -5   6 84.2515 13.3955   7
  -2  -5  -6 94.5309 17.9179   3
  -2   5  -6 116.459 20.0833   5
   2  -5   6 59.2765 18.2119   6
  -2  -5  -6 83.1063 15.8675   9
   2  -5   6 72.4501 15.9593   3
  -2  -5  -6 106.997 21.2516   8
  -2   5  -6 117.258 20.6469   4
   2   5   7 4634.36 216.633   8
  -2   5  -7 4258.62 212.163   4
  -2  -5  -7 4422.63 205.897   9
   2   5   7 4313.48 214.838   1
   2  -5   7 4124.59 212.781   6
  -2   5  -7 4262.56 212.840   5
  -2  -5  -7 4297.05 213.084   7
   2  -5   7 4422.17 207.609   3
   2  -5   7 4506.06 201.113   7
  -2  -5  -7 4245.65 217.691   8
  -2  -5  -7 4219.88 207.953   3
  -2  -5  -8 102.431 16.3250   9
  -2   5  -8 92.6028 9.37531   8
   2  -5   8 79.6448 11.9915   7
  -2  -5  -8 125.526 23.4915   7
   2   5   8 95.6433 23.4779   8
  -2   5  -8 92.8337 22.0677   4
   2  -5   8 105.715 18.7279   3
  -2  -5  -8 90.8800 24.0108   8
   2  -5   8 97.2545 22.3994   6
   2   5   8 104.693 22.1879   1
  -2  -5  -8 121.180 20.4991   3
  -2   5  -8 67.1107 19.4400   5
  -2   5  -8 95.4344 15.9906   2
   2  -5   9 1328.11 71.2695   3
  -2  -5  -9 1284.41 68.1996   9
  -2  -5  -9 1167.09 81.8330   8
   2   5   9 1288.88 81.2758   8
   2  -5   9 1210.43 61.1219   7
  -2  -5  -9 1206.83 71.6958   3
  -2   5  -9 1278.19 78.1447   4
   2  -5   9 1297.93 78.4349   6
   2   5   9 1204.73 79.5465   1
  -2   5  -9 1213.39 67.9797   2
  -2  -5  -9 1257.46 77.5640   7
  -2   5  -9 1315.79 77.7957   5
   2   5  10 1375.22 85.5183   1
   2  -5  10 1309.11 80.8378   6
  -2   5 -10 1302.57 80.3312   5
  -2  -5 -10 1229.61 73.7880   3
  -2  -5 -10 1331.32 80.8821   7
  -2  -5 -10 1219.69 86.3885   8
  -2   5 -10 1243.38 79.2587   4
  -2   5 -10 1345.08 71.8349   2
   2  -5  10 1272.64 72.3694   3
   2   5  10 1447.65 86.1391   8
   2  -5  11 449.745 42.9303   6
   2  -5  11 495.159 34.9737   3
  -2  -5 -11 491.114 43.6775   7
  -2  -5 -11 437.435 36.1146   3
  -2  -5 -11 413.967 47.1401   8
  -2   5 -11 479.226 42.7743   5
  -2   5 -11 440.562 42.3219   4
   2   5  11 474.557 46.4301   8
   2   5  11 451.201 45.2250   1
  -2   5 -12 489.127 46.0239   4
  -2  -5 -12 478.247 45.5626   7
  -2   5 -12 527.949 36.9214   1
  -2  -5 -12 513.205 52.7462   8
   2   5  12 556.967 50.3058   1
  -2   5 -12 501.708 44.5482   5
   2  -5  12 546.575 46.6572   6
   2  -5  12 531.038 36.7158   3
  -2  -5 -12 498.361 37.9758   3
   2   5  12 516.950 50.1415   8
  -2   5 -13 4501.21 227.985   4
  -2   5 -13 4349.24 215.899   1
   2   5  13 4781.31 233.917   8
   2   5  13 4706.88 229.844   4
   2  -5  13 4380.40 227.550   6
  -2  -5 -13 4508.84 228.228   7
  -2  -5 -13 4398.52 237.559   8
   2   5  13 4820.35 233.616   1
  -2  -5 -13 4510.70 216.233   3
   2  -5  13 4753.34 214.428   3
   2  -5  14 117.796 17.3232   3
  -2  -5 -14 136.430 20.3024   3
  -2   5 -14 148.555 21.0609   1
   2  -5  14 152.037 18.1052   3
  -2  -5 -14 121.818 38.6368   8
  -2  -5 -14 156.586 31.2128   7
   2  -5  14 130.859 28.9217   6
   2   5  14 198.524 35.0661   4
  -2   5 -14 106.793 29.7570   4
   2   5  14 151.079 34.2696   8
   2  -5  15 3798.30 186.437   6
   2   5  15 3714.75 192.068   8
  -2  -5 -15 3720.96 198.194   8
   2   5  15 3974.88 191.620   4
  -2  -5 -15 3411.68 169.839   3
   2  -5  15 3504.15 166.454   3
  -2   5 -15 3730.49 188.374   4
  -2   5 -15 3411.82 173.742   1
   2  -5  15 3613.97 167.654   3
  -2  -5 -16 21.8801 29.7579   8
   2  -5  16 17.9778 21.6700   6
  -2  -5 -16 3.86094 9.84659   3
   2  -5  16 5.30466 6.27948   3
   2   5  16-1.81826 13.1711   5
  -2   5 -16-4.00573 23.4617   4
   2   5  16 22.3905 27.9702   8
   2   5  16-21.3034 25.6783   4
   2  -5  17 621.401 51.5262   6
   2   5  17 714.410 60.7932   4
  -2   5 -17 698.439 58.2926   4
   2   5  17 610.216 58.0028   8
   2   5  17 594.590 38.4741   5
   2   5  18-14.0171 29.4510   4
   2   5  18-32.8047 30.0351   8
   2   5  19 100.238 31.9679   8
   2   5  19 137.128 37.1613   4
   2   5  20-20.8402 28.3508   2
   2   5  20 4.86296 27.6392   8
   2   5  20-30.5519 28.0216   4
   2   5  21 604.786 63.8442   2
  -2   6  21 10.9205 39.2980   8
  -2   6  20 189.007 39.9842   8
  -2   6  19 178.017 34.8005   1
  -2   6  19 170.483 39.3923   8
  -2   6  19 188.253 30.9666   4
  -2  -6  18 472.876 39.7939   3
   2  -6 -18 460.181 42.3004   3
  -2   6  18 498.445 46.9385   4
  -2   6  18 465.667 53.1678   8
  -2   6  18 368.618 48.6380   1
   2   6 -18 443.430 41.7462   4
   2  -6 -17 730.416 55.5261   3
  -2   6  17 747.949 67.4032   8
  -2   6  17 764.275 65.3410   1
  -2  -6  17 712.486 41.0462   7
  -2  -6  17 738.242 53.8324   3
   2   6 -17 782.034 55.7151   4
   2   6 -17 727.543 54.5173   5
  -2   6  17 849.725 59.4853   4
   2   6 -16 807.369 57.5455   5
   2   6 -16 787.696 56.4536   4
  -2   6  16 780.689 68.6520   8
  -2  -6  16 813.531 56.4254   3
   2  -6 -16 718.359 57.4709   3
  -2   6  16 790.999 67.4245   1
  -2  -6  15 388.914 38.1115   3
   2  -6 -15 338.270 39.7672   3
   2   6 -15 381.298 38.4662   4
   2   6 -15 334.159 38.3616   5
  -2   6  15 402.667 50.4458   8
  -2   6  15 364.389 48.4474   1
   2   6 -14 771.811 54.4106   4
   2   6 -14 723.021 55.0753   5
  -2   6  14 710.555 56.3065   3
   2  -6 -14 713.898 55.7596   3
  -2   6  14 697.040 39.5599   5
  -2   6  14 821.201 65.3968   1
  -2   6  14 762.017 67.3416   8
  -2   6  13 869.022 68.5747   1
   2   6 -13 869.459 58.9934   4
   2   6 -13 800.908 60.5889   5
   2  -6 -13 948.587 65.0150   3
  -2   6  13 1017.56 74.5323   8
  -2   6  13 842.962 62.4171   3
   2   6 -12 38.1072 18.7769   4
   2  -6 -12 43.3987 9.27627   9
  -2   6  12 44.8069 26.5693   8
  -2   6  12 12.9871 19.8419   3
  -2   6  12 80.9177 26.8980   1
   2  -6 -12 73.0299 23.4989   3
  -2   6  11 3091.93 162.476   3
   2  -6 -11 3137.86 147.358   9
  -2   6  11 3148.02 170.715   8
   2  -6 -11 3240.43 164.036   3
   2   6 -11 3055.76 158.225   4
   2  -6 -10 144.575 28.3404   3
  -2   6  10 125.603 25.3935   3
   2  -6 -10 174.439 30.4509   7
  -2   6  10 195.093 33.3787   8
   2   6 -10 167.234 24.1925   4
  -2   6   9 2167.77 126.859   8
  -2   6   9 2142.32 121.148   3
   2  -6  -9 2228.65 126.685   7
  -2   6   9 2384.07 115.339   6
   2  -6  -9 2282.79 123.517   3
   2   6  -9 2191.05 117.955   4
  -2   6   8 2279.17 128.200   8
  -2   6   8 2212.39 122.519   3
   2   6  -8 2212.24 119.280   4
   2  -6  -8 2378.73 128.288   7
  -2   6   8 2297.59 116.975   6
   2   6  -8 2387.37 123.757   6
   2  -6  -8 2243.55 123.947   3
  -2   6   7 411.740 41.9086   8
   2  -6  -7 380.921 39.1688   7
  -2   6   7 452.488 38.3036   3
   2   6  -7 368.717 35.5771   6
  -2   6   7 353.576 31.1529   6
   2  -6  -7 396.635 37.7791   3
   2   6  -6 2767.45 138.640   6
  -2   6   6 2594.21 137.558   3
  -2   6   6 2568.77 132.950   6
  -2  -6   6 2580.38 123.910   8
   2  -6  -6 2651.75 140.820   7
   2  -6  -6 2626.90 138.807   3
   2   6  -6 2692.12 123.142   8
   2  -6  -5 1284.50 77.2293   7
   2   6  -5 1224.61 63.0408   8
   2   6  -5 1268.68 74.8941   6
  -2  -6   5 1188.59 64.0314   8
   2  -6  -5 1278.25 75.7204   3
  -2   6   5 1187.03 74.0005   3
  -2   6   5 1260.23 71.8172   6
  -2  -6   4 3561.22 171.626   8
   2   6  -4 3683.80 181.319   6
   2  -6  -4 3607.09 181.437   3
   2   6  -4 3761.28 170.961   8
  -2   6   4 3467.88 180.193   3
  -2   6   4 3667.28 178.336   6
  -2   6   3 2206.57 126.405   6
   2  -6  -3 2600.56 131.614   3
   2   6  -3 2404.47 129.835   6
  -2  -6   3 2544.44 123.527   8
   2  -6  -3 2543.51 128.229   6
   2   6  -3 2657.08 122.751   8
  -2   6   3 2443.68 130.677   8
  -2  -6   2 686.571 45.9627   8
   2  -6  -2 804.919 50.7195   6
   2   6  -2 769.096 46.0392   8
   2   6  -2 641.084 49.0744   6
  -2   6   2 816.929 51.8602   8
  -2  -6   1 639.401 44.5624   8
  -2   6   1 638.127 46.2389   8
   2  -6  -1 705.877 47.8687   6
   2   6  -1 747.493 45.1983   8
   2  -6  -1 666.739 47.6235   7
   2  -6   0 82.5207 18.0119   6
  -2   6   0 76.4350 15.2032   8
   2   6   0 95.7812 16.5812   8
   2  -6   0 68.0626 15.9369   7
  -2  -6   0 126.841 19.2563   8
   2  -6   1 2420.10 134.693   3
   2   6   1 2792.48 135.511   8
  -2  -6  -1 2538.38 135.334   8
   2   6   1 2725.46 135.564   1
   2  -6   1 2781.14 135.272   7
  -2   6  -1 2643.60 132.753   8
  -2  -6  -2 788.947 55.7035   8
  -2   6  -2 861.061 50.9210   8
   2  -6   2 759.161 51.7139   7
   2   6   2 733.233 54.1709   1
   2  -6   2 868.925 55.4963   3
   2   6   2 878.301 55.6268   8
   2   6   3 12837.5 556.206   1
  -2   6  -3 11725.0 546.806   8
   2  -6   3 12082.9 550.012   7
   2  -6   3 12125.9 553.157   3
   2   6   3 12238.8 555.117   8
   2  -6   4 3856.25 188.160   7
   2  -6   4 3768.03 194.696   6
  -2   6  -4 3996.91 185.457   8
  -2   6  -4 3997.14 194.325   4
   2  -6   4 4048.80 192.642   3
  -2  -6  -4 3834.81 192.834   3
   2  -6   5 4737.23 232.716   3
  -2  -6  -5 4868.61 234.857   3
  -2   6  -5 5020.15 236.742   4
  -2   6  -5 4745.19 224.988   8
   2  -6   5 5137.57 229.362   7
   2  -6   5 4675.92 237.013   6
  -2  -6  -6 3985.72 211.230   8
  -2   6  -6 4469.26 209.449   5
  -2  -6  -6 4337.26 201.482   9
  -2   6  -6 4417.37 207.715   4
  -2  -6  -6 4137.86 204.687   3
  -2   6  -6 4022.29 193.330   8
   2  -6   6 4171.43 203.300   3
   2  -6   6 4294.60 197.910   7
   2  -6   6 3862.95 206.610   6
   2  -6   7 1043.12 72.7855   6
   2  -6   7 1201.10 63.5206   7
  -2  -6  -7 1107.98 70.4551   3
   2   6   7 1241.65 77.1652   8
  -2   6  -7 1082.79 73.2928   4
  -2  -6  -7 1193.35 79.1315   8
  -2  -6  -7 1146.79 75.0130   7
  -2   6  -7 1125.69 58.9544   8
   2  -6   7 1151.32 69.2821   3
   2   6   7 1144.51 74.9107   1
  -2  -6  -7 1185.28 67.4404   9
  -2   6  -7 1128.05 74.1159   5
  -2   6  -8 4535.55 223.340   8
  -2  -6  -8 4896.26 249.464   8
  -2   6  -8 4967.83 242.679   4
   2   6   8 4862.84 244.826   1
   2  -6   8 5238.08 229.594   7
  -2  -6  -8 5035.59 244.468   7
  -2  -6  -8 4681.62 237.766   3
  -2  -6  -8 5394.15 235.282   9
   2  -6   8 5185.17 237.559   3
  -2   6  -8 5048.41 244.086   5
   2   6   8 5171.05 246.507   8
   2  -6   8 5050.77 244.120   6
   2  -6   9 707.597 59.6606   6
  -2   6  -9 862.601 62.5599   4
   2   6   9 842.442 65.0409   8
   2  -6   9 901.984 48.7392   7
  -2  -6  -9 815.516 67.0421   8
  -2  -6  -9 912.642 54.4147   9
   2  -6   9 860.628 57.0503   3
   2   6   9 960.982 66.5820   1
  -2   6  -9 879.405 51.8766   2
  -2  -6  -9 776.298 57.4082   3
  -2  -6  -9 819.651 62.0908   7
  -2   6  -9 951.907 64.3009   5
  -2   6 -10 752.591 47.3827   2
   2   6  10 915.046 65.2682   8
  -2  -6 -10 782.770 48.4698   9
  -2  -6 -10 697.463 57.5682   7
   2  -6  10 703.893 41.3504   7
   2   6  10 991.572 65.5260   1
  -2  -6 -10 642.307 61.5114   8
   2  -6  10 799.981 52.5206   3
  -2   6 -10 786.070 58.9668   4
   2  -6  10 775.305 59.2341   6
  -2  -6 -10 689.613 52.4856   3
  -2   6 -10 778.772 58.9202   5
  -2  -6 -11 1366.25 91.7376   8
   2   6  11 1325.92 86.8856   1
  -2  -6 -11 1240.98 82.9202   7
   2  -6  11 1280.71 73.7429   3
   2   6  11 1200.97 84.9014   8
  -2   6 -11 1374.53 83.0275   5
  -2  -6 -11 1160.39 75.7599   3
   2  -6  11 1224.69 81.7140   6
  -2   6 -11 1252.53 82.1624   4
   2   6  12 102.298 26.7104   1
  -2   6 -12 81.9846 23.9249   5
  -2  -6 -12 72.4035 21.4914   3
   2   6  12 90.1008 31.3476   8
   2  -6  12 125.528 20.7443   3
  -2   6 -12 88.1799 27.7583   4
  -2  -6 -12 76.5164 32.3962   8
  -2  -6 -12 96.9289 27.1066   7
   2  -6  12 95.3955 25.3709   6
  -2   6 -13 709.693 57.0577   5
  -2   6 -13 668.475 45.0796   1
  -2   6 -13 644.503 58.0590   4
   2   6  13 812.464 65.9389   8
  -2  -6 -13 653.935 65.2841   8
  -2  -6 -13 676.868 58.4559   7
   2  -6  13 660.984 57.3819   6
   2  -6  13 754.522 48.5431   3
   2   6  13 765.602 63.9459   1
  -2  -6 -13 722.150 50.9067   3
  -2  -6 -14 4.06771 25.4161   7
  -2  -6 -14 9.60293 18.1659   3
  -2   6 -14 19.3063 15.6101   1
   2   6  14-13.7707 26.0910   8
   2   6  14 13.8061 30.4369   1
   2  -6  14 27.6640 24.6937   6
  -2   6 -14 11.7618 23.8561   4
   2  -6  14 30.7726 16.7553   3
  -2  -6 -14 22.0804 30.7127   8
   2  -6  15 3.99829 25.4149   6
  -2   6 -15 44.7346 15.1583   1
   2   6  15 21.4588 22.8277   4
   2   6  15 14.1749 26.0096   8
   2  -6  15 33.5746 15.9219   3
  -2  -6 -15-2.17220 16.4479   3
  -2   6 -15 4.02860 23.8414   4
  -2  -6 -15 5.72766 25.7437   8
   2  -6  15 23.8708 13.5861   3
   2   6  16 353.797 30.8183   6
   2  -6  16 365.981 26.7763   3
   2  -6  16 288.881 39.8111   6
  -2  -6 -16 380.234 30.7290   3
   2   6  16 406.030 46.8752   4
   2   6  16 345.940 44.1684   8
  -2  -6 -16 308.520 48.2269   8
  -2   6 -16 340.988 42.4361   4
   2   6  17 774.341 63.8739   4
   2  -6  17 643.310 37.4879   3
   2   6  17 815.417 68.3297   8
  -2   6 -17 675.071 60.1820   4
   2  -6  17 699.037 58.0250   6
   2   6  17 694.322 43.8271   5
   2   6  18 632.626 60.8235   4
   2   6  18 551.464 58.9744   8
  -2   6 -18 591.183 56.4250   4
   2   6  19 503.444 58.1087   4
   2   6  19 546.171 58.9733   8
   2   6  20 382.718 51.0554   4
   2   6  20 401.637 52.5026   8
   2   6  21 22.8225 35.3422   2
  -2   7  21 41.5282 34.4522   8
  -2   7  20 180.355 38.9994   1
  -2   7  20 128.845 40.7631   8
  -2   7  19 33.0721 29.3475   1
  -2   7  19 34.7270 29.6938   8
  -2   7  19 48.6287 26.8504   4
   2   7 -18-3.34573 21.2549   5
   2  -7 -18-6.94911 19.5363   3
  -2   7  18 5.67956 29.0893   8
   2   7 -18 9.72531 19.5377   4
  -2  -7  18 12.0330 18.7899   3
  -2   7  18 10.8546 29.5253   1
  -2   7  18 3.98594 22.1718   4
  -2   7  17 132.412 36.7335   1
  -2   7  17 127.827 36.5967   8
  -2  -7  17 52.6992 23.3704   3
   2  -7 -17 57.0667 23.6072   3
   2   7 -17 54.8594 23.7319   5
   2   7 -16 425.760 44.1854   5
   2  -7 -16 392.349 43.1886   3
  -2   7  16 367.428 50.4522   1
  -2   7  16 442.861 53.5282   8
  -2  -7  16 431.833 43.1532   3
   2   7 -16 366.532 40.4950   4
  -2   7  15 431.689 28.9500   5
   2   7 -15 459.654 46.7301   5
  -2   7  15 405.349 53.7237   8
   2   7 -15 582.268 46.7850   4
  -2   7  15 447.226 54.2814   1
   2  -7 -15 460.483 47.6457   3
  -2   7  14 1617.77 110.644   8
   2   7 -14 1605.47 99.9489   5
   2  -7 -14 1593.62 100.087   3
   2   7 -14 1697.83 97.2376   4
  -2   7  14 1734.66 111.122   1
   2  -7 -13 237.297 37.5558   3
   2   7 -13 264.800 36.3899   5
  -2   7  13 250.041 41.8095   1
  -2   7  13 258.044 42.4960   8
   2   7 -13 185.294 31.4047   4
   2  -7 -13 186.610 17.9380   9
  -2   7  12 1802.64 115.905   8
   2  -7 -12 1699.67 106.704   3
  -2   7  12 1878.17 114.177   1
   2   7 -12 1824.70 103.462   4
   2  -7 -12 1788.43 90.4953   9
   2   7 -11 362.980 35.5513   4
   2  -7 -11 225.314 34.5445   3
  -2   7  11 254.810 40.5908   8
   2  -7 -11 262.822 40.2260   7
  -2   7  11 283.356 37.3633   3
   2  -7 -10 279.267 37.9956   7
   2  -7 -10 252.995 35.6323   3
  -2   7  10 254.382 33.8803   3
   2   7 -10 301.920 34.0732   4
  -2   7   9 3441.75 170.321   6
  -2   7   9 3353.25 183.372   8
   2   7  -9 3492.84 174.362   4
   2  -7  -9 3358.20 178.768   3
   2  -7  -9 3492.99 183.142   7
  -2   7   9 3457.07 177.850   3
   2  -7  -8 75.4647 25.7816   3
   2   7  -8 54.9613 20.7922   4
   2  -7  -8 32.0487 25.5390   7
   2   7  -8 30.6454 21.9152   6
  -2   7   8 51.7682 18.6295   6
  -2   7   8 37.6758 21.6820   3
  -2   7   8 66.9914 27.7669   8
   2   7  -7 8913.59 406.369   8
  -2   7   7 8852.42 425.025   3
  -2   7   7 9175.06 421.143   6
   2  -7  -7 9384.28 430.448   7
   2  -7  -7 8957.30 426.511   3
   2   7  -7 9791.70 427.201   6
  -2   7   6 696.462 54.1202   3
   2  -7  -6 684.026 54.1678   3
   2   7  -6 778.688 55.0736   6
  -2   7   6 732.500 51.9938   6
   2   7  -6 660.392 39.7462   8
   2  -7  -6 692.895 56.4006   7
   2   7  -5 3614.43 178.690   6
   2   7  -5 3486.35 164.401   8
  -2   7   5 3368.08 174.610   6
   2  -7  -5 3679.68 179.784   3
   2  -7  -5 3417.69 179.717   7
  -2  -7   5 3406.99 165.478   8
  -2  -7   4 479.288 34.5453   8
   2  -7  -4 555.433 44.9846   3
   2   7  -4 506.296 42.3205   6
  -2   7   4 490.416 40.2947   6
  -2   7   4 472.058 42.8302   8
   2   7  -4 477.590 33.5496   8
  -2   7   3 1687.06 101.338   6
   2   7  -3 1778.92 103.582   6
  -2  -7   3 1905.10 97.3475   8
   2  -7  -3 1849.87 104.676   3
  -2   7   3 1954.35 105.655   8
   2   7  -3 1863.04 96.0673   8
  -2   7   2 260.219 29.7957   6
  -2  -7   2 270.668 26.2695   8
  -2   7   2 265.775 28.9746   8
   2  -7  -2 288.233 29.6858   6
   2   7  -2 251.856 25.1853   8
   2   7  -1 11663.5 504.028   8
  -2  -7   1 10660.2 503.908   8
   2  -7  -1 11134.2 508.061   6
  -2   7   1 11154.6 507.459   8
   2  -7  -1 10502.5 507.532   7
   2  -7   0 360.167 34.8199   7
   2  -7   0 385.174 36.3949   6
   2   7   0 444.737 35.9277   8
  -2   7   0 408.869 35.7638   8
  -2  -7   0 338.118 33.9307   8
  -2  -7  -1 17796.8 836.744   8
   2  -7   1 18634.1 836.403   7
   2   7   1 19683.6 837.177   8
  -2   7  -1 18462.9 833.666   8
   2  -7   1 18145.8 837.505   3
  -2   7  -2 226.569 26.6013   8
   2  -7   2 215.606 29.8305   3
   2  -7   2 222.661 28.3091   7
   2   7   2 218.256 30.7226   1
   2   7   2 321.920 33.3352   8
  -2  -7  -2 198.863 29.5664   8
   2  -7   3 17235.2 753.331   3
   2   7   3 17783.0 755.359   8
   2   7   3 18067.2 756.187   1
  -2  -7  -3 14926.6 753.293   8
   2  -7   3 15959.0 748.615   7
  -2   7  -3 16207.4 745.588   8
   2   7   4 249.255 32.3848   8
   2   7   4 238.030 31.3344   1
  -2   7  -4 268.125 32.6565   4
   2  -7   4 281.546 32.5089   3
  -2  -7  -4 269.201 32.2038   3
   2  -7   4 248.703 32.5349   6
   2  -7   4 235.292 27.7714   7
  -2   7  -4 270.911 25.9235   8
  -2  -7  -5 898.969 61.5189   3
  -2   7  -5 861.155 62.3824   4
   2  -7   5 921.385 61.9361   3
  -2   7  -5 826.638 52.7024   8
   2  -7   5 848.966 63.4878   6
   2  -7   5 1097.33 59.9247   7
  -2  -7  -6 877.132 58.9228   3
   2  -7   6 955.043 60.4344   3
  -2   7  -6 788.659 47.9409   8
   2  -7   6 793.655 52.7117   7
   2  -7   6 786.134 60.3925   6
  -2   7  -6 810.305 59.3455   4
  -2   7  -7 4929.13 241.549   5
  -2  -7  -7 5102.91 233.873   9
   2  -7   7 5055.61 236.791   3
  -2  -7  -7 4707.70 245.318   8
  -2  -7  -7 4709.56 236.473   3
  -2   7  -7 4643.65 222.840   8
  -2   7  -7 4901.33 239.846   4
   2  -7   7 4765.24 240.995   6
  -2  -7  -7 4870.85 242.813   7
   2  -7   7 4895.33 229.159   7
  -2  -7  -8 58.9017 20.1526   9
  -2   7  -8 128.068 26.9094   4
   2  -7   8 70.1475 25.8822   3
   2  -7   8 67.6938 18.6755   7
  -2  -7  -8 37.9664 22.3740   3
  -2  -7  -8 83.2133 29.5226   8
  -2  -7  -8 82.4115 25.9238   7
   2   7   8 84.5619 26.7955   8
   2  -7   8 81.0190 25.4918   6
  -2   7  -8 60.1604 25.6071   5
  -2   7  -8 58.1438 10.6582   8
   2   7   8 103.394 28.9612   1
  -2   7  -9 5849.24 277.702   2
  -2   7  -9 5884.69 292.726   5
   2   7   9 6212.94 296.839   8
  -2  -7  -9 6173.98 283.152   9
  -2  -7  -9 5898.75 288.319   3
   2  -7   9 5568.95 292.132   6
   2   7   9 6042.56 295.362   1
   2  -7   9 6180.68 277.229   7
  -2  -7  -9 5643.97 292.898   7
  -2   7  -9 6184.87 293.145   4
   2  -7   9 6187.10 286.882   3
  -2  -7  -9 5825.74 299.497   8
  -2  -7 -10 29.0682 26.3978   7
   2  -7  10 33.4247 12.8048   7
   2   7  10 30.5776 24.8392   8
   2   7  10-8.62372 25.5188   1
  -2   7 -10 22.6113 23.9600   4
  -2   7 -10 11.6608 22.5618   5
   2  -7  10 24.3190 25.1152   6
  -2  -7 -10 44.9786 22.9907   3
  -2  -7 -10 35.5757 27.6648   8
  -2  -7 -10 6.79406 16.4322   9
   2  -7  10 34.2578 22.1092   3
  -2   7 -10 15.1772 13.9503   2
  -2  -7 -11 1388.26 95.6624   7
  -2  -7 -11 1441.85 82.1807   9
   2   7  11 1531.96 99.4725   8
  -2  -7 -11 1462.42 102.603   8
  -2   7 -11 1449.55 80.7741   2
   2  -7  11 1585.36 88.0591   3
   2  -7  11 1552.51 76.1051   7
  -2   7 -11 1450.08 94.2089   4
   2  -7  11 1511.44 96.9025   6
  -2   7 -11 1419.13 93.1831   5
  -2  -7 -11 1554.42 91.3847   3
   2   7  11 1680.68 101.173   1
   2  -7  12 937.150 62.2049   3
   2  -7  12 1008.98 73.2921   6
  -2   7 -12 1082.03 72.9764   4
  -2  -7 -12 890.307 70.7100   7
   2   7  12 1010.27 75.5374   8
  -2  -7 -12 914.235 77.9070   8
  -2   7 -12 925.486 70.0096   5
  -2  -7 -12 921.075 64.4336   3
   2   7  12 879.010 72.9839   1
  -2   7 -13-20.3861 28.7648   4
  -2   7 -13 8.04512 23.7895   5
  -2  -7 -13-17.2755 33.7266   8
  -2  -7 -13 4.46379 24.0059   7
  -2  -7 -13 9.34942 22.5732   3
   2  -7  13 13.2154 18.1360   3
   2   7  13-28.7783 27.5355   1
   2   7  13 4.83471 31.9674   8
   2  -7  13-8.64670 25.8130   6
   2  -7  14 854.583 54.0175   3
  -2   7 -14 689.409 46.0380   1
  -2   7 -14 711.540 62.9894   4
  -2  -7 -14 793.827 72.7062   8
   2   7  14 763.436 53.7865   6
  -2  -7 -14 570.924 59.9554   7
  -2  -7 -14 796.583 56.2327   3
   2   7  14 828.252 67.6494   1
   2   7  14 807.452 67.2896   8
  -2   7 -14 776.705 62.6700   5
   2  -7  14 679.845 60.6861   6
   2   7  15 10.2506 28.8393   8
   2   7  15 82.1408 30.6728   1
  -2  -7 -15 12.3859 29.6371   8
  -2   7 -15 38.6244 26.5969   4
  -2  -7 -15 13.9322 20.2145   3
   2  -7  15 45.1857 19.3415   3
  -2   7 -15 24.4838 12.9583   1
   2   7  15 15.6504 16.6092   6
   2  -7  15 26.5499 26.1939   6
  -2  -7 -15 18.6244 25.9236   7
   2  -7  16 230.113 25.4209   3
  -2  -7 -16 221.736 27.9972   3
  -2   7 -16 175.467 35.6348   4
   2  -7  16 231.196 26.5991   3
  -2  -7 -16 134.378 41.1025   8
   2  -7  16 191.031 34.9343   6
   2   7  16 244.275 27.2051   6
   2   7  16 273.094 41.4417   4
   2   7  16 210.791 40.7559   8
  -2   7 -17 130.142 32.2453   4
   2   7  17 141.261 38.1802   4
   2   7  17 151.626 40.1906   8
   2   7  18 40.2704 31.9902   4
  -2   7 -18 13.8336 25.6645   4
   2   7  18 11.0532 30.7536   8
   2   7  19-11.2436 31.6085   8
   2   7  19-5.22750 30.9154   4
  -2   7 -19 28.3833 32.6904   4
   2   7  20 39.9855 35.7209   8
  -2   8  20 18.9570 36.0088   8
  -2   8  20 109.327 37.3765   1
  -2   8  19 41.8032 32.6153   1
  -2   8  19 74.6032 28.7118   4
  -2   8  19 81.2400 36.3548   8
   2   8 -18-3.53743 21.3969   4
   2   8 -18 61.3685 26.7537   5
   2  -8 -18 93.6017 29.3718   3
  -2   8  18 52.7938 33.3803   1
  -2   8  18 42.8558 33.3555   8
  -2  -8  18 46.7702 20.5840   3
  -2  -8  17-17.1995 19.3418   3
  -2   8  17-5.73892 25.7800   1
   2   8 -17 3.55274 20.1876   4
   2   8 -17 3.94122 21.9233   5
   2  -8 -17 15.9822 24.0806   3
  -2   8  17-29.9712 36.4587   8
   2  -8 -16 16.3532 25.7624   3
   2   8 -16 3.55193 20.8132   4
   2   8 -16 24.0200 24.5780   5
  -2   8  16 41.3173 29.0517   8
  -2   8  16-5.61041 32.5420   1
   2  -8 -15 74.9020 29.1747   3
   2   8 -15 101.411 31.0549   5
  -2   8  15 121.099 36.8050   8
  -2   8  15 87.4620 39.4989   1
   2   8 -15 49.4787 25.6806   4
  -2   8  14 924.223 77.4185   8
   2   8 -14 756.819 60.5083   4
   2   8 -14 837.298 65.7204   5
   2  -8 -14 767.963 44.6041   9
  -2   8  14 885.082 76.0141   1
   2  -8 -14 802.475 65.3417   3
  -2   8  13 792.573 68.9303   1
   2  -8 -13 661.649 61.5075   3
   2   8 -13 625.270 54.7612   4
   2  -8 -13 691.171 43.5442   9
  -2   8  13 733.971 68.0339   8
  -2   8  12 2461.77 142.732   1
  -2   8  12 2337.00 142.374   8
   2  -8 -12 2241.24 140.991   7
   2  -8 -12 2384.99 118.877   9
   2  -8 -12 2351.59 136.369   3
   2   8 -12 2318.71 130.881   4
  -2   8  11 286.774 43.8950   8
   2   8 -11 312.646 38.1940   4
   2  -8 -11 282.007 38.1519   3
   2  -8 -11 353.212 45.3678   7
   2  -8 -10 1220.94 86.8882   7
   2  -8 -10 1245.38 83.6784   3
  -2   8  10 1477.11 92.3482   8
   2   8 -10 1145.62 57.7848   2
   2   8 -10 1343.22 79.7543   4
   2   8  -9 10.0616 20.4497   4
  -2   8   9 65.1764 21.3689   6
  -2   8   9-19.0593 26.8289   8
   2   8  -9 30.9791 9.36518   1
   2  -8  -9 73.7226 28.7353   3
   2  -8  -9 87.4209 33.7817   7
   2  -8  -8 96.5451 26.5688   3
   2   8  -8 56.1518 21.8851   4
   2   8  -8 84.8716 23.6616   6
   2  -8  -8 57.8723 25.9959   7
  -2   8   8 64.0590 20.2452   6
   2   8  -8 68.9319 10.0206   8
   2   8  -7 1445.11 74.5614   8
   2  -8  -7 1476.69 93.7553   3
  -2   8   7 1462.57 87.9622   6
   2   8  -7 1602.01 93.9622   6
   2  -8  -7 1490.14 96.6838   7
   2  -8  -6 2565.46 145.411   7
   2   8  -6 2613.61 126.636   8
   2   8  -6 2597.22 142.793   6
  -2   8   6 2591.15 138.684   6
   2  -8  -6 2619.37 144.007   3
  -2   8   5 10911.9 498.256   8
   2   8  -5 10747.6 495.696   6
   2   8  -5 10513.7 480.591   8
  -2   8   5 10599.3 492.095   6
   2  -8  -5 10890.3 497.087   3
   2  -8  -5 9706.51 495.427   7
  -2  -8   5 10882.6 482.204   8
  -2   8   4 7612.16 361.864   6
   2   8  -4 7614.39 352.066   8
   2  -8  -4 7676.68 365.316   3
   2   8  -4 7767.74 364.613   6
  -2   8   4 8192.35 367.382   8
  -2  -8   4 7322.80 352.738   8
  -2  -8   3 11080.8 503.367   8
   2   8  -3 11112.6 501.846   8
  -2   8   3 11271.2 512.543   8
  -2   8   3 10530.0 509.662   6
   2   8  -3 10715.3 511.323   6
   2  -8  -3 11380.8 513.635   3
  -2   8   2 3852.46 195.723   8
   2  -8  -2 3710.65 195.890   7
  -2  -8   2 4003.70 191.451   8
   2   8  -2 3808.58 188.890   8
   2  -8  -1 1514.86 92.0875   7
   2   8  -1 1558.32 87.5226   8
   2  -8  -1 1505.44 91.1878   6
  -2  -8   1 1526.13 88.5900   8
  -2   8   1 1494.42 89.8322   8
  -2  -8   0 134.365 22.6678   8
   2  -8   0 118.855 22.4744   7
   2  -8   0 117.121 23.2442   6
   2   8   0 125.536 21.2237   8
  -2   8   0 150.358 23.7476   8
   2   8   1 2997.21 148.841   8
   2  -8   1 2833.86 150.418   3
  -2   8  -1 3016.17 147.702   8
   2  -8   1 3010.48 150.185   7
  -2  -8  -1 2763.52 149.236   8
   2   8   1 2766.36 149.542   6
   2  -8   2 5873.04 287.885   3
  -2  -8  -2 5443.23 286.771   8
   2   8   2 6272.04 288.475   1
   2   8   2 5730.69 286.959   6
  -2   8  -2 5676.05 281.508   8
   2  -8   2 6254.76 286.877   7
   2   8   2 6394.02 288.535   8
   2  -8   3 11205.0 511.770   7
  -2  -8  -3 11510.7 516.711   3
   2   8   3 12102.0 517.741   1
  -2   8  -3 10932.2 506.762   8
   2   8   3 9949.79 512.011   6
  -2  -8  -3 10554.7 516.136   8
   2  -8   3 10868.0 514.118   3
   2   8   3 11982.5 516.688   8
   2  -8   4 4301.92 211.407   7
   2  -8   4 4553.87 217.033   3
   2   8   4 4416.68 217.882   1
   2  -8   4 3991.93 216.440   6
   2   8   4 4901.09 220.471   8
  -2   8  -4 4090.32 205.866   8
  -2  -8  -4 4405.00 216.829   3
  -2  -8  -4 3841.56 216.719   8
  -2   8  -5 11512.3 537.600   8
  -2  -8  -5 12205.8 550.312   3
   2  -8   5 11846.1 543.563   7
   2   8   5 11361.6 550.935   8
   2  -8   5 11558.1 552.242   6
   2  -8   5 12214.2 549.516   3
   2   8   5 12214.3 552.961   1
  -2   8  -5 12372.4 551.836   4
  -2  -8  -6 2021.21 121.508   7
  -2   8  -6 1993.30 104.838   8
   2  -8   6 1940.24 119.835   6
  -2  -8  -6 2165.92 118.308   3
  -2   8  -6 2119.36 119.542   4
   2  -8   6 2132.09 117.477   3
   2  -8   6 2048.70 111.626   7
  -2   8  -7 4327.54 220.689   4
  -2  -8  -7 4555.81 225.045   7
  -2   8  -7 4185.49 203.041   8
  -2  -8  -7 4635.63 214.681   9
   2  -8   7 4460.08 211.378   7
   2  -8   7 4247.20 216.844   3
  -2   8  -7 4599.63 223.774   5
  -2  -8  -7 4223.81 217.744   3
   2  -8   7 3912.26 220.000   6
   2  -8   8 286.827 31.2525   7
  -2  -8  -8 312.789 41.8970   7
   2  -8   8 279.429 37.8485   6
  -2   8  -8 317.788 24.6875   8
  -2  -8  -8 298.093 44.5820   8
   2  -8   8 354.727 38.6213   3
  -2  -8  -8 356.156 39.2855   3
  -2  -8  -8 333.352 34.4130   9
  -2   8  -8 411.723 42.8476   4
  -2   8  -8 343.837 42.1282   5
   2   8   8 316.700 43.2162   8
  -2   8  -9 14.5253 7.23572   8
   2  -8   9-3.35106 23.0112   3
  -2  -8  -9 27.1134 23.1616   7
  -2   8  -9 29.9638 25.3309   5
   2  -8   9 2.19666 16.6334   7
   2   8   9 13.7213 24.0352   8
   2   8   9 45.2104 24.0460   1
   2  -8   9 30.8345 22.2875   6
  -2  -8  -9 21.1634 26.7632   8
  -2   8  -9 44.3182 24.5211   4
  -2  -8  -9 51.4028 24.4794   3
  -2  -8  -9 49.5919 19.9757   9
   2   8  10 175.592 36.2689   8
  -2   8 -10 124.277 30.9588   4
  -2  -8 -10 231.598 27.4595   9
   2  -8  10 188.101 22.8522   7
  -2  -8 -10 157.816 33.6224   7
  -2  -8 -10 129.389 28.8145   3
   2  -8  10 119.053 27.3784   3
  -2   8 -10 206.369 22.7579   2
   2   8  10 196.846 35.0045   1
   2  -8  10 162.228 30.7560   6
  -2  -8 -10 176.841 40.7473   8
  -2   8 -10 185.980 34.3211   5
   2   8  11 392.709 47.5802   1
   2  -8  11 386.547 45.5099   6
  -2   8 -11 472.648 46.7748   4
   2  -8  11 422.030 31.6891   7
  -2  -8 -11 375.544 35.6063   9
  -2  -8 -11 420.193 52.8477   8
  -2   8 -11 415.454 33.0956   2
   2   8  11 383.151 47.6111   8
  -2   8 -11 420.203 46.4976   5
  -2  -8 -11 332.733 46.2912   7
   2  -8  11 483.386 43.3983   3
  -2  -8 -11 373.953 42.0341   3
   2  -8  12 210.875 37.2618   6
  -2  -8 -12 189.637 38.3695   7
  -2  -8 -12 188.748 33.1973   3
   2  -8  12 291.506 33.8330   3
  -2   8 -12 208.133 37.1658   5
   2   8  12 162.028 36.2353   8
   2   8  12 180.942 37.6035   1
  -2  -8 -12 227.246 42.1004   8
   2  -8  12 201.881 19.3719   7
   2   8  12 237.763 32.8460   6
  -2   8 -12 259.189 24.5839   2
  -2  -8 -12 187.776 26.1779   9
  -2   8 -12 237.217 36.0879   4
  -2  -8 -13 254.467 46.4608   8
  -2   8 -13 328.577 42.4620   4
  -2  -8 -13 262.203 37.2358   3
  -2   8 -13 258.971 41.4726   5
   2  -8  13 332.604 36.0695   3
   2  -8  13 285.578 40.9469   6
  -2  -8 -13 233.412 40.3815   7
   2   8  13 290.085 43.8686   1
   2   8  13 212.469 32.3087   6
   2   8  13 235.400 43.6419   8
  -2  -8 -14 135.202 41.8290   8
  -2  -8 -14 197.965 40.9643   7
   2  -8  14 150.136 27.5420   3
  -2   8 -14 141.972 18.8546   1
   2   8  14 180.102 27.9622   6
  -2   8 -14 197.596 36.0136   5
   2   8  14 181.471 38.0496   1
   2  -8  14 188.062 35.4018   6
   2   8  14 150.794 36.5587   8
  -2  -8 -14 117.143 27.8911   3
  -2   8 -14 197.466 37.1028   4
   2   8  15 158.751 26.1711   6
  -2   8 -15 150.888 34.9060   4
   2  -8  15 129.055 26.1143   3
   2   8  15 153.846 35.9156   1
  -2  -8 -15 186.441 43.2479   8
   2   8  15 193.841 39.7237   8
   2  -8  15 170.163 33.8863   6
  -2  -8 -15 155.025 39.4966   7
  -2  -8 -15 203.072 30.2362   3
  -2   8 -15 162.541 34.0869   5
  -2  -8 -16 6.27807 21.6975   3
   2  -8  16-5.34281 19.8450   3
   2   8  16 34.0348 32.2344   8
   2   8  16 40.7075 18.8915   6
  -2   8 -16-9.32899 27.3234   4
   2   8  17 30.8505 28.9165   4
   2   8  17 11.6474 34.1144   8
  -2   8 -17 4.73144 25.1559   4
   2   8  18 23.8311 35.9322   8
   2   8  18 37.0213 29.7684   4
   2   8  19 5.43925 29.5924   4
   2   8  19 12.1077 31.4032   8
  -2   9  19 32.1397 33.0095   1
  -2   9  19 87.0632 39.2980   8
  -2   9  18 91.9431 35.4239   8
  -2   9  18 37.8730 32.0280   1
  -2   9  17-6.43692 37.7014   8
  -2   9  17-24.7166 34.3719   1
   2   9 -17 4.45059 24.2136   5
   2   9 -16 202.614 34.6530   5
  -2   9  16 229.794 45.2519   1
   2  -9 -16 146.172 34.1196   3
  -2   9  16 139.126 42.1539   8
   2   9 -16 152.582 30.1654   4
   2  -9 -15 143.494 33.5420   3
   2   9 -15 159.018 33.3659   5
   2   9 -15 157.458 32.8030   4
  -2   9  15 177.368 43.0644   1
   2  -9 -15 146.024 15.0502   9
  -2   9  15 167.138 38.9017   8
   2   9 -14-22.6735 30.8924   5
   2  -9 -14-4.69182 28.0129   3
   2  -9 -14 22.6424 14.4265   9
  -2   9  14-17.4278 34.6847   1
   2   9 -14-11.7863 26.5699   4
  -2   9  14-6.04509 31.3553   8
  -2   9  13 341.873 47.6073   1
   2  -9 -13 228.565 27.3414   9
  -2   9  13 259.254 47.2022   8
   2   9 -13 248.226 36.1440   4
   2  -9 -13 273.230 42.7562   3
  -2   9  12 403.607 53.7395   1
  -2   9  12 400.894 54.0331   8
   2  -9 -12 397.489 51.9221   7
   2   9 -12 436.552 45.7829   4
   2  -9 -12 449.659 52.5216   3
   2   9 -11-15.3908 27.8693   4
   2  -9 -11 10.7281 29.1807   7
   2  -9 -11-9.29921 32.3565   3
  -2   9  11 33.2049 30.4464   8
   2   9 -10 1960.09 99.4211   1
   2  -9 -10 2207.25 130.697   7
   2   9 -10 2255.87 121.878   4
  -2   9  10 2181.78 131.501   8
   2  -9 -10 2211.55 126.891   3
  -2   9   9 51.6097 31.1789   8
   2  -9  -9 163.840 35.9218   3
   2  -9  -9 146.714 36.2456   7
   2   9  -9 109.542 25.7992   4
   2   9  -9 105.028 15.4588   1
   2   9  -8 6468.45 301.832   8
   2  -9  -8 6546.34 326.933   3
  -2   9   8 6976.79 321.646   6
   2   9  -8 7058.64 328.336   6
   2  -9  -8 6719.82 330.782   7
   2   9  -7 875.765 52.0043   8
   2  -9  -7 777.988 70.8938   7
   2  -9  -7 898.680 71.1584   3
   2   9  -7 1020.04 72.1882   6
  -2   9   7 1004.81 67.4779   6
  -2   9   6 4731.12 238.921   8
   2  -9  -6 4688.15 238.744   7
   2   9  -6 4377.47 216.250   8
   2  -9  -6 4792.26 236.734   3
  -2   9   6 4635.56 231.195   6
   2   9  -6 4729.20 235.474   6
  -2   9   5 449.626 46.5920   8
   2  -9  -5 410.541 45.2525   3
  -2   9   5 382.192 41.7500   6
   2   9  -5 315.868 41.7263   6
   2   9  -5 392.317 33.2398   8
   2   9  -4 387.599 34.1906   8
  -2  -9   4 373.547 34.5150   8
  -2   9   4 415.981 45.2265   8
  -2   9   4 293.622 37.5298   6
   2   9  -4 357.189 40.4477   6
   2  -9  -4 418.038 43.9451   3
  -2   9   3 100.931 25.2341   6
  -2   9   3 100.076 26.6132   8
   2   9  -3 94.8854 20.6150   8
   2  -9  -3 149.615 31.3481   3
   2   9  -3 89.6094 25.8008   6
  -2  -9   3 80.0295 21.2732   8
  -2  -9   2 7807.68 370.829   8
  -2   9   2 8186.40 377.415   8
   2  -9  -2 7629.88 377.787   7
   2   9  -2 7954.05 369.387   8
   2   9  -1 1775.77 99.5280   8
  -2  -9   1 1629.94 99.8437   8
   2  -9  -1 1780.57 105.904   7
  -2   9   1 1718.47 102.782   8
   2   9   0 12527.1 552.470   8
   2  -9   0 11716.2 555.633   7
  -2   9   0 11776.8 552.320   8
  -2  -9   0 11826.2 553.094   8
   2   9   1 1877.90 108.028   8
   2   9   1 1816.25 109.450   6
  -2  -9  -1 1855.08 109.008   8
   2  -9   1 1785.61 110.315   6
   2  -9   1 1739.17 109.221   3
  -2   9  -1 1933.74 106.930   8
   2  -9   1 1869.98 109.308   7
   2  -9   2 6286.72 292.690   7
   2  -9   2 6008.47 293.988   3
  -2   9  -2 5893.67 287.208   8
   2   9   2 6143.44 292.590   8
  -2  -9  -2 5641.93 293.014   8
   2   9   2 5744.63 292.864   6
  -2  -9  -2 5872.39 294.819   3
   2   9   2 6370.70 294.534   1
   2  -9   3 35.5716 21.1019   3
  -2  -9  -3 60.0540 22.8866   8
  -2   9  -3 54.4275 17.5374   8
   2   9   3 3.92870 20.9765   1
   2  -9   3 62.7059 23.1207   7
   2   9   3 47.2107 22.2103   6
  -2  -9  -3 24.5833 23.8443   3
   2   9   3 96.3353 26.7039   8
   2  -9   4 915.309 66.2495   3
  -2   9  -4 832.432 57.2194   8
   2   9   4 815.622 63.0464   6
  -2  -9  -4 729.014 64.8006   8
   2   9   4 1042.76 69.8755   8
   2  -9   4 833.691 66.5122   6
   2  -9   4 870.708 61.1011   7
   2   9   4 830.117 64.8482   1
  -2  -9  -4 852.147 65.9662   3
   2   9   5 115.535 29.5529   1
   2  -9   5 135.833 24.6120   7
   2  -9   5 156.232 29.7917   3
   2   9   5 186.004 33.2517   8
  -2   9  -5 122.205 28.9739   4
  -2  -9  -5 104.805 29.8447   8
  -2  -9  -5 109.713 28.7127   3
  -2   9  -5 175.986 22.8503   8
   2  -9   5 120.568 29.2240   6
   2   9   5 125.110 27.8595   6
  -2  -9  -6 892.465 69.8166   3
   2   9   6 916.018 69.7880   6
  -2   9  -6 915.478 58.6885   8
   2   9   6 983.417 73.4569   8
   2  -9   6 1110.71 67.9843   7
   2  -9   6 901.864 69.0834   3
   2   9   6 980.056 74.7097   1
  -2  -9  -6 1094.31 78.0885   7
   2  -9   6 972.148 73.2782   6
  -2   9  -6 1061.35 74.1711   4
  -2   9  -7 770.860 50.0655   8
   2  -9   7 863.171 58.6060   7
  -2   9  -7 946.466 68.7366   4
   2  -9   7 954.878 67.3758   3
  -2  -9  -7 776.554 67.7949   7
   2  -9   7 769.730 65.1389   6
  -2  -9  -7 750.110 63.0647   3
   2   9   7 684.165 60.0032   6
  -2   9  -8 3886.12 203.066   5
   2  -9   8 3946.05 198.410   3
   2  -9   8 4006.67 190.323   7
  -2  -9  -8 4109.77 194.724   9
  -2  -9  -8 3833.43 204.985   7
   2   9   8 3631.73 196.372   6
  -2  -9  -8 3623.05 206.572   8
  -2   9  -8 3610.07 179.574   8
  -2  -9  -8 4014.50 200.287   3
   2  -9   8 3486.00 200.439   6
  -2   9  -8 3977.26 202.967   4
  -2   9  -9 471.312 50.0507   4
   2   9   9 525.449 54.1790   8
  -2  -9  -9 527.332 56.9260   8
   2  -9   9 544.625 42.4479   7
  -2  -9  -9 557.404 54.6208   7
   2  -9   9 520.461 53.6199   6
  -2   9  -9 485.323 54.3143   5
  -2  -9  -9 511.697 51.6521   3
   2   9   9 411.480 50.3812   1
  -2  -9  -9 536.036 45.7749   9
   2  -9   9 510.259 48.2574   3
  -2   9  -9 451.839 30.2799   8
   2   9   9 411.410 44.5818   6
  -2  -9 -10 3382.14 161.037   9
   2   9  10 3028.23 172.511   1
  -2  -9 -10 3054.60 178.259   8
   2   9  10 2929.52 163.045   6
  -2   9 -10 3121.85 173.245   5
   2  -9  10 3068.72 154.245   7
  -2  -9 -10 2863.02 171.352   7
   2  -9  10 2855.64 170.561   6
   2  -9  10 2981.54 163.571   3
   2   9  10 3279.10 175.080   8
  -2   9 -10 3042.10 168.697   4
  -2  -9 -10 3162.31 167.731   3
   2  -9  11 15.1553 24.9439   6
  -2   9 -11 50.5250 25.9074   4
   2  -9  11 11.1847 22.5633   3
  -2   9 -11 65.6701 18.3379   2
  -2   9 -11 43.4689 29.4487   5
  -2  -9 -11 37.2090 30.1598   8
  -2  -9 -11 34.9877 20.6730   9
   2   9  11 41.3397 22.3213   6
  -2  -9 -11 83.9272 30.0735   3
  -2  -9 -11 36.7853 29.9302   7
   2   9  11 31.4478 27.6012   1
   2   9  11 68.9451 30.8247   8
   2  -9  11 80.4168 18.7237   7
  -2  -9 -12 841.160 55.2800   9
  -2  -9 -12 649.524 70.6662   8
   2   9  12 833.449 72.0906   1
  -2  -9 -12 757.867 68.7973   7
   2  -9  12 703.527 65.7838   6
   2  -9  12 758.116 59.6094   3
  -2   9 -12 867.947 68.2522   4
   2   9  12 732.253 68.3703   8
   2   9  12 634.351 55.5397   6
   2  -9  12 741.792 47.5335   7
  -2  -9 -12 877.860 65.2367   3
  -2   9 -12 890.805 70.6268   5
  -2   9 -12 699.066 48.0075   2
   2  -9  13 35.8617 23.2860   3
   2  -9  13 62.5428 25.4047   6
  -2  -9 -13 73.4240 33.3875   8
   2   9  13 50.6159 33.0287   8
  -2  -9 -13 53.4044 21.7109   9
  -2  -9 -13 103.887 29.2196   3
  -2   9 -13 29.4737 29.4301   5
   2   9  13 39.5190 23.3275   6
  -2  -9 -13 65.6988 31.5248   7
   2   9  13 83.6767 35.5214   1
  -2   9 -13 47.4922 29.2487   4
  -2   9 -14-14.7897 29.1630   5
  -2  -9 -14-24.4588 29.3441   3
  -2  -9 -14-27.6428 38.4454   8
   2   9  14-5.78488 33.5540   8
  -2  -9 -14-27.9217 31.4049   7
   2  -9  14-20.9074 26.2005   3
   2   9  14 11.4821 29.0321   1
  -2   9 -14-14.3924 26.1072   4
   2   9  14-6.91461 21.7895   6
   2  -9  15 190.784 31.6999   3
   2   9  15 188.499 40.3323   1
  -2   9 -15 128.292 34.5391   5
  -2  -9 -15 238.448 42.3950   7
   2   9  15 190.063 42.9250   8
  -2   9 -15 186.404 37.2843   4
   2   9  15 190.428 28.8365   6
  -2  -9 -15 158.024 31.9102   3
  -2   9 -16 19.8725 28.8187   4
  -2  -9 -16 29.8050 23.0780   3
  -2  -9 -16 5.76984 28.3997   7
   2   9  16 6.08685 35.3048   8
   2   9  16 6.05929 28.9838   1
  -2   9 -16 4.95286 24.3809   5
   2   9  16 12.2612 20.7411   6
   2  -9  16 31.6774 22.9541   3
  -2   9 -17 10.0437 29.9904   4
   2   9  17-37.4519 39.3265   8
   2   9  18 39.0994 33.3906   4
  -2   9 -18 25.3834 28.5917   4
   2   9  18 57.4466 37.4207   8
   2   9  19 5.70975 43.1731   4
  -2  10  18 42.0044 36.3642   8
  -2  10  18 47.2747 41.4936   1
  -2  10  17 350.273 56.4555   8
   2 -10 -17 277.064 42.4630   3
   2  10 -17 320.904 40.9317   4
  -2  10  17 285.038 53.5033   1
   2  10 -17 281.021 42.9036   5
  -2  10  16 20.2184 30.2824   8
  -2  10  16 45.4350 32.8223   1
   2 -10 -16-10.0899 29.8444   3
   2  10 -16 24.9648 26.2298   5
  -2  10  15 488.675 61.1447   1
   2  10 -15 573.505 53.3083   4
  -2  10  15 568.433 66.4716   8
   2  10 -15 533.329 56.6416   5
   2 -10 -15 547.886 57.0051   3
   2 -10 -14 138.295 23.1380   9
  -2  10  14 106.272 39.1447   1
   2 -10 -14 139.708 37.6925   3
   2  10 -14 134.515 30.9609   4
   2  10 -14 115.214 33.6325   5
  -2  10  14 161.725 41.1674   8
   2 -10 -13 178.036 45.0678   7
  -2  10  13 151.454 42.6806   8
   2 -10 -13 194.036 28.3465   9
   2 -10 -13 181.204 40.7227   3
  -2  10  13 135.063 39.6842   1
   2  10 -13 143.411 35.1448   4
  -2  10  12 1007.85 84.0627   8
   2 -10 -12 940.538 77.9209   3
   2  10 -12 925.360 72.2521   4
   2 -10 -12 808.550 77.9343   7
  -2  10  12 1069.27 85.5745   1
   2 -10 -11 25.6152 31.1607   3
   2  10 -11 9.93663 7.03437   1
   2 -10 -11 35.0388 32.8355   7
   2  10 -11 4.14598 7.17070   2
  -2  10  11-11.9083 33.4785   8
   2  10 -11-8.56171 28.5236   4
   2 -10 -10 695.295 68.7805   7
  -2  10  10 610.959 66.2678   8
   2  10 -10 765.785 43.4201   1
   2  10 -10 649.736 58.3854   4
   2 -10 -10 767.194 66.9696   3
   2 -10  -9 653.034 63.9457   7
   2  10  -9 752.769 60.6522   4
   2  10  -9 715.976 45.4594   1
   2 -10  -9 717.430 64.6385   3
   2 -10  -8 48.5537 28.3312   7
   2  10  -8-3.04579 13.1608   8
   2 -10  -8 14.8274 25.9557   3
  -2  10   7 1266.07 94.0385   8
   2 -10  -7 1419.83 93.4750   3
  -2  10   7 1243.06 85.0900   6
   2  10  -7 1582.53 94.6738   6
   2  10  -7 1189.45 70.6838   8
   2 -10  -7 1323.41 94.8604   7
   2  10  -6 2654.05 135.305   8
  -2  10   6 3063.34 159.360   8
  -2  10   6 2548.35 148.104   6
   2 -10  -6 2641.06 155.832   7
   2 -10  -6 2839.25 155.591   3
   2  10  -6 2544.27 151.546   6
   2  10  -5 844.712 57.8896   8
   2 -10  -5 956.220 73.3844   3
  -2  10   5 869.591 67.7995   6
   2  10  -5 1002.97 73.9779   6
  -2  10   5 908.087 74.2182   8
   2  10  -4 7314.98 363.117   6
   2 -10  -4 7726.29 365.847   3
   2  10  -4 7393.55 349.304   8
  -2  10   4 7485.55 364.168   8
  -2 -10   3 826.368 62.8792   8
   2  10  -3 960.121 72.3944   6
  -2  10   3 975.811 73.0490   8
   2 -10  -3 823.883 71.2211   7
   2  10  -3 964.657 63.6100   8
   2 -10  -3 942.872 72.8939   3
   2  10  -2 5067.16 242.383   8
  -2 -10   2 4692.60 242.741   8
   2 -10  -2 4798.39 251.816   7
  -2  10   2 5190.24 250.669   8
  -2  10   1 148.805 28.2529   8
  -2 -10   1 148.848 29.3161   8
   2  10  -1 214.731 30.9362   8
   2 -10  -1 196.025 33.1623   7
  -2  10   0 45.9714 22.2975   8
   2 -10   0 12.9849 23.6230   7
  -2 -10   0 71.3832 24.6285   8
   2  10   0 35.4460 21.5816   6
   2  10   0 61.4688 23.7994   8
   2  10   1 3.81923 20.5394   8
   2  10   1-13.2533 19.1717   6
  -2  10  -1 18.1654 20.2084   8
  -2 -10  -1 4.21267 20.4395   8
  -2 -10  -1-9.24846 25.1562   3
   2 -10   1-8.40291 26.0145   7
   2 -10   1 4.48546 23.5547   3
   2  10   2 3817.37 187.236   8
   2 -10   2 3225.16 185.445   3
   2  10   2 3619.65 186.970   1
   2  10   2 3273.16 184.971   6
  -2  10  -2 3609.20 181.326   8
  -2 -10  -2 3655.27 190.125   3
   2 -10   2 3540.84 185.462   7
  -2 -10  -2 3283.73 186.239   8
  -2  10  -3 275.061 33.3522   8
   2  10   3 241.551 36.5890   6
  -2 -10  -3 274.981 41.5906   3
   2  10   3 206.347 35.3894   8
   2 -10   3 275.066 40.1900   3
   2 -10   3 260.547 35.6689   7
  -2 -10  -3 253.805 38.9352   8
   2  10   3 211.553 36.7139   1
  -2 -10  -4 5756.51 283.658   3
   2  10   4 6160.59 284.746   1
   2  10   4 6173.63 283.761   8
  -2  10  -4 5576.84 270.621   8
   2 -10   4 5796.99 281.841   3
  -2 -10  -4 5487.25 283.317   8
   2 -10   4 5624.50 276.235   7
   2 -10   4 4745.16 278.460   6
   2  10   4 5418.42 279.862   6
  -2 -10  -5 489.210 52.9558   7
  -2 -10  -5 498.448 53.7916   8
   2  10   5 536.951 53.0603   8
  -2  10  -5 475.010 42.1500   8
   2 -10   5 552.412 49.2451   7
   2  10   5 503.773 52.6884   1
  -2 -10  -5 529.934 54.0402   3
   2 -10   5 443.371 49.0538   6
  -2  10  -5 489.033 52.4582   4
   2 -10   5 444.074 49.3981   3
   2  10   5 462.347 49.2100   6
   2 -10   6 2331.55 139.032   6
   2 -10   6 2327.46 136.194   3
  -2  10  -6 2290.66 122.292   8
   2  10   6 2226.98 133.681   6
   2  10   6 2545.71 140.653   8
   2  10   6 2405.49 138.699   1
  -2 -10  -6 2330.59 140.645   7
  -2 -10  -6 2337.28 136.097   3
  -2 -10  -6 1974.93 137.613   8
  -2  10  -6 2389.91 137.070   4
   2 -10   6 2564.77 131.480   7
  -2  10  -7 1236.47 82.2144   4
   2  10   7 1030.88 79.7536   1
  -2  10  -7 991.416 62.2026   8
  -2 -10  -7 948.336 80.2291   7
  -2 -10  -7 1080.90 79.1754   3
   2 -10   7 1113.60 78.7775   3
   2 -10   7 1055.72 71.5712   7
   2 -10   7 1004.11 80.2161   6
   2  10   7 931.202 73.0569   6
   2  10   8 288.332 38.5460   6
  -2 -10  -8 291.961 44.6317   7
  -2  10  -8 324.617 27.9741   8
   2 -10   8 337.067 37.1842   7
  -2 -10  -8 330.052 37.8501   9
  -2  10  -8 424.811 46.3773   4
   2 -10   8 308.462 43.3103   6
  -2 -10  -8 272.735 40.3195   3
  -2  10  -8 345.937 47.3227   5
   2 -10   8 350.443 44.1901   3
   2 -10   9 735.229 66.5401   6
  -2 -10  -9 722.049 70.1603   8
  -2  10  -9 886.342 70.0257   4
   2 -10   9 854.049 64.7329   3
  -2  10  -9 716.342 43.9298   8
   2 -10   9 777.293 55.9807   7
  -2  10  -9 774.601 66.1061   5
   2  10   9 756.020 63.2579   6
  -2 -10  -9 870.891 60.0771   9
  -2 -10  -9 638.127 62.8583   3
  -2 -10  -9 701.870 67.1994   7
   2 -10  10 263.414 39.6583   3
  -2 -10 -10 320.329 37.8027   9
  -2 -10 -10 220.350 43.2433   7
   2  10  10 298.622 44.2987   8
  -2  10 -10 303.188 45.6333   4
  -2  10 -10 340.409 47.0998   5
  -2 -10 -10 288.396 49.1691   8
   2  10  10 344.911 47.6350   1
   2 -10  10 316.796 33.4146   7
  -2 -10 -10 243.430 42.2901   3
   2  10  10 219.656 35.6152   6
   2 -10  10 244.187 40.9548   6
  -2 -10 -11 138.264 39.7237   7
  -2  10 -11 159.368 38.0827   4
   2  10  11 253.913 36.9357   6
  -2 -10 -11 226.345 43.2533   8
   2 -10  11 137.745 36.1587   6
  -2 -10 -11 240.806 33.3626   9
  -2 -10 -11 159.502 35.5881   3
   2  10  11 256.631 44.5586   8
   2 -10  11 232.540 28.4221   7
   2  10  11 315.889 45.9945   1
  -2  10 -11 248.202 43.8240   5
   2 -10  11 167.828 35.2518   3
  -2  10 -11 201.883 25.5609   2
  -2 -10 -12 476.866 59.7007   7
  -2 -10 -12 462.810 62.3147   8
  -2 -10 -12 427.252 43.3295   9
   2  10  12 399.183 45.7274   6
  -2 -10 -12 521.469 52.2763   3
  -2  10 -12 505.351 54.8222   5
   2  10  12 557.581 61.8103   1
   2 -10  12 423.578 37.6193   7
   2 -10  12 479.578 48.3419   3
  -2  10 -12 524.955 38.7018   2
   2  10  12 415.955 53.9468   8
  -2  10 -12 453.346 52.9745   4
   2  10  13-17.9776 31.0831   1
  -2 -10 -13-4.67960 26.3114   3
  -2  10 -13-5.11007 29.0357   4
   2 -10  13 8.11928 24.4665   3
   2 -10  13-13.4650 15.9333   7
  -2  10 -13-5.87775 17.1569   2
  -2 -10 -13-14.6376 22.6508   9
  -2 -10 -13 28.5992 32.6481   8
  -2  10 -13 10.7014 29.7629   5
   2  10  13 24.1240 32.0551   8
   2  10  13-3.96587 22.0601   6
  -2 -10 -13 17.9461 32.9107   7
  -2  10 -14 248.038 43.0127   4
   2  10  14 199.199 32.9410   6
  -2 -10 -14 270.798 32.3415   9
   2 -10  14 181.583 33.3784   3
  -2 -10 -14 280.540 46.1986   7
  -2 -10 -14 248.847 37.3292   3
   2  10  14 247.607 48.4789   8
   2  10  14 270.311 48.9145   1
  -2  10 -15 229.848 40.4153   4
  -2 -10 -15 152.775 35.2306   3
   2 -10  15 256.156 37.4238   3
   2  10  15 244.934 46.8578   1
   2  10  15 196.808 44.0890   8
  -2 -10 -15 154.988 40.3033   7
   2  10  15 167.924 30.9945   6
  -2  10 -16 26.5129 27.2228   4
   2  10  16 19.4974 36.5894   8
  -2  10 -16 64.6436 32.2181   5
  -2 -10 -16 31.4702 30.5958   7
   2  10  16 83.8597 36.7010   1
   2  10  17 193.012 50.9142   8
  -2  10 -17 294.199 46.0523   4
   2  10  18-29.3331 38.8116   4
   2  11 -17 65.1125 29.6560   5
  -2 -11  16 71.3505 33.0823   3
   2 -11 -16 22.1123 30.5980   3
  -2  11  16 107.294 45.9404   8
  -2  11  16 76.3162 37.8917   1
   2  11 -16 136.855 35.2074   4
   2  11 -16 76.7403 31.0020   5
  -2  11  15 27.1713 35.2350   1
   2  11 -15 5.49401 32.1788   5
  -2  11  15 21.1240 34.1652   8
   2 -11 -15 16.8438 28.3865   3
   2  11 -15-14.2485 27.8186   4
  -2  11  14 810.941 77.3592   1
  -2  11  14 756.814 76.1838   8
   2  11 -14 775.083 65.2882   4
   2  11 -14 635.678 64.4237   5
   2 -11 -14 734.473 53.4026   9
   2 -11 -14 786.919 71.8045   3
  -2  11  13 841.628 77.5284   1
  -2  11  13 806.505 77.0460   8
   2 -11 -13 721.684 53.3387   9
   2 -11 -13 603.464 69.4747   7
   2 -11 -13 575.985 63.2667   3
   2  11 -13 614.252 60.6921   4
   2  11 -12 989.951 76.7702   4
  -2  11  12 898.730 84.2392   8
   2 -11 -12 855.142 81.5580   7
   2 -11 -12 929.769 79.7539   3
  -2  11  12 995.820 85.5527   1
  -2  11  11 1173.34 91.7226   8
   2 -11 -11 987.028 84.1032   7
  -2  11  11 1214.89 90.3845   1
   2  11 -11 1122.19 80.3080   4
   2  11 -11 898.978 53.0595   1
   2 -11 -11 1074.28 85.2823   3
   2 -11 -10 12.3598 32.4537   7
   2  11 -10 14.0551 29.7635   4
   2 -11 -10-11.1338 28.5129   3
   2  11 -10 7.12115 12.8974   1
   2 -11  -9 1142.74 84.1294   3
   2  11  -9 989.696 60.6812   1
   2  11  -9 966.479 55.0853   8
   2  11  -9 1105.95 79.2720   4
   2 -11  -9 964.260 83.6559   7
  -2  11   8 520.870 59.2075   8
   2  11  -8 471.544 39.0845   1
   2  11  -8 445.707 34.0670   8
   2 -11  -8 440.919 55.1968   7
   2 -11  -8 401.874 52.6976   3
   2  11  -7 426.618 36.2609   8
   2 -11  -7 459.103 55.1879   7
   2  11  -7 520.681 53.2074   6
  -2  11   7 475.145 55.8549   8
   2 -11  -7 402.553 52.4550   3
   2 -11  -6 650.376 66.0696   7
   2  11  -6 760.011 51.4143   8
   2  11  -6 785.961 65.8490   6
  -2  11   6 706.057 67.5712   8
   2 -11  -6 859.948 70.3872   3
   2  11  -5 83.5224 20.9284   8
  -2  11   5 31.1677 28.4443   8
   2  11  -5 30.5160 24.5366   6
   2  11  -4 298.005 43.2338   6
   2  11  -4 383.692 37.4675   8
  -2  11   4 389.841 47.8450   8
   2 -11  -4 390.661 48.3378   3
   2  11  -3 885.013 61.5789   8
   2  11  -3 691.242 68.1599   6
   2 -11  -3 935.515 73.4408   7
  -2  11   3 865.593 70.0827   8
   2 -11  -3 717.063 67.1524   3
   2 -11  -2-5.07372 29.4290   7
   2  11  -2 38.9233 23.5830   8
  -2 -11   2 23.1052 24.0590   8
  -2  11   2-9.23442 28.8443   8
  -2  11   1 2205.25 129.100   8
   2  11  -1 2080.30 123.805   8
  -2 -11   1 2210.90 127.538   8
   2 -11  -1 2215.00 133.113   7
   2 -11   0 500.325 54.7717   7
   2  11   0 574.902 52.2996   8
  -2  11   0 524.049 50.7148   8
  -2 -11   0 386.012 52.3323   3
   2  11   0 555.012 54.8517   6
  -2 -11   0 501.027 50.8672   8
   2 -11   1 3187.89 177.867   3
  -2 -11  -1 3423.04 181.211   3
   2  11   1 3348.84 174.259   8
   2  11   1 2983.90 175.054   6
   2 -11   1 3030.24 174.878   7
   2  11   1 3421.25 175.928   1
  -2  11  -1 3151.86 170.923   8
  -2 -11  -1 3129.30 175.154   8
   2  11   2 451.452 51.2092   6
  -2 -11  -2 597.312 56.5241   8
   2  11   2 656.177 57.4160   8
   2 -11   2 560.105 55.8399   7
   2  11   2 511.674 53.9490   1
  -2 -11  -2 588.826 58.4380   3
   2 -11   2 580.188 56.4833   3
  -2  11  -2 541.556 50.1109   8
  -2 -11  -3 1641.62 108.091   8
   2  11   3 1515.93 105.948   6
   2 -11   3 1584.76 107.121   3
  -2  11  -3 1638.77 99.5065   8
   2  11   3 1715.86 107.621   1
   2 -11   3 1683.61 104.683   7
   2  11   3 1826.76 108.805   8
  -2 -11  -3 1610.27 108.685   3
   2 -11   4 78.4995 29.8024   3
   2  11   4 63.5891 31.5529   1
   2 -11   4 77.1349 25.1293   7
  -2  11  -4 90.7459 25.5367   8
  -2 -11  -4 134.139 33.1402   8
  -2 -11  -4 86.2813 32.1890   3
   2  11   4 90.4733 30.7280   8
   2  11   4 96.5316 29.8558   6
  -2 -11  -4 55.0447 30.5119   7
   2  11   5 317.665 44.3662   8
   2  11   5 454.930 50.8098   1
   2 -11   5 288.459 42.6747   3
  -2 -11  -5 387.533 48.8187   8
  -2 -11  -5 462.353 50.1874   3
  -2  11  -5 360.804 38.1102   8
   2  11   5 423.417 46.9897   6
  -2 -11  -5 285.817 44.1767   7
  -2  11  -5 354.289 46.7260   4
   2 -11   5 419.511 45.5171   7
   2  11   6 776.105 66.4445   1
  -2  11  -6 567.607 48.2402   8
  -2 -11  -6 785.940 69.5684   8
   2 -11   6 667.257 61.9134   3
  -2  11  -6 743.132 63.5716   4
  -2 -11  -6 733.816 66.6348   3
  -2 -11  -6 650.425 66.0826   7
   2 -11   6 745.151 60.0547   7
   2  11   6 690.493 61.4410   6
   2  11   6 773.360 66.5858   8
  -2  11  -7 50.5533 31.8627   4
   2  11   7 47.6932 23.8146   6
  -2 -11  -7-20.4281 29.9289   3
  -2  11  -7 5.05923 17.6337   8
   2 -11   7 33.9117 27.8308   3
  -2 -11  -7 40.6799 30.5352   7
   2 -11   7 42.3481 24.0676   7
   2  11   7-5.38504 28.6400   1
   2  11   7 96.3211 33.1494   8
  -2 -11  -8 503.728 56.8821   7
   2 -11   8 457.349 51.8162   3
  -2 -11  -8 446.762 54.0875   3
  -2 -11  -8 412.762 47.5813   9
  -2  11  -8 421.098 52.0840   4
   2 -11   8 527.307 49.7313   7
  -2  11  -8 587.512 58.1317   5
  -2  11  -8 459.392 36.5069   8
   2  11   8 463.949 50.6476   6
   2  11   9 778.404 67.7656   6
  -2 -11  -9 868.216 71.8441   3
  -2  11  -9 781.312 49.1468   8
   2 -11   9 916.329 72.6306   3
   2 -11   9 807.517 62.3944   7
  -2 -11  -9 1032.77 69.0320   9
  -2 -11  -9 803.861 76.8040   7
  -2  11  -9 801.712 70.8324   4
  -2  11  -9 910.250 74.8349   5
   2 -11  10 33.0263 33.0977   3
  -2 -11 -10 34.4292 36.6324   8
  -2  11 -10 47.6679 31.3629   4
  -2 -11 -10 43.1392 34.3157   7
  -2 -11 -10 5.18980 33.0069   3
  -2  11 -10 35.2146 9.78674   8
   2  11  10 55.6254 28.2380   6
  -2  11 -10 28.5082 32.7704   5
   2 -11  10 16.4372 24.0156   7
  -2 -11 -10 69.2118 28.9451   9
   2  11  11 1849.64 125.659   1
  -2  11 -11 1892.42 121.970   4
   2  11  11 1756.71 114.274   6
  -2 -11 -11 1827.38 127.050   7
   2  11  11 1998.44 127.517   8
  -2 -11 -11 1748.17 127.788   8
   2 -11  11 1987.28 106.776   7
  -2 -11 -11 1938.09 111.259   9
  -2 -11 -11 1742.17 118.491   3
  -2  11 -11 1681.71 119.747   5
   2 -11  11 1969.74 119.026   3
   2 -11  12 527.919 43.8941   7
  -2  11 -12 478.642 57.4392   4
  -2  11 -12 502.883 60.4739   5
   2 -11  12 544.363 54.7308   3
  -2 -11 -12 536.054 58.5667   3
  -2 -11 -12 555.379 50.1116   9
  -2  11 -12 562.857 41.2178   2
  -2 -11 -12 563.982 64.0093   7
   2  11  12 534.521 60.4265   1
   2  11  12 657.849 66.8375   8
   2  11  12 438.595 48.7757   6
  -2 -11 -12 413.244 63.3475   8
  -2 -11 -13 878.832 59.6769   9
  -2  11 -13 686.333 68.6846   4
  -2  11 -13 649.823 67.5223   5
  -2  11 -13 744.769 48.4741   2
   2  11  13 663.139 58.5997   6
  -2 -11 -13 787.154 76.2181   7
   2 -11  13 748.462 50.8183   7
   2 -11  13 752.076 63.9691   3
   2  11  13 780.032 74.9593   1
   2  11  13 546.507 67.5150   8
  -2 -11 -13 742.160 66.0350   3
  -2 -11 -14 721.052 67.9774   3
   2  11  14 739.505 76.3149   8
  -2  11 -14 782.884 71.1935   4
  -2  11 -14 964.122 77.5467   5
   2  11  14 944.258 80.6998   1
  -2 -11 -14 654.686 74.4597   7
   2 -11  14 818.496 66.4575   3
   2  11  14 741.947 62.7709   6
   2  11  15 6.76564 38.8907   8
   2  11  15 113.839 40.4053   1
  -2 -11 -15 30.0653 30.2633   3
  -2  11 -15 93.4876 37.7835   5
  -2 -11 -15 6.72592 31.7489   7
  -2  11 -15 50.1243 33.6226   4
  -2 -11 -16 279.654 53.3446   7
  -2  11 -16 285.953 46.3400   5
  -2  11 -17 29.1192 30.6090   5
  -2  11 -17 28.3572 29.4442   4
  -2 -12  16 865.863 79.0206   3
   2 -12 -16 933.045 82.3167   3
   2  12 -16 1019.89 85.0473   5
   2 -12 -15 24.3729 29.1560   3
  -2  12  15 7.25154 37.1538   1
  -2 -12  15 28.0175 28.7171   3
  -2  12  15 37.1912 38.1096   8
  -2  12  14 145.974 45.1069   8
   2 -12 -14 196.352 39.7920   3
  -2  12  14 207.157 48.2614   1
   2  12 -14 202.729 41.0061   4
   2  12 -14 160.809 39.2839   5
  -2  12  13 105.290 39.1823   1
  -2  12  13 28.5317 34.7642   8
   2 -12 -13 75.6288 26.2001   9
   2 -12 -13 98.0672 36.7424   3
   2  12 -13 78.0503 32.9431   4
   2 -12 -13 71.4020 39.8522   7
  -2  12  12 123.827 44.2858   1
   2 -12 -12 125.679 43.4576   7
  -2  12  12 55.7812 36.4360   8
   2  12 -12 108.620 34.2229   4
   2 -12 -12 103.913 36.0725   3
   2  12 -11 30.8890 29.5771   4
   2 -12 -11 12.1643 35.6408   3
   2 -12 -11-6.83364 36.7686   7
  -2  12  11 73.6035 42.1668   1
   2  12 -11 27.0312 12.6281   1
   2  12 -10 1528.42 102.523   4
   2 -12 -10 1374.85 103.852   3
   2  12 -10 1460.02 80.5350   1
   2 -12 -10 1498.61 109.870   7
   2  12  -9 40.7372 33.1478   4
   2  12  -9-1.68231 13.0899   8
   2  12  -9 12.4507 19.6950   1
   2 -12  -9-5.99068 30.6826   3
   2 -12  -9-6.52613 29.3157   7
  -2  12   8 1914.15 123.630   8
   2  12  -8 1685.43 94.6727   8
   2  12  -8 1787.24 100.614   1
   2 -12  -8 1929.09 125.163   7
   2 -12  -8 1955.98 124.545   3
   2  12  -7 14.8278 16.5924   8
   2 -12  -7 5.87040 30.4506   3
  -2  12   7 23.9846 31.8709   8
   2  12  -7-6.19573 21.8573   1
   2 -12  -7-6.24357 32.3861   7
  -2  12   6 301.177 49.1520   8
   2  12  -6 297.818 31.9337   8
   2 -12  -6 325.888 48.4390   3
   2  12  -6 277.033 34.4412   1
   2  12  -6 247.683 42.6855   6
   2  12  -5 24.7457 19.1707   8
   2 -12  -5 23.1225 30.3675   3
   2  12  -5 27.7927 24.9829   6
  -2  12   5-11.1888 32.4535   8
   2  12  -4-33.1313 28.2899   6
   2 -12  -4-5.71533 30.3851   3
  -2  12   4-10.7873 32.2109   8
   2  12  -4-6.72359 20.6440   8
  -2  12   3 10.3837 33.0087   8
   2  12  -3 18.0779 21.6281   8
  -2 -12   3 5.70458 29.6190   3
   2 -12  -3 33.9929 29.4165   3
   2  12  -3 27.4472 27.7841   6
   2 -12  -2 222.645 41.3833   7
   2  12  -2 104.486 27.7624   8
  -2  12   2 194.750 39.8565   8
   2  12  -1-8.19982 28.7315   8
  -2  12   1-4.78990 36.0058   8
   2  12  -1 17.4543 25.3083   1
   2 -12  -1-32.6304 31.2237   7
   2  12   0 123.005 31.4668   1
  -2 -12   0 129.938 41.2480   3
  -2 -12   0 118.850 35.2566   8
   2 -12   0 122.114 38.0647   7
   2  12   0 107.771 32.8872   6
  -2  12   0 178.877 40.3216   8
   2 -12   0 77.5127 33.7686   3
   2  12   0 112.271 31.3064   8
  -2  12  -1-17.5270 28.2961   8
   2  12   1-22.6277 32.7792   8
   2 -12   1-5.17514 28.7861   7
  -2 -12  -1 5.63507 33.9608   3
   2 -12   1 11.0125 31.2867   3
  -2 -12  -1 10.0321 29.3786   8
   2  12   1 9.48955 30.3923   1
   2  12   1 5.36630 29.1933   6
   2  12   2 203.587 37.4593   8
   2 -12   2 151.090 36.6177   7
   2  12   2 167.680 39.9886   1
  -2  12  -2 178.962 32.7860   8
  -2 -12  -2 158.426 39.2829   8
   2  12   2 149.535 35.0931   6
  -2 -12  -2 275.363 44.8945   3
   2 -12   2 175.094 39.8968   3
  -2 -12  -3 33.2270 30.8948   8
  -2  12  -3 15.7334 24.2565   8
   2 -12   3 59.9898 33.8511   3
   2  12   3 69.1445 29.9991   6
   2  12   3 49.3579 29.5651   8
   2  12   3 66.5077 31.2069   1
  -2 -12  -3 128.667 39.0024   3
   2 -12   3 68.6433 32.0051   7
   2  12   4 116.544 33.2588   6
   2 -12   4 108.381 35.7140   3
  -2  12  -4 92.2820 25.9081   8
   2  12   4 25.6924 28.1566   8
   2 -12   4 71.4261 28.8949   7
   2  12   4 84.5343 34.2847   1
  -2 -12  -4 69.5559 31.7124   8
  -2 -12  -4 67.2459 33.9404   3
  -2 -12  -5 179.233 37.9904   3
  -2  12  -5 192.784 35.5780   4
  -2 -12  -5 195.919 38.8967   7
   2 -12   5 156.872 34.3770   7
   2 -12   5 134.882 38.7229   3
   2  12   5 141.794 36.4818   1
  -2 -12  -5 133.163 36.1578   8
  -2  12  -5 202.342 30.8623   8
   2  12   5 176.121 37.8156   8
   2  12   5 110.780 31.9989   6
  -2 -12  -6 280.886 42.2628   3
   2 -12   6 210.118 36.2122   7
  -2 -12  -6 170.428 38.8374   8
  -2 -12  -6 174.364 40.3350   7
   2 -12   6 257.854 43.5103   3
  -2  12  -6 210.394 29.1678   8
   2  12   6 243.527 43.3653   8
   2  12   6 209.749 37.9224   6
   2  12   6 185.561 39.7078   1
  -2  12  -6 222.295 42.0552   4
   2 -12   7 232.323 37.7787   7
   2  12   7 315.515 46.5711   8
  -2  12  -7 243.923 31.2799   8
   2  12   7 250.437 39.5045   6
  -2 -12  -7 291.663 49.0289   7
  -2 -12  -7 177.486 41.2547   8
   2 -12   7 331.200 45.9284   3
  -2 -12  -7 337.752 48.6865   3
  -2  12  -7 230.339 42.3241   4
   2  12   7 300.578 46.6642   1
  -2  12  -8 1279.81 99.1823   5
  -2  12  -8 1261.69 76.9018   8
   2  12   8 1325.05 94.6169   6
  -2  12  -8 1244.12 95.7623   4
  -2 -12  -8 1551.00 107.333   7
   2  12   8 1457.82 102.067   1
  -2 -12  -8 1243.75 96.2863   3
   2 -12   8 1262.44 94.6900   3
   2 -12   8 1443.28 90.6501   7
   2  12   8 1377.32 100.671   8
  -2  12  -9 67.4766 35.5477   4
  -2 -12  -9 19.7425 34.6868   7
  -2  12  -9 89.8895 18.0631   8
  -2 -12  -9 102.409 37.1551   3
   2 -12   9 58.9320 28.7936   7
  -2  12  -9 91.2533 38.1140   5
  -2 -12  -9 74.5861 30.4656   9
   2 -12   9 21.0540 31.5674   3
   2  12   9 66.7000 31.6297   6
   2  12  10 1323.21 97.2174   6
  -2  12 -10 1567.50 105.497   4
   2 -12  10 1369.59 91.1564   7
  -2 -12 -10 1535.40 111.134   7
  -2 -12 -10 1402.96 103.546   3
   2 -12  10 1593.69 104.499   3
  -2  12 -10 1618.47 109.445   5
  -2  12 -10 1356.42 72.8661   8
  -2 -12 -10 1648.90 97.5320   9
   2  12  11 6.48792 31.4797   8
  -2 -12 -11-20.4297 35.7618   7
   2 -12  11 15.4814 28.7052   3
   2  12  11 12.9112 36.2972   1
  -2  12 -11 6.20358 35.6146   5
  -2 -12 -11 12.4403 24.0487   9
  -2  12 -11-17.3257 34.8060   4
   2  12  11 4.99093 26.5278   6
  -2 -12 -11 11.4246 31.7745   3
   2 -12  12 603.213 50.0066   7
   2  12  12 653.322 68.2015   8
  -2  12 -12 571.204 43.3872   2
  -2 -12 -12 621.887 53.9823   9
   2 -12  12 574.909 59.3586   3
   2  12  12 430.417 54.3057   6
  -2 -12 -12 553.815 67.6808   7
  -2  12 -12 536.680 62.7896   5
   2  12  12 549.938 64.4926   1
  -2 -12 -13-18.6928 23.7499   9
   2  12  13 6.83417 33.6292   8
  -2 -12 -13-14.0754 37.4055   7
  -2  12 -13-17.6624 34.1423   4
   2  12  13 19.0349 23.4165   6
   2  12  13 6.81797 34.4688   1
  -2 -12 -13 51.3538 34.7049   3
   2 -12  13 14.9891 30.6639   3
  -2  12 -13-18.8077 30.4178   5
  -2 -12 -14-16.9106 26.5567   3
   2  12  14-14.0286 39.8552   8
   2  12  14 13.9389 36.5990   1
   2 -12  14 4.89405 25.7004   3
   2  12  14 23.0315 25.3419   6
  -2  12 -14-17.8470 35.5190   4
  -2 -12 -15-36.2920 37.1757   7
  -2  12 -15 35.7634 33.1554   4
  -2  12 -15-6.30106 34.6663   5
  -2  12 -16 532.901 63.6959   4
  -2 -12 -16 522.071 67.0854   7
  -2 -12 -17-7.43307 36.0660   7
  -2 -13  15 126.675 40.2150   3
   2 -13 -15 217.393 45.7620   3
   2  13 -15 156.656 39.8480   4
   2 -13 -14 429.853 58.4873   3
   2  13 -14 360.401 55.5610   5
  -2 -13  14 396.750 57.7109   3
   2  13 -14 338.316 49.5437   4
  -2  13  13 422.362 61.1023   8
   2 -13 -13 305.117 51.6688   3
   2  13 -13 320.455 49.8821   4
  -2 -13  13 287.120 42.9053   7
   2 -13 -13 290.861 59.0272   7
  -2  13  13 306.231 53.6431   1
  -2 -13  13 462.228 57.0409   3
  -2 -13  12 502.386 62.5121   3
   2 -13 -12 581.550 64.5952   3
   2 -13 -12 592.816 72.8434   7
   2  13 -12 680.373 64.3057   4
  -2  13  12 663.351 72.9703   8
  -2  13  12 484.330 65.6193   1
   2  13 -11 229.499 42.1271   4
   2 -13 -11 217.464 47.2640   3
  -2 -13  11 292.722 49.2626   3
  -2  13  11 336.463 54.3821   1
   2 -13 -11 257.446 53.4811   7
  -2 -13  10 106.221 37.3530   3
   2 -13 -10 93.8234 39.6395   7
   2  13 -10 89.2887 36.1596   4
   2  13 -10 154.045 24.4220   1
   2 -13 -10 137.811 40.9981   3
   2  13  -9-8.36361 23.5502   1
   2 -13  -9 21.1472 36.1097   7
   2 -13  -9 6.49973 37.3205   3
   2  13  -9 29.2418 15.4339   8
  -2  13   9 6.81859 33.5597   8
   2  13  -9 55.4789 36.6894   4
  -2 -13   9 25.0281 33.6568   3
   2  13  -8 26.0828 17.2254   8
   2 -13  -8 12.8846 41.6230   3
   2 -13  -8 62.1527 37.1625   7
  -2 -13   8 37.5670 34.4714   3
   2  13  -8 28.3161 23.5447   1
  -2  13   8 33.1032 30.7436   8
   2  13  -7-11.0235 20.7281   8
  -2  13   7-6.41133 31.9924   8
   2  13  -7 3.44218 24.7831   1
   2 -13  -7-40.5698 41.5044   7
  -2 -13   7-12.5164 34.4379   3
   2 -13  -7-63.8893 40.2539   3
  -2  13   6 365.661 53.1138   8
   2  13  -6 385.755 52.5350   6
   2 -13  -6 386.776 56.4252   3
  -2 -13   6 306.393 50.2497   3
   2  13  -6 391.500 38.7771   8
   2  13  -6 369.844 41.2144   1
   2  13  -5 39.3366 25.0698   1
  -2 -13   5 31.2292 33.2574   3
   2  13  -5 78.1682 25.3198   8
  -2  13   5 65.9353 33.7617   8
   2  13  -5 24.2358 28.1811   6
   2 -13  -5 25.1350 35.0101   3
   2 -13  -4 145.698 39.4730   7
   2  13  -4 150.927 29.5983   8
   2  13  -4 141.132 32.3006   1
  -2  13   4 208.349 41.3978   8
   2  13  -4 156.049 37.4629   6
  -2 -13   4 130.856 40.4938   3
   2 -13  -4 174.716 43.0542   3
  -2  13   3 212.155 43.6619   8
   2  13  -3 174.446 35.3715   1
   2 -13  -3 185.887 41.7128   3
  -2 -13   3 180.507 40.3104   3
   2 -13  -3 161.389 39.2250   7
   2  13  -3 169.488 33.4191   8
   2 -13  -2 48.5060 32.2994   7
   2  13  -2 58.6173 31.3590   8
  -2  13   2 64.5469 34.2394   8
   2  13  -2 36.5065 24.9198   1
   2  13  -1 266.352 41.1762   8
   2  13  -1 190.549 39.0438   1
   2  13  -1 242.258 44.0063   6
   2 -13  -1 243.266 45.2389   7
  -2  13   1 232.609 44.2266   8
  -2 -13   0-6.17297 35.8183   3
   2 -13   0 42.4757 33.0323   3
  -2  13   0 39.6423 31.2391   8
   2  13   0 23.3269 32.2627   8
   2  13   0 39.6986 32.0677   1
   2  13   0 11.7501 31.6185   6
   2 -13   0 46.3858 32.9675   7
   2 -13   1 90.6646 36.3588   7
   2  13   1 117.383 36.6811   8
   2  13   1 118.543 34.9749   1
  -2  13  -1 142.005 37.1816   8
  -2 -13  -1 86.1111 38.4261   3
   2 -13   1 108.743 40.8760   3
   2  13   1 152.024 38.4035   6
   2 -13   2 60.8173 36.6068   7
   2  13   2 11.6311 29.0743   6
  -2 -13  -2 36.7758 34.5147   3
   2  13   2 25.4851 31.6174   8
  -2 -13  -2 69.8153 34.9697   7
   2 -13   2 23.9931 34.8373   3
  -2  13  -2 36.0648 27.9785   8
   2  13   2 106.769 33.9669   1
   2  13   3 26.5568 31.4155   8
  -2 -13  -3 6.13225 32.2066   3
   2  13   3 5.52644 31.7306   1
   2 -13   3 23.9039 32.8811   3
   2 -13   3 5.39050 30.6330   7
   2  13   3 28.9963 29.3231   6
  -2  13  -3-4.26757 25.7242   8
   2  13   4 518.552 57.8370   8
   2  13   4 467.823 54.7028   6
  -2 -13  -4 404.747 56.6693   3
  -2  13  -4 514.390 49.6723   8
   2 -13   4 511.100 59.1315   3
   2  13   4 501.351 59.0951   1
   2 -13   4 603.366 58.0333   7
  -2 -13  -4 472.758 59.3682   8
   2 -13   5 30.5172 30.4200   7
  -2  13  -5 11.6087 35.0263   4
   2  13   5 40.0173 30.7959   8
   2  13   5 64.4987 31.5839   1
   2  13   5 68.9685 35.3181   6
  -2 -13  -5 71.3620 36.1296   8
  -2  13  -5 11.2221 20.4280   8
   2 -13   5 59.1291 35.3486   3
  -2 -13  -5 79.8749 37.8627   7
  -2 -13  -5 36.8831 31.5344   3
   2 -13   6 566.313 58.0928   7
   2  13   6 598.385 62.7098   8
  -2  13  -6 551.103 62.9037   4
  -2  13  -6 581.495 50.0023   8
   2 -13   6 665.163 65.2933   3
  -2 -13  -6 548.477 65.0248   7
   2  13   6 685.927 64.2113   6
  -2 -13  -6 500.007 64.1937   8
  -2 -13  -6 553.585 62.7182   3
   2  13   6 571.118 64.9943   1
   2  13   7 36.7798 33.3680   8
  -2  13  -7 29.6070 33.3135   4
   2 -13   7 33.2539 28.1191   7
  -2 -13  -7 30.8406 33.1922   3
  -2  13  -7 18.3245 20.3821   8
   2 -13   7 23.4189 29.6221   3
   2  13   7 24.7147 31.6667   1
   2  13   7 22.7179 30.9189   6
  -2 -13  -7 34.4095 34.3511   7
  -2 -13  -8 196.277 46.8129   7
   2  13   8 265.768 48.6981   8
  -2 -13  -8 229.272 46.6403   3
  -2  13  -8 220.373 48.0962   5
  -2  13  -8 347.201 50.6725   4
   2 -13   8 269.285 42.8092   7
  -2  13  -8 226.281 30.1689   8
   2 -13   8 215.209 46.4456   3
   2  13   8 191.517 42.1170   6
   2  13   8 265.909 49.2730   1
  -2  13  -9 4.26113 16.4844   8
  -2 -13  -9 14.4817 31.9179   9
   2  13   9 6.52311 32.5414   8
   2 -13   9-4.37065 25.8481   7
   2  13   9 5.57347 27.0421   6
  -2 -13  -9 49.7367 35.3254   3
   2  13   9-6.52199 35.0747   1
  -2  13  -9 30.3364 30.6737   4
  -2 -13  -9-21.3750 38.7606   7
   2 -13   9-28.7765 36.2554   3
  -2  13  -9-52.4235 40.5744   5
   2 -13  10-8.29696 29.0745   7
   2 -13  10-28.5599 36.5918   3
  -2  13 -10-24.4527 38.5140   4
   2  13  10-16.5051 29.2470   6
  -2 -13 -10-9.38144 26.6586   9
  -2 -13 -10 14.4564 36.5471   7
  -2 -13 -10-12.4682 36.5167   3
  -2  13 -10-6.62349 34.7869   5
  -2 -13 -11 4.56839 23.6989   9
   2  13  11 5.41399 29.7878   6
  -2  13 -11-24.7841 35.5726   4
  -2 -13 -11 44.0552 34.5946   7
   2 -13  11-27.1835 25.8765   7
  -2 -13 -11-6.23685 31.5331   3
  -2  13 -11-26.6973 37.9253   5
   2  13  12 784.328 74.0266   8
   2  13  12 634.555 69.4510   1
  -2 -13 -12 500.374 66.8918   7
   2  13  12 551.770 57.2714   6
  -2 -13 -12 501.998 54.4064   9
   2 -13  12 573.815 60.4838   3
  -2  13 -12 496.019 67.3729   5
  -2 -13 -12 554.925 62.2825   3
  -2 -13 -13 204.598 50.4880   7
  -2  13 -13 125.895 40.7964   4
  -2 -13 -13 161.743 43.1353   3
   2 -13  13 164.437 40.4354   3
   2  13  13 103.452 31.2154   6
  -2 -13 -14 430.011 57.8548   3
  -2  13 -14 545.172 61.6600   4
  -2 -13 -14 600.086 72.4006   7
  -2  13 -15 140.044 39.5479   4
   2 -14 -15 176.682 47.0983   3
  -2 -14  15 193.807 48.1031   3
   2  14 -15 194.225 46.2545   5
   2  14 -14-41.5230 36.8156   5
   2 -14 -14-28.4617 40.8785   3
   2  14 -13-18.2110 36.2470   4
  -2 -14  13-6.60829 34.2805   3
   2 -14 -12 96.4296 40.8921   7
   2  14 -12 133.728 37.2637   4
   2 -14 -12 99.5507 43.4995   3
  -2 -14  12 79.9641 36.5494   3
  -2 -14  12 115.424 31.6892   7
   2 -14 -11 110.469 40.1652   7
  -2 -14  11 160.939 47.2208   3
  -2 -14  11 78.2793 29.0893   7
   2 -14 -11 120.661 43.8108   3
  -2 -14  10 161.654 42.7608   3
   2  14 -10 150.895 38.7859   4
   2 -14 -10 233.647 47.7909   3
   2 -14 -10 185.804 46.4212   7
  -2  14  10 155.342 48.3788   8
   2  14  -9 456.549 60.6145   4
   2 -14  -9 561.670 68.6883   7
   2  14  -9 508.925 44.2136   1
  -2  14   9 468.900 64.0287   8
  -2 -14   9 540.041 66.4657   3
   2 -14  -9 519.690 67.1445   3
  -2 -14   8 60.8462 43.6828   3
  -2  14   8 42.1319 37.3507   8
   2 -14  -8 27.8775 37.9423   3
   2  14  -8 17.1612 24.9035   1
   2  14  -8 34.1700 19.8114   8
   2 -14  -8 44.5979 37.6067   7
   2  14  -7 432.367 42.5075   8
   2 -14  -7 488.560 66.4201   7
   2 -14  -7 477.686 63.4041   3
  -2 -14   7 527.733 64.0762   3
  -2  14   7 470.672 62.0739   8
   2  14  -7 521.860 49.6107   1
   2  14  -6 32.3038 25.8975   1
   2 -14  -6 6.87938 37.4471   3
  -2 -14   6 60.9057 38.0713   3
   2  14  -6 27.1537 23.3264   8
  -2  14   6 26.4575 36.0063   8
  -2  14   5 281.804 49.6708   8
   2  14  -5 288.975 38.9342   8
   2  14  -5 322.041 42.4474   1
  -2 -14   5 311.335 51.4012   3
   2  14  -5 295.478 48.4992   6
   2 -14  -5 327.884 53.6314   3
  -2  14   4 384.112 54.2693   8
  -2 -14   4 262.980 51.9169   3
   2 -14  -4 285.000 50.4158   3
   2  14  -4 244.279 41.2138   1
   2 -14  -4 281.738 51.0152   7
   2  14  -4 377.664 53.0014   6
   2  14  -4 243.524 37.9918   8
   2 -14  -3 235.103 46.8479   7
   2  14  -3 109.147 33.1705   1
   2 -14  -3 107.924 40.3894   3
  -2 -14   3 155.421 43.7434   3
  -2  14   3 149.529 40.3494   8
   2  14  -3 149.008 35.4838   8
  -2  14   2 530.271 59.6336   8
   2 -14  -2 408.740 59.3267   7
   2  14  -2 523.706 53.6356   8
   2  14  -2 466.181 53.2203   1
  -2 -14   1-13.1161 36.8727   7
   2  14  -1 6.39482 28.2429   6
   2  14  -1 30.9640 31.3884   1
  -2  14   1 11.0880 35.2193   8
   2 -14  -1-19.3504 35.8781   7
   2  14  -1-19.0688 31.2777   8
  -2 -14   0 53.3406 41.1004   7
   2 -14   0 63.0326 34.8898   7
   2  14   0 124.914 39.4920   8
   2  14   0 108.285 37.5036   6
   2  14   0 112.558 36.4514   1
  -2 -14   0 107.147 43.0663   3
  -2  14   0 90.5078 35.6796   8
   2 -14   0 46.3450 37.0265   3
   2  14   1-5.23997 29.1490   8
  -2  14  -1 10.1936 26.4394   8
   2 -14   1-6.57617 31.4502   3
  -2 -14  -1 13.3669 35.9450   3
   2  14   1 11.1053 32.8406   1
   2 -14   1-6.16928 31.5993   7
  -2 -14  -1 33.8687 36.0045   7
   2  14   1 31.7147 32.9025   6
  -2 -14  -2 240.839 49.3236   7
  -2 -14  -2 214.133 48.3211   3
   2 -14   2 235.539 46.9759   3
   2  14   2 214.844 41.7276   6
   2  14   2 160.607 42.1909   1
   2 -14   2 144.476 40.4479   7
   2  14   2 207.818 41.2984   8
  -2  14  -2 198.992 40.1615   8
   2 -14   3 17.6206 31.5927   7
   2  14   3-5.68090 32.6185   8
  -2  14  -3-4.59582 28.2118   8
  -2 -14  -3-26.7108 37.5498   3
   2 -14   3-19.5382 34.6202   3
   2  14   3-12.5778 30.9517   6
   2  14   3-35.4559 36.5940   1
  -2  14  -4 847.840 65.3954   8
   2  14   4 810.416 74.7539   1
   2 -14   4 653.896 72.1071   3
   2 -14   4 925.780 74.7195   7
  -2 -14  -4 688.215 76.1071   3
   2  14   4 807.362 75.0298   8
   2  14   4 707.235 70.8135   6
   2 -14   5 32.2052 34.6924   3
   2  14   5 6.10238 36.1404   8
  -2 -14  -5 28.8341 35.5230   7
  -2  14  -5 25.0035 35.5692   4
   2  14   5 49.8268 30.2802   6
  -2 -14  -5 46.8841 34.3571   3
   2 -14   5 44.4848 31.9802   7
   2  14   5 87.6787 37.4415   1
  -2  14  -5 80.4148 29.7394   8
   2 -14   6 328.056 47.0644   7
  -2  14  -6 257.451 34.7619   8
   2  14   6 302.250 50.9982   1
  -2 -14  -6 294.920 49.1866   3
   2  14   6 333.773 49.4680   8
   2 -14   6 339.820 51.3961   3
   2  14   6 229.074 42.1572   6
  -2 -14  -6 270.713 52.3967   7
  -2  14  -6 233.624 47.9402   4
  -2  14  -7 222.877 50.4581   4
   2 -14   7 270.659 44.3634   7
   2  14   7 299.308 49.5224   8
  -2  14  -7 312.330 35.9802   8
  -2 -14  -7 230.897 51.4386   7
   2  14   7 264.453 46.7024   6
  -2 -14  -7 289.149 51.6741   3
   2 -14   7 261.159 48.5425   3
   2  14   7 289.032 51.3993   1
  -2  14  -8 60.1379 22.9232   8
  -2  14  -8-6.96309 35.2232   5
  -2  14  -8 25.6983 34.9711   4
  -2 -14  -8 22.7023 38.7768   7
   2 -14   8 63.2118 34.0162   3
   2  14   8 47.2560 34.1509   1
   2  14   8 26.8296 36.0920   8
  -2 -14  -8 13.5144 37.6053   3
   2  14   8-12.1940 29.1815   6
   2  14   9 492.957 63.8819   1
  -2  14  -9 478.121 65.8719   5
   2  14   9 452.251 57.8214   6
   2 -14   9 615.128 56.0190   7
   2  14   9 545.330 64.8047   8
  -2 -14  -9 373.331 57.9997   3
   2 -14   9 538.953 63.8314   3
  -2  14  -9 539.655 66.3758   4
  -2 -14  -9 480.074 55.7011   9
   2  14  10 53.5793 30.9370   6
  -2 -14 -10 20.3183 33.8397   3
  -2 -14 -10 20.5074 29.1922   9
  -2  14 -10 28.4083 39.1183   5
   2 -14  10 43.4853 38.5112   3
   2  14  10 106.998 43.0308   1
  -2 -14 -10 77.9430 41.9597   7
   2  14  10 134.747 46.9305   8
  -2  14 -10-6.54288 37.9903   4
  -2 -14 -11 216.760 50.8886   3
   2 -14  11 116.776 39.4720   3
  -2  14 -11 251.033 46.6093   4
  -2 -14 -11 221.582 51.2685   7
   2  14  11 163.909 39.4611   6
  -2 -14 -11 189.756 39.3917   9
  -2  14 -11 114.268 42.9292   5
   2 -14  12 109.172 40.1840   3
  -2 -14 -12 6.75879 36.4377   3
  -2 -14 -12 40.0807 38.4189   7
  -2  14 -12 66.8361 37.2641   4
  -2  14 -12 86.0468 42.8885   5
   2 -14  13 65.7236 38.6913   3
   2  15 -13 91.0949 44.5070   4
  -2 -15  12 78.4130 37.0871   3
   2 -15 -12 38.1307 38.6624   3
   2  15 -12 78.3298 36.8139   4
   2 -15 -11 22.8740 36.4663   3
  -2 -15  11 5.62384 27.6792   7
   2  15 -11 25.9969 35.7602   4
  -2 -15  11 7.18239 35.8346   3
   2 -15 -10 152.223 46.4842   3
  -2 -15  10 157.517 36.9000   7
  -2 -15  10 137.160 42.9462   3
   2  15 -10 253.351 46.1388   4
  -2  15   9 46.2362 40.5590   1
  -2  15   9 60.8184 42.3746   8
  -2 -15   9 24.0208 28.4232   7
   2 -15  -9 113.436 45.6575   3
  -2 -15   9 65.2413 39.5296   3
   2  15  -9 103.547 37.6293   4
   2 -15  -9 65.1235 36.6685   7
  -2 -15   8 345.413 51.0471   7
   2 -15  -8 191.567 48.4972   7
   2 -15  -8 217.958 56.2415   3
   2  15  -8 221.909 35.6888   1
  -2 -15   8 297.829 55.4025   3
  -2  15   8 295.802 55.0405   8
  -2  15   7 511.900 66.3173   8
  -2 -15   7 568.638 66.9346   7
  -2 -15   7 574.760 70.7225   3
   2 -15  -7 500.946 70.8789   3
   2  15  -7 537.510 53.0763   1
   2  15  -7 586.936 49.0114   8
   2 -15  -6 74.2999 43.6310   3
   2  15  -6 80.4490 25.8177   8
  -2  15   6 98.0919 48.1803   8
  -2 -15   6 45.2363 35.2974   7
   2  15  -6 39.0739 27.5316   1
  -2 -15   6 145.700 42.7840   3
  -2  15   5 428.369 59.2272   8
  -2 -15   5 386.239 58.2699   3
   2  15  -5 320.236 41.6232   8
  -2 -15   5 250.803 49.9517   7
   2 -15  -5 271.665 53.4946   7
   2  15  -5 268.091 43.8103   1
   2 -15  -5 273.507 53.8540   3
   2  15  -4 4.87538 26.5390   1
  -2 -15   4 107.655 41.6717   7
  -2 -15   4 7.27972 36.8151   3
  -2  15   4-19.7581 32.8685   8
   2 -15  -4 14.6794 36.6268   3
   2  15  -4 42.9316 26.3648   8
  -2 -15   3 36.3736 36.7780   3
   2  15  -3 13.7187 26.7830   8
  -2  15   3 44.5368 40.4182   8
   2 -15  -3 7.27125 41.7434   7
  -2 -15   3 6.85600 34.2020   7
   2  15  -3-15.3095 28.6927   1
   2 -15  -3-36.5157 35.9369   3
   2 -15  -2 312.492 53.5373   7
  -2  15   2 380.615 54.5381   8
   2  15  -2 266.233 42.7218   8
  -2 -15   2 272.143 53.2815   7
   2  15  -2 346.048 48.5731   1
  -2  15   1 230.733 49.0367   8
  -2 -15   1 325.944 55.7320   7
   2  15  -1 275.648 49.3547   6
   2  15  -1 311.011 44.3731   8
   2  15  -1 376.569 50.8075   1
   2 -15  -1 258.080 51.5276   7
   2  15   0 1040.64 83.6132   1
   2  15   0 1008.28 80.3963   8
  -2  15   0 874.795 77.1349   8
  -2 -15   0 1008.03 89.0232   7
   2 -15   0 825.944 81.9449   7
  -2 -15   0 689.128 78.3901   3
   2 -15   0 942.563 87.5923   3
   2  15   0 836.997 79.9231   6
  -2 -15  -1 174.110 45.7001   3
  -2  15  -1 163.000 39.5512   8
   2 -15   1 133.551 42.8353   7
   2  15   1 142.526 38.1920   1
   2  15   1 102.532 39.6899   6
   2 -15   1 99.9864 40.1686   3
   2  15   1 156.174 38.1874   8
  -2 -15  -1 116.982 41.5361   7
   2 -15   2 919.792 81.0551   7
   2  15   2 941.790 81.4584   1
  -2  15  -2 1019.58 76.4579   8
  -2 -15  -2 926.792 86.3890   3
  -2 -15  -2 860.783 82.4625   7
   2  15   2 768.942 77.3868   6
   2  15   2 883.174 76.8703   8
   2 -15   2 752.702 79.7101   3
   2  15   3 48.2172 34.9535   8
   2  15   3 13.5606 32.4253   6
   2  15   3-6.30271 34.6758   1
  -2 -15  -3-7.53815 40.0663   7
  -2 -15  -3 14.4861 36.6190   3
   2 -15   3-31.8252 36.5419   7
  -2  15  -3-4.89752 28.4029   8
   2 -15   3-42.3823 37.9891   3
  -2  15  -4 124.047 30.7930   8
   2  15   4 116.496 41.5931   1
   2  15   4 162.304 42.3754   8
   2 -15   4 189.677 47.2270   3
   2 -15   4 142.669 40.2275   7
   2  15   4 162.131 38.8966   6
  -2 -15  -4 130.737 43.0021   3
  -2  15  -5 4.27951 24.0657   8
  -2 -15  -5-7.27307 33.2137   3
   2 -15   5 55.9248 40.9453   3
   2  15   5 12.9206 35.1475   8
   2  15   5 60.4497 35.2742   6
   2 -15   5-6.03196 38.0009   7
  -2  15  -5-13.4604 42.7569   4
   2  15   5 19.9795 34.9760   1
  -2  15  -6-6.77620 36.4422   4
   2  15   6-20.0280 33.7514   8
   2 -15   6-17.5552 32.1942   7
  -2 -15  -6 7.89489 35.4642   7
   2  15   6 6.82024 36.2500   1
  -2 -15  -6-7.27666 38.2127   3
   2  15   6-26.7068 31.9291   6
  -2  15  -6 19.5508 23.1253   8
  -2 -15  -7 211.574 52.3922   3
   2  15   7 192.153 45.1487   6
  -2  15  -7 132.820 42.6354   5
   2 -15   7 129.784 37.8228   7
  -2 -15  -7 208.488 51.1039   7
   2  15   7 185.678 45.0787   8
   2  15   7 160.781 44.7117   1
  -2  15  -7 239.010 47.4922   4
  -2 -15  -8 211.991 51.5779   3
   2  15   8 290.161 51.3321   8
  -2 -15  -8 204.296 45.3465   9
   2 -15   8 202.021 42.1036   7
   2 -15   8 287.744 51.0142   3
   2  15   8 203.461 45.2729   6
  -2 -15  -8 252.073 55.1687   7
  -2  15  -8 268.260 52.5369   5
   2  15   8 258.341 53.6600   1
  -2  15  -9 159.775 47.8415   4
  -2 -15  -9 171.918 43.1330   9
   2 -15   9 156.176 43.7029   3
  -2  15  -9 127.711 44.9789   5
   2  15   9 116.753 38.9960   6
   2 -15   9 156.842 37.0523   7
  -2 -15  -9 277.994 48.8775   3
  -2 -15  -9 140.198 52.8576   7
   2  15  10 223.772 44.5071   6
  -2 -15 -10 285.343 54.2879   3
  -2 -15 -10 272.693 47.1372   9
  -2  15 -10 258.307 52.5481   4
   2 -15  10 316.155 50.1265   3
   2  15  11 12.5530 28.6654   6
   2 -15  12 177.047 44.6447   3
  -2 -15 -12 160.485 49.8927   3
   2  16 -10-27.8886 33.8504   4
  -2 -16   9 45.0746 35.0459   7
   2  16  -9 6.94558 35.5886   4
   2  16  -8 20.7458 34.4976   4
  -2 -16   8-13.2310 35.5775   7
  -2 -16   7 94.9272 39.1039   7
  -2  16   7 60.6255 40.4501   8
  -2 -16   7 101.305 44.4345   3
   2 -16  -6 119.894 45.1219   3
  -2  16   6 169.511 49.6401   8
  -2 -16   6 109.285 45.8979   3
  -2 -16   6 83.2898 35.7782   7
   2  16  -6 50.8699 30.1366   1
  -2  16   5 1038.88 92.8281   8
   2 -16  -5 890.155 91.6166   7
   2  16  -5 1030.67 75.3055   8
   2  16  -5 1004.04 78.5577   1
  -2 -16   5 1039.73 95.4581   3
  -2 -16   5 1042.20 91.1517   7
   2 -16  -5 915.619 93.4927   3
   2 -16  -4 214.701 53.5676   7
  -2 -16   4 210.878 53.0373   3
   2  16  -4 238.644 44.7862   1
   2 -16  -4 205.884 50.5092   3
  -2  16   4 284.315 54.0271   8
   2  16  -4 247.851 39.9101   8
  -2 -16   4 224.092 50.3006   7
  -2  16   3 1408.43 109.654   8
   2  16  -3 1551.24 105.983   1
   2  16  -3 1633.95 102.969   8
   2 -16  -3 1474.98 116.615   7
   2 -16  -3 1424.98 118.033   3
  -2 -16   3 1281.48 113.904   7
  -2 -16   3 1516.28 118.136   3
   2  16  -2 92.8426 32.6811   8
   2  16  -2 147.469 40.3441   1
   2 -16  -2 191.627 46.7123   7
  -2 -16   2 112.427 44.0150   7
  -2  16   2 278.596 49.7615   8
  -2 -16   2 226.946 48.9489   3
   2  16  -1 709.948 66.7507   8
   2  16  -1 601.494 71.0734   6
  -2 -16   1 654.956 77.0177   7
  -2  16   1 661.859 68.4750   8
   2 -16  -1 585.849 73.8343   7
   2  16  -1 783.712 71.9782   1
   2  16   0 18.2785 33.1492   1
  -2  16   0-5.99318 37.4360   8
   2  16   0-22.6898 31.5561   8
   2 -16   0-15.5326 37.6846   3
  -2 -16   0-31.3094 41.6054   3
  -2 -16   0-7.73934 36.4653   7
   2 -16   0-22.0794 41.3834   7
   2  16   0 7.38746 30.8971   6
  -2  16  -1-5.73427 29.3904   8
   2  16   1-7.34832 29.5451   6
  -2 -16  -1-23.5848 40.2801   7
   2  16   1-25.2271 36.5911   1
   2  16   1-35.5296 37.0025   8
   2 -16   1-7.72714 42.0512   3
  -2 -16  -1-54.8048 39.5972   3
   2 -16   1-21.5406 34.8557   7
  -2 -16  -2 23.5212 36.9462   3
   2  16   2 38.9976 33.2978   1
   2 -16   2 30.7098 37.7866   3
   2  16   2-7.30326 32.2642   6
   2  16   2 12.3194 33.1354   8
  -2  16  -2 16.4121 32.3629   8
   2 -16   2 21.0460 33.0601   7
  -2  16  -3 429.167 53.6410   8
   2  16   3 612.942 66.9284   8
  -2 -16  -3 405.087 63.1771   7
   2 -16   3 575.178 67.8475   7
  -2 -16  -3 556.606 68.4007   3
   2  16   3 514.111 65.2046   1
   2  16   3 560.116 66.4723   6
   2 -16   3 511.318 66.7843   3
  -2  16  -4 92.9638 41.3450   4
   2 -16   4 106.380 41.1575   3
  -2 -16  -4 102.050 48.4261   3
   2  16   4 102.920 42.0188   1
   2  16   4 132.125 41.9037   8
  -2  16  -4 116.401 32.4413   8
   2  16   4 122.961 39.6523   6
  -2  16  -5 813.541 80.7569   4
   2  16   5 771.648 79.3955   8
  -2 -16  -5 839.424 86.2084   3
   2 -16   5 664.797 78.8208   3
   2  16   5 784.821 78.5751   6
   2 -16   5 879.812 78.5157   7
   2  16   5 843.138 85.0443   1
  -2  16  -5 794.217 66.7455   8
  -2  16  -6 108.815 42.6215   4
   2  16   6 197.284 50.1768   8
   2  16   6 209.319 48.2128   1
   2 -16   6 221.308 45.7226   7
   2 -16   6 127.638 45.7629   3
  -2 -16  -6 118.136 45.2695   3
   2  16   6 135.836 39.9226   6
   2  16   7 247.954 49.9771   6
   2 -16   7 201.833 42.8605   7
   2 -16   7 216.123 48.7821   3
  -2 -16  -7 275.758 60.0677   3
   2 -16   8 70.7115 36.0006   7
   2 -16   8 81.3334 44.6899   3
   2  16   8 84.2367 35.6509   6
  -2 -16  -8 47.4663 45.0786   3
  -2 -16  -8 94.6101 37.0969   9
  -2 -16  -9-43.2042 39.2329   9
   2  16   9-20.8119 33.6873   6
  -2 -17   9 295.896 53.9226   7
  -2 -17   8 21.2213 31.7890   7
  -2 -17   7 304.658 52.8926   7
  -2 -17   6 7.42193 36.5228   7
  -2 -17   5 7.58228 36.7900   7
   2  17  -4-27.3950 29.1263   1
   2  17  -4-14.6197 27.1124   8
  -2 -17   4-7.73849 39.6379   7
  -2  17   4 21.8716 39.6650   8
   2  17  -3 82.8875 34.3683   8
  -2  17   3 112.911 41.8290   8
   2  17  -3 68.9988 37.2368   1
  -2 -17   3 7.88544 35.5324   7
   2  17  -2 5.98921 31.8530   1
  -2  17   2 20.4537 35.3821   8
  -2 -17   2 8.02788 36.0791   7
   2  17  -2 65.5429 32.0097   8
  -2 -17   1 457.574 67.0790   7
   2  17  -1 553.590 67.4747   1
   2  17  -1 797.930 70.7476   8
  -2  17   1 689.292 71.4446   8
   2 -17  -1 602.863 75.6649   7
   2 -17   0-7.88196 41.4007   7
   2  17   0 45.0973 33.8436   1
   2  17   0 30.0175 32.6719   8
  -2  17   0 6.29925 33.0918   8
  -2  17  -1 782.736 76.4562   8
   2  17   1 950.533 83.9069   8
   2  17   1 806.601 79.6888   1
   2  17   2-6.86009 36.0253   1
   2 -17   2 7.54802 40.1183   7
   2  17   2 51.9642 41.9464   8
  -2  17  -2-5.72682 28.1810   8
  -2  17  -3 347.386 48.4258   8
   2  17   3 303.294 54.8591   1
   2 -17   3 213.707 46.6281   7
   2  17   3 323.313 54.5225   8
   2 -17   4-50.2355 44.8776   7
   2 -17   7 164.032 42.9776   7
  -2 -17  -8-20.3129 34.2427   9
   2  18  -2 207.357 42.1763   8
   2  18  -2 207.706 46.7755   1
   2  18  -1 30.2061 34.7758   8
  -2  18   1 75.2759 42.4490   8
   2  18  -1 78.4296 38.3643   1
   2  18   0-13.5412 35.9916   1
  -2  18   0-19.7266 41.0751   8
   2  18   0-12.6091 36.5667   8
  -2  18  -1-37.7732 39.6597   8
   2  18   1 26.3226 31.4706   8
  -3   0  20 26.0732 19.0552   8
  -3   0  20 2.38676 18.9867   2
  -3   0  19 3113.33 154.149   2
  -3   0  19 3028.64 153.618   8
  -3   0  19 2996.83 152.498   3
  -3   0  19 3123.26 151.883   4
  -3   0  18 2.42132 19.8578   8
  -3   0  18-14.1775 21.0508   3
  -3   0  18 10.3550 16.9848   4
  -3   0  18 2.31209 18.4818   2
  -3   0  17 1952.44 100.641   4
  -3   0  17 1824.82 103.652   3
  -3   0  17 2040.16 105.488   7
  -3   0  17 1978.40 103.927   8
  -3   0  17 1836.90 101.794   2
  -3   0  16-2.58817 16.8496   7
  -3   0  16-7.37268 17.8022   3
  -3   0  16 7.56800 13.2598   4
  -3   0  16 26.1371 16.4218   8
  -3   0  15-5.30987 14.6602   4
  -3   0  15 13.9944 15.1828   8
  -3   0  15-2.55198 16.7435   7
  -3   0  15-2.42841 17.1323   3
  -3   0  14 1.63505 12.8619   4
  -3   0  14-2.28167 14.8526   8
  -3   0  14-7.48110 16.3611   7
  -3   0  14 7.14693 16.1113   3
  -3   0  13 6401.48 316.824   3
  -3   0  13 6953.75 319.038   7
  -3   0  13 7072.11 317.950   8
  -3   0  13 6808.30 311.323   4
  -3   0  13 6898.61 314.416   1
  -3   0  12-14.7692 15.3816   8
  -3   0  12 6.91614 13.2285   1
  -3   0  12 15.9116 11.1456   4
  -3   0  12 13.9810 15.0492   7
  -3   0  12 4.39668 14.7593   3
  -3   0  11 14470.9 646.834   7
  -3   0  11 14142.3 637.618   4
  -3   0  11 14075.1 644.894   3
  -3   0  11 14222.7 641.404   1
  -3   0  11 14883.6 645.029   8
  -3   0  10 17.6818 12.7905   3
  -3   0  10 5.99568 9.98895   1
  -3   0  10 18.6264 13.2309   8
  -3   0  10-2.93734 6.62478   4
  -3   0   9 13145.3 575.119   8
  -3   0   9 12403.2 575.260   3
  -3   0   9 12626.4 567.167   4
  -3   0   9 13076.8 572.323   1
   3   0  -8 8.32219 9.96443   3
  -3   0   8 22.7419 5.19225   4
  -3   0   8 6.89179 10.9696   3
  -3   0   8 9.52444 10.4405   8
  -3   0   7 2990.41 149.599   3
  -3   0   7 3158.19 140.814   4
   3   0  -7 3167.34 149.763   3
   3   0  -6 1.46945 7.90311   3
  -3   0   6 2.98219 8.56069   3
   3   0  -5 4713.24 206.717   9
  -3   0   5 4366.75 211.254   3
   3   0  -5 4547.09 211.485   3
   3   0  -4 1.24575 5.63367   3
  -3   0   4 3.78210 5.41179   3
   3   0  -3 1247.66 59.1107   9
   3   0  -3 1144.84 60.8608   3
  -3   0   2 24.8705 3.35980   4
   3   0  -2 0.85850 3.25428   9
  -3   0   1 896.241 44.2836   4
   3   0   1 10.6054 3.69670   3
   3   0   2 15.4066 3.33550   3
  -3   0  -2 13.4681 5.61417   2
  -3   0  -2 5.58148 3.91769   8
  -3   0  -3 289.738 21.3020   2
  -3   0  -3 261.783 19.7736   8
   3   0   3 271.646 20.7565   2
  -3   0  -3 288.207 21.5930   4
  -3   0  -4 11.5388 8.33733   4
  -3   0  -4 6.75600 6.07470   8
   3   0   4-2.61216 6.06445   8
   3   0   4 16.5552 7.30646   2
   3   0   4 8.25783 7.66618   4
   3   0   5 2304.65 117.105   8
  -3   0  -5 2414.83 120.499   4
  -3   0  -5 2478.72 118.606   8
   3   0   5 2430.23 120.635   4
   3   0   5 2537.50 119.642   2
   3   0   6 24.9016 7.89111   8
  -3   0  -6 23.4482 9.22540   1
   3   0   6 5.48063 8.09069   2
  -3   0  -6 3.36722 8.07352   8
   3   0   6 14.4712 9.14997   4
  -3   0  -7 6032.94 264.508   8
  -3   0  -7 5459.65 253.890   7
   3   0   7 5453.15 266.191   4
   3   0   7 5802.82 265.082   2
  -3   0  -7 5967.13 266.717   1
   3   0   7 5790.29 262.513   8
  -3   0  -8 8.29099 10.9037   8
   3   0   8 43.5289 13.6480   8
   3   0   8-2.49721 14.4960   4
  -3   0  -8 7.14264 12.8203   1
  -3   0  -8 22.0902 5.29331   7
   3   0   8 8.62469 13.8261   2
   3   0   8-1.92938 11.4285   5
   3   0   9 8472.53 406.102   5
   3   0   9 9204.95 410.134   2
   3   0   9 9463.69 406.826   8
  -3   0  -9 9040.21 408.895   8
   3   0   9 8270.65 410.655   4
  -3   0  -9 8886.40 411.700   1
  -3   0 -10-4.93918 16.3367   8
   3   0  10-2.14210 15.9162   5
   3   0  10 16.5802 13.7127   8
   3   0  10-7.45986 16.8242   2
  -3   0 -10-2.82067 17.3184   1
   3   0  11 1861.02 92.4787   8
   3   0  11 1565.68 96.3505   4
  -3   0 -11 1582.31 96.0032   1
   3   0  11 1728.81 95.2248   2
  -3   0 -11 1614.26 93.6943   8
   3   0  11 1694.80 91.5031   5
  -3   0 -12-16.5765 19.7951   1
   3   0  12-3.38348 22.3725   4
   3   0  12-4.64288 16.4890   8
   3   0  12-5.62528 18.0169   2
   3   0  12-5.09156 12.7583   9
  -3   0 -12 5.63572 17.7520   8
   3   0  12 4.63466 15.2051   5
   3   0  13 714.254 58.1103   4
   3   0  13 767.492 51.1757   8
   3   0  13 722.226 45.3592   9
   3   0  13 759.857 54.9445   2
  -3   0 -13 736.462 57.6095   1
  -3   0 -13 773.928 55.7636   8
   3   0  13 677.705 49.3449   5
   3   0  14-10.1470 19.1809   8
   3   0  14 3.84800 20.4522   4
   3   0  14-12.4697 20.9273   2
  -3   0 -14 9.33542 17.8645   8
   3   0  14 8.20495 11.1793   9
   3   0  15 2896.27 159.592   4
  -3   0 -15 2872.34 153.337   8
   3   0  15 2943.05 141.477   9
   3   0  15 2993.95 150.633   8
   3   0  15 2987.85 155.213   2
   3   0  16-8.58576 23.6175   4
   3   0  16-1.36256 8.86961   9
  -3   0 -16 26.6724 20.8240   8
   3   0  16-13.6141 22.3304   2
   3   0  17 2605.98 135.242   2
  -3   0 -17 2266.60 130.916   8
   3   0  17 2403.10 139.848   4
   3   0  18-14.6151 23.7898   2
   3   0  18-4.73891 25.1925   4
   3   0  18-12.4165 16.2868   6
   3   0  19 710.528 57.6488   2
   3   0  19 660.202 62.5786   4
   3   0  20-20.3862 29.2723   4
  -3   1  20 11.9482 22.7199   8
  -3   1  20 2.90156 20.0534   2
  -3  -1  19 88.2630 22.3717   3
  -3  -1  19 147.156 20.0023   2
  -3   1  19 74.4637 22.9143   4
  -3   1  19 77.0426 25.4155   2
  -3  -1  19 124.004 18.8698   8
  -3   1  19 89.0164 23.0158   3
  -3   1  19 119.154 28.2406   8
  -3  -1  18 206.379 23.2973   2
  -3   1  18 174.246 26.6429   4
  -3  -1  18 308.619 26.9585   8
  -3   1  18 216.657 28.5045   3
  -3  -1  18 210.363 27.6753   7
  -3   1  18 224.997 30.1798   8
  -3  -1  18 189.191 27.6155   3
  -3  -1  17 1565.54 88.4303   3
  -3  -1  17 1497.11 82.7033   8
  -3  -1  17 1511.17 81.8569   2
  -3   1  17 1699.84 92.7331   8
  -3  -1  17 1607.02 87.3713   7
  -3   1  17 1696.18 92.6289   7
  -3   1  17 1449.61 88.1089   3
  -3   1  17 1563.95 85.1378   4
  -3  -1  16 881.395 53.6471   4
  -3   1  16 881.068 55.0603   4
  -3   1  16 900.536 59.3519   3
  -3   1  16 978.741 62.2733   8
  -3  -1  16 924.329 57.9187   7
  -3  -1  16 899.407 58.7983   3
  -3  -1  16 938.544 54.8043   8
  -3   1  16 884.972 60.2157   7
  -3  -1  16 862.196 52.3327   2
  -3  -1  15 2120.41 108.093   2
  -3   1  15 2194.50 115.295   1
  -3   1  15 2186.53 110.585   4
  -3   1  15 2227.80 118.846   8
  -3  -1  15 2132.03 109.186   4
  -3  -1  15 2195.72 114.173   7
  -3   1  15 2278.00 116.172   3
  -3   1  15 2231.15 117.548   7
  -3  -1  15 2068.34 113.984   3
  -3  -1  15 2218.48 110.002   8
  -3  -1  14 1809.66 93.6753   4
  -3  -1  14 1858.46 99.6167   7
  -3   1  14 1955.44 103.200   8
  -3   1  14 1872.94 100.480   1
  -3  -1  14 1892.35 95.2383   8
  -3   1  14 1784.31 101.598   7
  -3  -1  14 1854.33 99.3507   3
  -3   1  14 1743.28 99.3872   3
  -3   1  14 1851.69 94.9291   4
  -3  -1  13 1612.20 82.5258   4
  -3  -1  13 1535.82 75.1741   9
  -3  -1  13 1660.73 84.6548   8
  -3   1  13 1720.06 92.9253   7
  -3   1  13 1543.90 82.7455   4
  -3   1  13 1713.03 92.7883   8
  -3   1  13 1802.45 90.2199   1
  -3  -1  13 1600.77 88.6277   7
  -3   1  13 1622.98 89.0810   3
  -3  -1  13 1567.20 87.8592   3
  -3  -1  12 2027.81 102.431   4
  -3   1  12 2069.88 103.354   4
  -3   1  12 2220.01 110.095   1
  -3  -1  12 2094.87 98.4538   9
  -3  -1  12 2073.06 105.170   8
  -3   1  12 2270.06 113.317   8
  -3   1  12 2065.62 111.632   7
  -3   1  12 2192.16 111.265   3
  -3  -1  12 2022.89 108.424   3
  -3  -1  11 269.756 22.3675   4
   3  -1 -11 346.871 29.1001   3
  -3   1  11 294.830 29.5927   3
  -3  -1  11 343.915 26.0921   8
  -3   1  11 338.919 31.6809   7
  -3   1  11 364.293 31.9192   8
  -3  -1  11 345.580 30.0114   3
  -3   1  11 330.085 23.9659   4
  -3   1  11 388.593 30.9705   1
  -3  -1  11 350.795 21.9602   9
  -3  -1  10 14.7811 6.81140   4
  -3  -1  10 37.9306 11.0909   8
  -3  -1  10 30.9649 13.4235   3
  -3   1  10 11.2693 13.2508   8
  -3  -1  10 15.6311 7.29300   1
   3  -1 -10 32.6119 12.7365   3
  -3  -1  10 20.7748 7.86812   9
  -3   1  10 41.4953 15.4027   7
  -3   1  10 21.0744 12.7530   3
  -3   1  10 36.1949 8.51673   4
   3   1 -10 29.2398 5.70341   5
  -3   1   9 6439.63 290.113   8
  -3  -1   9 6442.12 281.072   9
  -3   1   9 5977.49 280.166   4
  -3  -1   9 6070.64 279.273   4
  -3  -1   9 6396.07 280.582   1
  -3   1   9 6188.02 288.678   3
   3  -1  -9 5953.05 286.871   3
  -3  -1   9 6028.55 286.958   3
  -3   1   9 6526.22 290.916   7
  -3  -1   9 6341.01 283.880   8
  -3   1   8 1498.60 80.4312   3
  -3   1   8 1449.57 72.2480   4
  -3  -1   8 1444.21 73.7281   9
   3  -1  -8 1505.61 79.3500   3
  -3  -1   8 1611.34 76.6792   8
  -3   1   8 1533.25 81.3276   8
  -3  -1   8 1588.32 73.1064   1
  -3  -1   8 1481.15 79.4217   3
  -3  -1   7 12327.2 577.953   3
   3  -1  -7 12471.3 578.070   3
  -3   1   7 13185.3 580.219   8
  -3  -1   7 12779.8 573.426   9
   3   1  -7 13401.9 571.848   6
  -3   1   7 12749.1 579.313   3
   3  -1  -6 4989.02 225.763   9
  -3  -1   6 5183.20 229.494   9
   3  -1  -6 5270.82 233.817   3
  -3   1   6 5074.37 234.258   3
  -3  -1   6 4774.79 233.022   3
  -3  -1   5 8075.52 362.252   3
  -3   1   5 7862.41 362.742   3
   3  -1  -5 7968.33 362.186   3
  -3  -1   5 8064.04 358.965   9
  -3   1   4 965.974 52.9701   3
   3  -1  -4 915.441 52.3028   3
  -3  -1   4 1023.01 50.6955   9
  -3  -1   4 993.017 52.6275   3
   3  -1  -3 4.88858 6.10455   3
   3  -1  -3 0.73288 3.19531   5
  -3   1   3 11.8236 3.21386   4
   3   1  -3 10.8192 4.20271   9
   3   1  -2 311.238 20.6091   9
  -3   1   2 315.471 18.8695   4
  -3  -1   2 332.775 19.0288   2
  -3  -1   1 3014.33 143.771   2
  -3   1   1 3257.99 144.062   4
   3  -1   1 1008.23 50.3803   3
  -3   1  -2 2219.05 100.294   3
  -3  -1  -2 2080.44 103.560   8
   3  -1   2 2208.28 99.8726   3
  -3   1  -2 2057.24 102.692   2
   3   1   2 2089.80 102.670   9
  -3   1  -3 846.758 45.7580   2
   3  -1   3 866.420 40.8541   3
   3   1   3 824.020 44.9600   9
  -3  -1  -3 875.496 46.9679   8
   3  -1   3 767.775 45.9484   5
   3   1   3 820.171 45.9141   8
  -3   1  -3 703.487 45.5793   4
  -3  -1  -4 845.698 47.1518   8
   3   1   4 696.451 43.4571   9
  -3   1  -4 787.636 46.7429   4
   3   1   4 807.175 45.8616   8
  -3  -1  -4 875.124 48.3238   1
   3  -1   4 810.157 38.9760   3
   3  -1   4 691.619 46.3763   4
  -3   1  -4 904.784 46.9405   2
  -3   1  -4 800.648 44.0353   8
   3  -1   4 795.648 46.3356   5
   3   1   4 828.557 46.8873   2
  -3   1  -5 5344.64 239.483   8
   3  -1   5 5104.02 244.257   4
  -3  -1  -5 5299.09 244.863   1
  -3  -1  -5 5278.51 243.475   8
  -3   1  -5 5310.22 242.114   2
   3   1   5 5045.15 241.792   8
   3   1   5 5241.88 243.769   4
   3   1   5 5376.06 243.600   2
   3  -1   5 5069.12 242.266   5
   3   1   5 5086.51 239.253   9
  -3   1  -5 5308.94 243.918   4
   3  -1   5 5263.20 241.522   2
   3   1   6 1373.37 71.9194   8
   3  -1   6 1208.03 72.9301   4
  -3  -1  -6 1425.60 75.2538   1
  -3  -1  -6 1389.00 73.7934   8
   3   1   6 1379.03 73.3445   2
   3  -1   6 1369.43 71.5791   2
   3  -1   6 1388.96 72.4666   5
  -3   1  -6 1351.48 69.3392   8
  -3   1  -6 1345.28 73.7620   4
   3   1   6 1261.79 68.3849   9
   3   1   6 1229.47 72.4309   4
   3  -1   7 612.770 38.4936   2
  -3  -1  -7 570.731 32.8712   7
   3   1   7 588.990 40.6998   4
   3  -1   7 527.548 37.4553   5
  -3   1  -7 553.547 39.5239   4
  -3  -1  -7 573.188 40.8322   1
   3  -1   7 532.884 39.9796   4
   3   1   7 617.196 38.9204   8
   3   1   7 497.552 33.9693   9
   3   1   7 565.260 39.7405   2
  -3   1  -7 572.155 36.0731   8
  -3  -1  -7 555.400 39.1769   8
   3   1   8 5773.82 277.087   4
  -3  -1  -8 5960.04 267.280   7
   3  -1   8 5656.90 277.589   4
  -3   1  -8 5618.28 276.615   4
  -3   1  -8 5815.98 271.591   8
   3   1   8 6080.73 277.106   2
   3  -1   8 5529.37 273.341   5
  -3  -1  -8 5694.30 278.275   1
   3   1   8 6150.54 274.680   8
  -3   1  -8 6329.66 276.202   1
   3   1   8 5851.09 269.428   9
  -3  -1  -8 5825.02 276.719   8
   3  -1   8 5997.83 274.192   2
   3   1   9 263.929 23.1406   9
  -3   1  -9 287.948 28.0513   1
  -3  -1  -9 293.434 31.5291   1
   3  -1   9 279.342 27.9904   5
   3   1   9 341.734 29.8535   8
  -3  -1  -9 246.234 20.7281   7
  -3   1  -9 226.346 28.8788   4
   3   1   9 262.548 30.9559   4
   3  -1   9 282.732 27.1541   2
  -3   1  -9 266.666 25.2923   8
  -3  -1  -9 239.880 28.5558   8
   3  -1   9 285.642 31.6576   4
   3   1   9 315.633 30.2514   2
  -3  -1 -10 6274.93 298.187   1
  -3  -1 -10 6154.07 282.586   7
   3  -1  10 6427.74 292.380   2
   3   1  10 6766.31 295.623   2
   3   1  10 6082.81 284.840   9
  -3   1 -10 6146.05 293.544   1
   3   1  10 6218.69 296.027   4
  -3  -1 -10 6110.83 295.506   8
   3   1  10 6428.76 292.416   8
   3  -1  10 6115.60 290.989   5
   3  -1  10 6126.71 296.344   4
   3   1  10 6109.90 288.897   5
  -3   1 -10 6105.23 289.538   8
   3   1  11 2487.30 132.191   4
  -3   1 -11 2474.18 129.370   1
   3   1  11 2638.21 128.396   8
  -3   1 -11 2472.50 125.653   8
   3  -1  11 2361.11 125.903   5
   3   1  11 2573.20 130.894   2
  -3  -1 -11 2329.47 132.590   1
   3  -1  11 2710.34 129.172   2
  -3  -1 -11 2505.65 132.246   8
   3  -1  11 2204.74 130.732   4
   3   1  11 2403.29 120.076   9
   3   1  11 2344.29 123.785   5
   3  -1  12 2432.69 125.160   2
   3   1  12 2284.63 116.112   9
   3   1  12 2413.41 128.401   2
  -3   1 -12 2362.10 127.660   1
  -3   1 -12 2473.06 123.712   8
   3  -1  12 2326.82 130.372   4
   3   1  12 2601.89 126.493   8
  -3  -1 -12 2513.65 129.833   8
   3   1  12 2424.84 130.594   4
  -3  -1 -12 2297.48 130.691   1
   3   1  12 2130.54 119.818   5
  -3   1 -13 3521.93 174.055   1
   3   1  13 3333.15 169.468   8
   3   1  13 3295.09 159.581   9
  -3  -1 -13 3312.87 173.905   8
   3  -1  13 3584.53 171.037   2
   3   1  13 3275.33 165.295   5
  -3   1 -13 3230.67 166.951   8
   3  -1  13 3423.83 177.061   4
   3   1  13 3250.28 174.429   4
   3   1  13 3595.30 174.187   2
   3  -1  14 329.616 40.1327   4
   3   1  14 385.819 27.5491   9
   3   1  14 438.417 39.5759   8
  -3  -1 -14 375.694 40.4581   8
  -3   1 -14 373.609 39.9623   1
   3   1  14 453.222 44.0859   4
   3  -1  14 381.936 38.3209   2
  -3   1 -14 352.115 34.9723   8
   3   1  14 466.246 41.9767   2
   3   1  14 346.794 32.9660   5
  -3   1 -15 821.298 54.9153   8
   3  -1  15 760.040 63.2127   4
   3   1  15 821.364 60.2582   2
   3   1  15 702.785 43.1518   9
   3   1  15 818.122 64.6143   4
   3   1  15 830.067 58.3438   8
  -3  -1 -15 862.722 61.1525   8
   3  -1  15 949.087 60.5195   2
   3   1  16-4.28948 25.3719   4
  -3   1 -16 2.82054 16.5257   8
   3   1  16 14.5794 22.5727   2
   3   1  16 3.08152 20.0643   8
  -3  -1 -16 7.63050 19.0382   8
   3  -1  16 21.7174 23.3632   4
   3  -1  16 19.2054 12.4087   9
   3  -1  17 21.7620 11.5115   9
   3   1  17 7.57484 23.0548   2
   3   1  17 40.6500 27.4871   4
  -3  -1 -17 27.4906 22.1006   8
   3  -1  17 22.3808 16.4691   6
   3  -1  17 27.2618 24.7354   4
   3   1  17 12.6524 21.4122   8
   3  -1  18 214.527 26.8209   6
   3   1  18 298.160 38.7314   2
   3  -1  18 236.843 38.6139   4
   3   1  18 346.175 36.1449   8
   3  -1  19 539.847 57.8021   4
   3   1  19 568.990 57.0435   4
   3   1  19 586.794 52.1862   2
   3   1  20 290.723 38.8083   2
   3   1  20 333.698 44.6966   4
   3  -1  20 275.170 44.3938   4
  -3   2  20 1310.67 84.1077   8
  -3  -2  19-11.7341 23.4455   3
  -3   2  19 55.2237 21.9602   3
  -3   2  19 9.83578 18.8482   4
  -3   2  18 1952.36 106.108   8
  -3   2  18 1906.76 98.2650   3
  -3  -2  18 1820.80 93.1228   7
  -3  -2  18 1605.04 84.4308   8
  -3   2  18 1775.90 96.5779   4
  -3  -2  18 1790.99 96.5671   3
  -3  -2  17 46.1801 10.8690   8
  -3   2  17 9.16773 17.7850   4
  -3  -2  17 36.0594 18.1297   7
  -3  -2  17 22.4109 19.3141   3
  -3   2  17 27.3410 23.1531   8
  -3   2  17 12.9400 20.2928   3
  -3   2  16 738.441 51.7785   3
  -3   2  16 838.746 57.6554   7
  -3  -2  16 781.021 49.4453   7
  -3   2  16 779.310 49.0916   4
  -3  -2  16 728.633 41.2042   8
  -3  -2  16 617.043 36.3499   9
  -3   2  16 757.920 57.6830   8
  -3  -2  16 853.312 52.9668   3
  -3   2  16 890.638 57.2984   1
  -3   2  15 140.955 20.4441   4
  -3  -2  15 118.111 12.8198   2
  -3  -2  15 115.570 20.9359   3
  -3  -2  15 103.573 11.7648   9
  -3   2  15 139.052 26.2010   7
  -3  -2  15 128.670 14.1848   8
  -3   2  15 99.0974 25.4720   8
  -3   2  15 62.6021 19.8918   3
  -3  -2  15 127.606 20.4681   7
  -3   2  15 111.139 24.1471   1
  -3   2  14 298.747 28.9707   4
  -3  -2  14 348.920 22.9095   2
  -3  -2  14 372.962 25.1860   8
   3  -2 -14 355.098 33.0985   3
  -3   2  14 334.582 35.0595   1
  -3  -2  14 378.428 33.1517   3
  -3   2  14 399.489 38.5252   7
  -3   2  14 376.879 34.8890   3
  -3  -2  14 357.069 25.2744   9
  -3   2  14 319.714 37.4446   8
  -3   2  13 2162.15 115.864   3
   3  -2 -13 2122.85 114.010   3
  -3  -2  13 2275.32 106.906   9
  -3  -2  13 2278.75 105.588   8
  -3  -2  13 2016.76 112.976   3
  -3   2  13 2232.84 110.112   4
  -3   2  13 2227.12 119.276   7
  -3   2  13 2380.44 121.894   8
  -3  -2  13 2043.68 102.563   2
  -3   2  13 2332.74 118.457   1
  -3  -2  12 3896.63 170.337   8
  -3  -2  12 3497.61 166.657   2
  -3   2  12 3880.51 185.242   8
  -3   2  12 3638.26 173.351   4
   3  -2 -12 3434.67 177.513   3
   3   2 -12 3586.43 169.130   5
  -3   2  12 3874.31 183.649   7
  -3   2  12 3685.73 180.533   3
  -3  -2  12 3807.49 172.123   9
  -3   2  12 3900.12 182.937   1
  -3  -2  12 3408.61 177.028   3
  -3  -2  11 473.733 28.9681   8
  -3  -2  11 404.135 24.9638   2
  -3   2  11 482.495 37.9804   3
   3   2 -11 507.147 29.5940   5
  -3  -2  11 476.537 35.7965   3
  -3   2  11 482.035 38.4798   1
  -3   2  11 533.390 41.2409   8
  -3   2  11 468.450 31.3791   4
  -3   2  11 481.247 39.6066   7
   3  -2 -11 423.103 34.2275   3
  -3   2  10 5942.20 275.241   8
  -3   2  10 6214.26 272.724   3
  -3  -2  10 6005.25 261.917   8
  -3   2  10 5937.55 273.965   7
   3   2 -10 6010.76 262.173   4
   3  -2 -10 5610.88 269.433   3
  -3  -2  10 5819.58 269.457   3
  -3  -2  10 5428.21 257.453   2
  -3  -2   9 1137.64 58.0368   2
   3  -2  -9 1295.44 70.5901   3
  -3   2   9 1395.37 73.0281   3
  -3  -2   9 1263.88 70.2031   3
  -3   2   9 1396.72 74.9112   8
  -3  -2   9 1361.30 63.2288   8
   3   2  -9 1301.53 62.6901   4
  -3   2   9 1366.48 74.0942   7
  -3  -2   8 4166.87 203.354   3
   3   2  -8 4254.42 195.683   4
  -3   2   8 4368.43 205.544   3
  -3   2   8 4350.83 207.478   8
   3  -2  -8 4285.97 204.235   3
   3   2  -8 4412.38 198.855   6
  -3   2   8 4378.87 207.101   7
   3  -2  -7 16286.4 725.717   3
  -3   2   7 16293.0 728.264   7
   3   2  -7 16117.0 717.045   4
   3   2  -7 16968.7 721.135   6
  -3   2   7 15669.3 726.238   3
  -3   2   7 16650.1 728.972   8
  -3  -2   7 15377.4 724.532   3
  -3   2   6 99.9422 17.0981   7
   3  -2  -6 114.248 15.6625   3
   3   2  -6 115.625 10.2719   4
  -3   2   6 109.038 16.5887   3
   3  -2  -5 1103.50 62.0135   3
  -3   2   5 1241.43 64.4814   7
  -3   2   5 1163.15 63.0614   3
  -3   2   5 1108.97 55.3116   5
  -3   2   4 4026.15 193.514   3
   3  -2  -4 4171.67 193.312   3
  -3   2   4 4154.01 187.671   5
   3  -2  -3 2135.42 108.159   3
  -3   2   3 2292.04 104.998   5
  -3  -2   3 2199.34 104.232   8
  -3  -2   3 2233.22 107.216   9
  -3  -2   2 193.942 15.1198   8
   3   2  -2 198.556 13.7006   2
  -3   2   2 212.098 15.9067   5
  -3  -2   1 6458.80 295.412   1
  -3   2   1 6403.04 296.201   4
  -3  -2   1 6839.28 296.700   8
  -3  -2   0 128.286 12.1980   1
  -3  -2  -1 8491.33 384.011   9
   3  -2   1 8183.16 382.881   3
  -3   2  -1 8882.79 382.429   7
   3  -2   2 355.817 23.6246   3
   3   2   2 398.246 25.7030   9
  -3   2  -2 419.764 23.2493   7
  -3  -2  -2 414.388 25.6367   9
  -3   2  -2 370.552 23.8189   3
  -3   2  -2 323.573 25.3426   5
  -3  -2  -3 14167.0 652.809   8
   3   2   3 14545.6 649.982   9
  -3   2  -3 14683.6 647.061   3
  -3   2  -3 14408.1 652.213   4
  -3   2  -3 15500.6 652.842   5
   3  -2   3 14355.1 652.266   5
   3  -2   3 14217.2 647.142   3
  -3  -2  -3 14791.8 649.580   9
   3  -2   4 1879.25 100.861   5
   3   2   4 2094.69 101.519   8
  -3  -2  -4 2029.14 102.512   8
  -3  -2  -4 1951.59 102.499   1
  -3   2  -4 1975.07 98.6336   2
  -3   2  -4 2111.72 102.091   4
   3  -2   4 1959.84 102.203   4
   3  -2   4 2054.88 95.0341   3
   3   2   4 1991.62 98.4854   9
  -3   2  -4 1970.90 94.6546   3
  -3  -2  -5 4207.44 199.302   8
   3   2   5 4090.20 193.510   9
   3   2   5 4194.76 197.376   8
   3  -2   5 4208.21 198.893   4
   3  -2   5 4276.40 188.932   3
  -3   2  -5 4245.75 191.627   8
  -3   2  -5 3962.30 194.087   2
  -3  -2  -5 3905.83 198.729   1
   3  -2   5 3966.84 196.762   5
  -3   2  -5 4379.52 198.476   4
   3   2   6 2254.11 111.220   8
  -3   2  -6 2179.80 104.948   8
   3  -2   6 2063.77 110.567   5
  -3  -2  -6 2186.93 102.021   3
   3  -2   6 2225.84 101.229   3
  -3   2  -6 2152.03 108.319   2
  -3   2  -6 2219.94 111.904   4
  -3  -2  -6 2114.64 113.509   1
   3  -2   6 2178.85 112.508   4
   3   2   6 2123.60 106.605   9
  -3  -2  -6 2121.14 112.507   8
  -3   2  -7 1620.39 85.8811   4
  -3  -2  -7 1548.31 87.9795   1
   3  -2   7 1478.78 85.3293   4
   3   2   7 1663.26 85.1452   8
   3   2   7 1535.28 85.0274   4
  -3  -2  -7 1526.37 73.7673   3
   3  -2   7 1584.58 84.2292   5
  -3  -2  -7 1515.55 86.2996   8
   3   2   7 1574.29 79.3655   9
   3  -2   7 1487.46 72.3984   3
  -3   2  -7 1560.54 77.9341   8
   3  -2   8 3432.46 170.327   5
   3  -2   8 3435.97 173.402   4
  -3   2  -8 3568.27 164.207   8
   3   2   8 3625.73 172.799   4
  -3  -2  -8 3468.01 174.333   8
   3   2   8 3593.45 171.635   8
   3  -2   8 3315.77 155.919   3
  -3  -2  -8 3678.02 165.793   7
  -3  -2  -8 3418.94 157.726   3
   3   2   8 3516.53 164.517   9
  -3  -2  -8 3684.36 176.380   1
  -3   2  -8 3622.24 172.744   4
   3   2   9 2315.63 110.441   9
   3   2   9 2467.69 120.512   4
   3  -2   9 2310.19 120.851   4
  -3  -2  -9 2371.49 112.027   7
   3   2   9 2415.39 118.592   8
  -3  -2  -9 2355.11 123.084   1
  -3   2  -9 2341.36 119.516   4
  -3  -2  -9 2358.44 121.567   8
  -3  -2  -9 2005.95 101.532   3
  -3   2  -9 2322.85 110.933   8
   3   2  10 843.325 50.6092   9
   3  -2  10 901.306 62.4113   4
  -3   2 -10 918.659 57.5485   1
  -3   2 -10 948.511 61.8415   4
   3   2  10 1066.43 63.6144   4
  -3  -2 -10 881.562 52.9191   7
  -3   2 -10 844.544 52.4313   8
   3   2  10 1037.13 61.2734   8
  -3  -2 -10 840.634 63.1062   1
  -3  -2 -10 799.405 60.3905   8
  -3  -2 -11 1599.33 96.9268   8
  -3   2 -11 1595.78 85.6643   8
   3   2  11 1624.99 92.2899   8
   3   2  11 1544.47 82.2911   9
  -3   2 -11 1669.36 91.3562   1
   3  -2  11 1538.27 95.1602   4
  -3   2 -11 1690.47 94.9094   4
   3   2  11 1661.56 95.8351   4
  -3  -2 -11 1642.26 85.0274   7
   3   2  12 511.448 43.7366   2
   3   2  12 436.470 40.9028   8
  -3  -2 -12 406.828 43.4573   8
  -3   2 -12 399.598 41.5056   4
  -3   2 -12 495.053 40.4425   1
   3   2  12 451.280 44.4372   4
  -3   2 -12 419.434 34.5213   8
   3   2  12 468.402 36.5255   5
   3   2  12 443.039 31.1787   9
   3  -2  12 419.531 43.6138   4
   3   2  13 206.070 30.2188   2
   3   2  13 219.751 34.6624   4
   3   2  13 195.065 25.2862   5
  -3   2 -13 215.794 28.6158   1
  -3   2 -13 231.152 24.4003   8
   3  -2  13 184.688 32.2444   4
  -3  -2 -13 223.988 33.6322   8
   3   2  13 191.568 29.7730   8
  -3   2 -14 1395.15 88.3061   1
  -3   2 -14 1387.80 80.5872   8
   3  -2  14 1412.59 93.8134   4
   3   2  14 1438.16 87.8906   8
   3   2  14 1475.13 94.1078   4
  -3  -2 -14 1553.30 95.0259   8
   3   2  14 1539.71 82.3974   5
   3   2  14 1568.95 92.6764   2
   3   2  15 270.275 35.2458   8
  -3   2 -15 237.427 27.3803   8
   3  -2  15 259.762 38.6867   4
   3   2  15 249.812 27.7837   5
   3   2  15 346.539 38.7605   2
  -3   2 -15 278.723 35.8359   1
  -3  -2 -15 252.094 35.8837   8
   3   2  15 322.129 41.5561   4
   3   2  16 1479.10 83.0439   5
   3  -2  16 1522.34 89.0134   6
   3   2  16 1648.15 94.4613   8
   3   2  16 1669.91 100.245   4
  -3  -2 -16 1408.86 96.1047   8
   3  -2  16 1470.44 97.5264   4
   3   2  16 1538.01 95.9970   2
  -3   2 -16 1529.36 84.5378   8
   3   2  17 205.020 31.4173   8
   3   2  17 242.613 37.1090   2
   3  -2  17 137.866 32.3314   4
  -3  -2 -17 234.034 36.7634   8
   3   2  17 189.428 36.0152   4
   3  -2  17 220.245 29.5639   6
   3   2  18 729.041 58.0315   8
  -3  -2 -18 820.328 64.4951   8
   3   2  18 699.603 63.7211   4
   3  -2  18 810.241 53.5075   6
   3   2  18 831.893 64.1260   2
   3  -2  18 668.382 63.0205   4
   3  -2  19-19.7975 31.1924   4
   3   2  19 24.8922 25.5150   4
   3   2  19 30.3434 25.4053   2
   3   2  19 44.3939 23.7150   8
   3  -2  20 45.9327 32.5954   4
   3   2  20 113.796 32.4815   4
   3   2  20 71.1377 29.3639   2
  -3   3  21-8.12430 25.5919   8
  -3   3  20 36.3833 25.9434   8
  -3  -3  19 49.9217 13.2558   7
  -3  -3  19 71.4587 21.2132   3
  -3   3  19 52.1172 25.9825   8
  -3   3  19 49.5009 22.0051   3
  -3   3  19 32.0834 19.7355   4
  -3  -3  18 41.8226 8.65806   9
  -3  -3  18 12.6951 21.6850   3
  -3   3  18 10.9586 24.9241   1
  -3   3  18 32.4760 21.3348   3
  -3  -3  18 32.2701 14.7693   7
  -3   3  18 10.3463 19.3764   4
  -3  -3  17 51.6685 12.1909   9
  -3  -3  17 68.8739 21.5526   3
  -3   3  17 62.2294 26.0092   8
  -3   3  17 60.6203 21.9067   3
  -3   3  17 28.3107 23.1437   1
  -3  -3  17 41.0970 16.0441   7
  -3   3  17 49.9733 19.7814   4
  -3  -3  16 535.160 42.3304   3
  -3   3  16 585.249 49.0319   1
  -3   3  16 562.601 41.4556   4
  -3   3  16 586.506 51.7099   8
   3  -3 -16 536.645 42.8760   3
  -3   3  16 571.854 44.8971   3
  -3  -3  16 448.653 34.5895   9
  -3  -3  16 561.331 40.3237   7
  -3   3  15 85.3023 19.1386   4
  -3  -3  15 50.5044 14.3124   9
   3  -3 -15 107.970 20.8010   3
  -3   3  15 108.652 27.8418   8
  -3   3  15 83.7413 23.6921   1
  -3   3  15 64.9925 23.6920   7
  -3   3  15 52.7969 20.8874   3
  -3  -3  15 74.8343 20.3024   3
  -3   3  14 339.400 34.5553   3
  -3   3  14 375.922 31.2576   4
  -3   3  14 315.541 37.2686   8
  -3   3  14 297.068 35.5803   1
  -3  -3  14 348.647 32.9346   3
  -3   3  14 394.878 39.2343   7
   3   3 -14 331.779 26.8555   5
   3  -3 -14 314.928 31.9269   3
  -3   3  13 921.132 60.7270   1
  -3   3  13 909.563 62.6237   8
  -3   3  13 726.504 49.6971   4
   3   3 -13 810.215 47.8633   5
   3   3 -13 733.576 47.5680   4
  -3   3  13 850.324 56.3337   3
  -3   3  13 884.759 60.1546   7
   3  -3 -13 816.646 53.9059   3
  -3  -3  13 791.454 53.3192   3
  -3   3  12 13.4568 19.7114   8
   3   3 -12 9.02799 10.9822   4
  -3   3  12 9.25784 18.2588   7
  -3   3  12 36.4603 19.4697   1
   3  -3 -12 7.34345 15.5601   3
  -3  -3  12-2.32423 13.6240   3
  -3   3  12 71.2590 19.4883   3
   3   3 -12 1.61615 12.5866   5
  -3  -3  11 4037.77 180.069   3
  -3   3  11 4159.83 183.511   3
  -3   3  11 4297.49 189.134   8
  -3   3  11 4124.29 186.710   7
   3  -3 -11 4021.44 181.464   3
   3   3 -11 4040.04 172.684   4
  -3   3  10 1869.33 96.5967   3
  -3   3  10 1841.75 100.381   8
  -3  -3  10 1701.20 93.0023   3
  -3   3  10 1856.93 99.2103   7
   3   3 -10 1727.54 86.9579   4
  -3  -3  10 1698.58 80.5257   8
   3  -3 -10 1810.28 95.0101   3
  -3   3   9 4757.33 228.582   8
  -3   3   9 4718.42 224.306   3
  -3  -3   9 4546.62 209.677   8
   3   3  -9 4737.75 215.619   4
   3  -3  -9 4894.18 223.859   3
   3   3  -9 4862.23 219.377   6
  -3   3   9 4643.59 227.030   7
   3  -3  -8 2586.79 129.296   3
  -3   3   8 2612.56 132.198   7
   3   3  -8 2609.14 121.916   4
  -3   3   8 2512.62 117.748   5
  -3   3   8 2508.47 129.908   3
   3   3  -8 2591.08 125.416   6
  -3   3   8 2603.86 133.228   8
   3  -3  -7 2367.70 116.822   3
  -3   3   7 2258.96 117.085   3
  -3  -3   7 2177.48 104.696   8
  -3   3   7 2156.15 117.735   7
  -3   3   7 2331.67 106.928   5
   3   3  -7 2413.36 113.297   6
   3   3  -7 2192.79 108.612   4
   3  -3  -6 6061.21 296.268   3
  -3   3   6 6476.26 297.710   3
  -3   3   6 6474.26 288.715   5
  -3   3   6 6525.61 299.668   8
  -3  -3   6 6178.71 286.070   8
  -3   3   6 6322.37 298.579   7
   3   3  -6 6548.44 293.991   6
   3  -3  -6 6696.07 288.905   6
   3  -3  -5 4183.69 185.490   3
  -3   3   5 3809.57 177.509   5
   3  -3  -5 3978.24 177.667   6
  -3   3   5 3818.55 185.092   7
  -3   3   5 3792.53 184.368   3
  -3  -3   5 3706.10 174.794   8
  -3   3   4 330.864 25.8190   5
  -3   3   4 382.529 30.7024   3
   3  -3  -4 377.517 26.4100   6
  -3  -3   3 60252.7 2546.26   1
  -3  -3   3 56048.0 2547.46   8
   3  -3  -3 54998.0 2553.03   3
  -3   3   3 58804.4 2550.25   5
  -3   3   2 24960.4 1096.15   5
  -3  -3   2 24904.7 1092.98   1
   3   3  -2 24874.1 1093.65   8
  -3  -3   2 24163.4 1093.91   8
   3   3  -1 60916.6 2542.01   1
  -3  -3   1 56943.4 2542.97   8
   3   3  -1 58166.7 2542.36   8
  -3  -3   1 56221.4 2542.16   1
  -3   3   1 58710.0 2545.33   7
  -3   3   1 54972.5 2544.12   5
   3   3   0 6083.57 257.745   1
  -3  -3   0 5015.14 256.986   8
  -3   3   0 5935.78 259.127   3
   3  -3   0 5567.13 257.603   7
  -3   3   0 5606.96 257.810   7
   3   3   0 5823.71 257.610   8
  -3  -3   0 5358.21 257.210   1
  -3   3  -1 24313.8 1047.40   7
   3   3   1 25281.3 1049.60   1
   3   3   1 20448.1 1047.39   8
  -3  -3  -1 24820.6 1049.34   9
  -3   3  -1 23907.0 1048.58   3
   3  -3   1 23467.8 1048.41   3
  -3  -3  -2 741.542 42.4629   9
  -3   3  -2 718.290 41.2581   3
  -3   3  -2 777.483 40.4451   7
   3  -3   2 735.052 41.5879   3
  -3   3  -3 1355.26 66.5857   7
  -3  -3  -3 1374.45 70.5616   9
  -3   3  -3 1294.84 72.3055   5
  -3   3  -3 1361.30 69.1077   3
  -3   3  -3 1391.60 73.3424   4
   3  -3   3 1269.73 68.6008   3
   3  -3   4 6268.36 280.053   3
  -3  -3  -4 6224.42 287.493   8
  -3   3  -4 6258.74 285.692   4
  -3  -3  -4 6244.85 281.612   9
   3  -3   4 5641.58 284.855   4
  -3   3  -4 6152.32 285.320   5
  -3   3  -5 8380.44 388.887   2
   3  -3   5 8242.95 394.313   4
   3   3   5 8602.25 394.252   8
  -3  -3  -5 8231.76 396.434   1
  -3   3  -5 8985.26 394.265   5
   3  -3   5 8694.48 386.825   3
  -3  -3  -5 8320.60 396.049   8
  -3  -3  -5 8750.54 388.962   9
  -3   3  -5 8960.00 394.760   4
   3  -3   6 4118.33 213.509   4
  -3   3  -6 4365.94 208.677   2
  -3  -3  -6 4334.84 216.366   8
  -3   3  -6 4584.01 214.207   4
  -3   3  -6 4442.13 204.501   8
   3   3   6 4638.37 214.889   8
   3  -3   6 4551.27 205.147   3
   3   3   6 4792.90 215.809   1
  -3   3  -6 4580.76 213.556   5
  -3  -3  -6 4416.06 205.767   3
  -3  -3  -6 4193.07 216.177   1
  -3   3  -7 6394.35 304.902   4
  -3   3  -7 6755.77 304.484   5
  -3  -3  -7 6395.12 308.253   8
  -3  -3  -7 6311.55 295.176   3
   3  -3   7 6981.65 294.694   3
  -3   3  -7 6521.64 299.957   2
   3   3   7 6730.52 305.853   8
  -3  -3  -7 6084.65 308.089   1
   3  -3   7 6397.91 306.224   4
  -3   3  -7 6281.31 294.375   8
  -3   3  -8 1637.43 85.8535   2
  -3  -3  -8 1568.36 94.6916   1
  -3   3  -8 1449.54 89.5256   4
  -3   3  -8 1679.62 81.0211   8
  -3  -3  -8 1659.18 94.8974   8
  -3  -3  -8 1487.16 85.8036   7
   3  -3   8 1682.51 79.3844   3
   3  -3   8 1549.25 91.7673   4
  -3  -3  -8 1646.27 80.7838   3
   3   3   8 1632.17 91.4961   8
   3   3   9 8503.41 384.945   4
  -3   3  -9 8145.15 384.268   4
   3   3   9 8762.20 385.899   8
  -3   3  -9 8036.36 372.357   8
  -3  -3  -9 8251.84 379.418   7
  -3  -3  -9 8129.04 388.654   8
   3  -3   9 8590.52 369.621   3
   3  -3   9 7866.64 385.219   4
  -3  -3  -9 7951.46 370.939   3
  -3  -3 -10 448.891 28.4076   3
  -3   3 -10 468.983 41.0863   4
   3  -3  10 443.535 42.6095   4
   3   3  10 459.364 41.7652   8
  -3  -3 -10 509.611 37.4489   7
   3   3  10 464.217 42.0875   4
  -3   3 -10 541.151 32.8577   8
   3  -3  10 454.798 26.9581   3
  -3  -3 -10 477.181 45.2222   8
  -3  -3 -11 1183.06 65.7112   7
   3   3  11 1263.00 72.6551   8
  -3   3 -11 1059.61 58.0563   8
   3  -3  11 1196.32 74.2841   4
   3   3  11 1178.30 72.0785   4
   3  -3  11 980.380 49.5456   3
  -3   3 -11 1188.30 72.1167   4
  -3  -3 -11 1080.29 73.5256   8
  -3   3 -11 1105.05 65.5174   1
  -3  -3 -11 955.321 52.1387   3
  -3  -3 -12 3665.47 181.752   7
  -3   3 -12 3475.98 182.402   1
   3  -3  12 3803.49 192.394   4
   3   3  12 3801.38 189.811   8
  -3  -3 -12 3580.40 192.951   8
  -3   3 -12 3720.03 175.981   8
  -3   3 -12 3679.57 188.885   4
   3   3  12 4093.26 192.329   4
   3  -3  13 23.3085 23.8431   4
   3   3  13 3.38562 24.6806   8
  -3  -3 -13 8.42498 25.6225   8
   3   3  13 21.8597 22.9523   4
  -3   3 -13 1.66289 12.9406   8
  -3   3 -13-24.9138 24.0714   4
  -3   3 -13 24.6343 19.9540   1
   3  -3  14 2726.12 152.729   4
   3   3  14 2879.11 153.028   4
   3  -3  14 2803.52 146.321   6
  -3   3 -14 2975.13 152.772   4
  -3   3 -14 2528.78 134.050   8
  -3  -3 -14 2722.97 154.683   8
   3   3  14 2798.22 149.880   8
  -3   3 -14 2711.64 144.191   1
   3   3  14 2968.87 140.194   5
   3   3  15 26.3853 15.5267   5
  -3  -3 -15 41.2134 26.8284   8
  -3   3 -15 21.6695 23.1393   1
  -3   3 -15-3.28031 13.8651   8
   3   3  15 31.7306 24.7822   2
   3  -3  15 55.7520 26.0927   4
   3  -3  15 12.5613 19.6255   6
   3   3  15 20.5657 24.5669   4
   3   3  15 7.26084 22.4887   8
  -3  -3 -16 535.791 54.0483   8
   3  -3  16 466.497 43.8004   6
   3   3  16 539.729 49.7658   8
   3  -3  16 528.754 52.5088   4
   3   3  16 511.499 38.1392   5
   3   3  16 543.056 53.6259   4
   3   3  16 475.533 50.2586   2
   3   3  17 77.5176 25.5886   8
  -3  -3 -17 102.624 30.8196   8
   3   3  17 50.4617 31.7653   4
   3  -3  17 102.572 30.8860   4
   3  -3  17 165.174 27.1443   6
   3   3  17 76.6123 16.8729   5
   3   3  17 155.017 34.3227   2
   3  -3  18 126.131 33.5899   4
   3   3  18 119.857 29.6500   8
   3  -3  18 106.172 24.6622   6
   3   3  18 90.9345 29.9736   4
   3   3  18 71.4800 30.3259   2
   3   3  19 8.19988 22.5628   8
   3  -3  19 25.1667 28.0026   4
   3   3  19-13.8725 29.3808   2
   3   3  19 35.0859 27.5808   4
   3  -3  20 279.875 45.1265   4
   3   3  20 334.381 43.8277   8
   3   3  20 348.478 44.9161   2
   3   3  20 303.733 45.1447   4
  -3   4  21 32.0062 26.5526   8
  -3   4  20-18.1727 25.0072   8
  -3  -4  19 14.0553 9.92087   9
  -3   4  19-20.9199 27.6664   1
  -3   4  19 31.9881 21.1999   4
  -3   4  19 26.9743 26.0731   8
  -3  -4  19 10.4292 19.4833   3
  -3   4  19-17.2187 24.5740   3
  -3  -4  18-2.66773 20.8785   3
  -3  -4  18 8.91190 13.8791   9
  -3   4  18 45.2964 20.7744   4
  -3   4  18 20.3630 22.9051   1
  -3   4  18 44.2098 24.3288   8
  -3   4  18 5.88282 21.9845   3
  -3  -4  18 4.96169 11.9927   7
  -3   4  17-8.72774 25.8088   8
  -3   4  17-11.9811 22.6489   3
   3  -4 -17 2.83158 18.8673   3
  -3  -4  17-2.67067 18.9696   3
  -3  -4  17-4.00858 16.2739   9
  -3   4  17-2.72621 20.1237   4
  -3  -4  17-13.1721 14.7233   7
  -3   4  17 12.0084 25.2165   1
  -3   4  16 11.6644 25.7260   1
  -3   4  16 36.0975 22.4958   3
  -3   4  16 34.2856 26.7848   8
   3  -4 -16 28.4166 20.7359   3
  -3   4  16 33.9390 18.8121   4
  -3  -4  16 13.4033 20.4100   3
  -3  -4  16 8.55411 15.8134   9
  -3   4  15 75.2158 20.8683   4
   3   4 -15 58.0191 16.4344   5
   3   4 -15 24.1718 15.8539   4
  -3   4  15 54.4106 28.2469   8
  -3  -4  15 69.2398 20.2273   3
  -3   4  15 98.8015 24.2334   3
  -3   4  15 49.1173 23.9781   1
  -3   4  14 1216.84 68.9884   4
   3   4 -14 1161.11 64.8949   4
   3  -4 -14 1184.46 71.4769   3
  -3  -4  14 1047.65 68.6326   3
   3   4 -14 1160.84 65.2794   5
  -3   4  14 1072.33 75.4750   1
  -3   4  14 1080.45 71.4962   3
  -3   4  14 1020.11 77.5630   8
   3   4 -13 46.2411 15.0072   4
  -3  -4  13 59.3445 19.4491   3
  -3   4  13 43.0189 24.7699   8
  -3   4  13 35.9266 19.7128   1
  -3   4  13 49.7372 20.0965   3
  -3   4  13 81.4885 25.1275   7
   3  -4 -13 83.4253 21.6685   3
   3   4 -13 77.2531 16.3577   5
  -3   4  12 1105.61 70.9749   1
   3  -4 -12 1019.03 64.4465   3
  -3   4  12 1046.86 72.3884   8
  -3   4  12 1013.67 69.0092   7
  -3  -4  12 916.369 62.2051   3
  -3   4  12 1011.42 65.7139   3
   3   4 -12 993.846 58.0337   4
  -3   4  11 196.285 26.0942   3
  -3   4  11 167.380 26.6984   7
   3   4 -11 147.408 18.5121   4
   3  -4 -11 155.681 22.2925   3
  -3   4  11 114.915 26.8858   8
  -3   4  10 38.5977 7.38122   5
   3  -4 -10 44.9576 15.4115   3
  -3   4  10 15.7402 16.1948   7
  -3   4  10 32.6972 16.3394   3
  -3   4  10 6.81829 18.8172   8
   3   4 -10 39.9532 11.5236   4
   3   4  -9 75.8011 13.8128   4
  -3   4   9 120.508 21.9444   7
  -3   4   9 103.055 19.4735   3
   3  -4  -9 103.695 20.1575   3
  -3   4   9 90.8187 21.5264   8
   3   4  -9 79.5111 15.0556   6
  -3   4   9 107.511 11.3858   5
   3   4  -8 3441.25 161.191   4
  -3   4   8 3344.79 168.225   3
   3   4  -8 3437.90 165.312   6
  -3   4   8 3501.11 171.471   7
   3  -4  -8 3218.24 167.760   3
  -3   4   8 3369.13 171.753   8
   3   4  -7 1976.54 95.4823   4
   3  -4  -7 1980.55 102.639   3
   3   4  -7 1955.34 99.0209   6
  -3   4   7 1937.65 104.524   7
  -3  -4   7 1809.28 87.5931   8
  -3   4   7 1892.43 101.811   3
  -3   4   7 2024.79 106.256   8
   3  -4  -6 22477.5 995.005   3
  -3   4   6 22094.4 996.317   7
  -3  -4   6 21835.1 981.749   8
   3  -4  -6 22759.3 986.979   6
  -3   4   6 21982.6 997.254   8
   3   4  -6 23188.2 992.660   6
  -3   4   6 21654.4 994.321   3
   3   4  -5 8317.95 393.339   6
  -3   4   5 7894.34 395.960   7
   3  -4  -5 9184.32 390.455   6
   3  -4  -5 8623.35 397.667   7
  -3   4   5 8415.58 395.587   3
  -3  -4   5 8769.37 385.593   8
   3  -4  -5 8671.46 396.706   3
   3   4  -4 21070.3 902.832   8
   3   4  -4 20626.2 900.963   1
   3  -4  -4 20935.4 907.618   6
  -3   4   4 19749.0 911.357   3
   3  -4  -4 20603.6 912.398   3
  -3  -4   4 19215.4 903.041   8
   3   4  -3 7452.88 321.445   1
   3  -4  -3 6266.29 327.914   3
  -3  -4   3 7123.96 323.174   8
   3   4  -3 7244.91 322.365   8
   3  -4  -3 7240.94 326.409   6
   3   4  -2 17949.0 787.936   8
  -3   4   2 15667.9 791.967   7
   3  -4  -2 18652.4 792.052   6
   3   4  -2 18554.6 787.589   1
  -3  -4   2 17376.0 788.795   8
   3  -4  -1 140.483 16.5320   7
   3   4  -1 122.959 14.6884   8
  -3   4   1 139.707 18.1580   7
  -3  -4   1 104.272 14.8382   8
   3   4  -1 100.076 13.0787   1
  -3  -4   0 180.668 18.8765   8
   3  -4   0 168.402 19.3720   3
  -3   4   0 152.918 17.9944   7
   3  -4   0 202.080 19.8335   7
   3   4   0 207.222 18.7454   1
  -3   4   0 204.024 20.2567   3
   3   4   1 4238.68 191.831   1
   3  -4   1 3908.34 191.092   3
  -3   4  -1 4015.10 191.334   3
  -3   4  -1 3865.88 189.333   7
   3   4   1 4228.52 192.000   8
   3  -4   1 4017.02 189.796   7
  -3   4  -2 40577.7 1795.19   7
  -3   4  -2 39534.2 1797.42   3
   3  -4   2 40333.7 1797.50   3
   3   4   2 41735.9 1799.43   1
  -3  -4  -2 41382.5 1798.05   9
   3  -4   2 40448.1 1795.26   7
   3  -4   3 14944.1 668.015   7
  -3   4  -3 14628.8 674.338   4
  -3   4  -3 15170.3 675.523   5
   3  -4   3 14968.1 671.130   3
  -3  -4  -3 15166.7 671.580   9
  -3   4  -4 29880.3 1291.08   4
  -3  -4  -4 30904.2 1287.20   9
   3  -4   4 29868.4 1282.08   7
   3  -4   4 29364.0 1285.89   3
  -3   4  -4 29992.1 1291.53   5
   3  -4   5 2088.07 116.865   4
   3   4   5 2122.22 117.308   8
  -3  -4  -5 2215.04 112.260   9
  -3  -4  -5 2261.75 120.774   8
   3  -4   5 2315.17 111.987   3
  -3   4  -5 2246.73 117.452   4
   3  -4   5 2359.43 107.593   7
  -3   4  -5 2289.19 117.898   5
  -3  -4  -6 4876.24 221.942   9
  -3   4  -6 4809.08 228.468   4
   3   4   6 4765.12 229.017   8
   3  -4   6 4742.31 228.974   4
  -3  -4  -6 4522.58 221.186   3
  -3  -4  -6 4785.35 232.232   8
  -3   4  -6 4355.04 226.493   5
   3   4   6 4970.04 229.751   1
   3  -4   6 4977.83 221.120   3
  -3   4  -6 4608.25 221.331   2
  -3  -4  -7 1185.57 78.5175   8
  -3   4  -7 1216.23 69.3644   2
   3  -4   7 1258.61 76.7124   4
  -3   4  -7 1180.04 74.9169   4
  -3   4  -7 1269.36 75.3959   5
   3   4   7 1328.01 77.3563   1
  -3   4  -7 1316.87 64.8938   8
   3  -4   7 1413.14 69.3253   3
   3   4   7 1214.50 75.9468   8
  -3  -4  -7 1269.10 68.9496   3
  -3  -4  -7 1287.55 69.3390   9
   3  -4   8 30.5697 17.0852   4
  -3   4  -8 37.4645 9.00950   8
  -3   4  -8 21.7870 17.3806   5
   3   4   8 54.8071 19.8902   1
   3  -4   8 31.6082 11.7638   3
  -3  -4  -8 29.1121 12.1145   3
  -3  -4  -8 25.7749 15.0397   7
  -3   4  -8 38.7240 13.2949   2
  -3  -4  -8 71.5999 22.8033   8
  -3   4  -8 17.1189 17.8980   4
  -3   4  -9 81.6691 21.6656   5
  -3   4  -9 40.7250 15.3799   2
  -3   4  -9 60.4545 20.2510   4
   3  -4   9 68.1395 21.8636   4
  -3  -4  -9 66.2762 19.7184   7
  -3  -4  -9 91.1526 25.5146   8
  -3  -4  -9 77.7589 15.6565   3
   3   4   9 66.3737 20.5064   8
  -3   4  -9 81.3141 11.6942   8
   3  -4   9 63.0812 13.8474   3
  -3   4 -10 2963.50 152.351   4
   3  -4  10 2844.70 153.021   4
   3  -4  10 3040.52 138.340   3
  -3  -4 -10 2744.32 148.384   7
   3   4  10 3035.43 153.873   8
  -3  -4 -10 2999.87 140.585   3
  -3  -4 -10 2886.71 157.743   8
  -3   4 -10 2725.90 135.944   8
   3  -4  11 599.855 52.8091   4
  -3  -4 -11 618.879 40.7841   3
  -3  -4 -11 662.072 49.9715   7
  -3   4 -11 714.774 54.2199   4
   3   4  11 760.422 56.3796   4
   3   4  11 756.459 56.2049   8
  -3   4 -11 675.060 38.6307   8
  -3  -4 -11 635.199 56.8444   8
   3  -4  11 652.553 39.4062   3
  -3   4 -12 3518.77 172.491   8
   3   4  12 4251.99 195.325   4
   3  -4  12 3788.57 193.567   4
  -3  -4 -12 3839.03 198.942   8
   3   4  12 4161.11 194.722   8
   3  -4  12 3742.20 171.962   3
  -3  -4 -12 3646.87 173.929   3
  -3   4 -12 3564.12 182.354   1
  -3   4 -12 3868.64 191.962   4
  -3  -4 -12 3702.38 186.349   7
   3  -4  12 3598.65 188.455   6
  -3  -4 -13 148.376 34.4704   8
  -3   4 -13 47.4274 26.4059   4
  -3  -4 -13 146.382 27.4739   7
   3   4  13 131.783 32.0572   4
  -3   4 -13 76.6445 21.0416   1
  -3  -4 -13 92.8754 13.0171   3
   3   4  13 86.3741 28.6913   8
   3  -4  13 95.5048 9.86742   3
   3  -4  13 107.963 25.6908   6
   3  -4  13 120.758 32.2694   4
  -3   4 -13 78.2752 12.8425   8
   3  -4  14 1338.48 90.5832   4
   3   4  14 1487.54 91.3075   8
   3   4  14 1358.94 90.7409   4
   3  -4  14 1327.40 86.7789   6
  -3   4 -14 1353.94 81.8592   1
  -3  -4 -14 1430.85 96.8432   8
  -3   4 -14 1477.76 92.1249   4
  -3   4 -15 5.66734 18.1528   1
  -3  -4 -15-5.02502 28.5534   8
   3   4  15-4.58472 16.7123   5
   3   4  15-19.9700 24.9475   8
   3  -4  15 13.2658 25.1269   4
   3  -4  15-20.8849 24.2245   6
   3   4  15 4.19130 26.6273   4
  -3   4 -15-20.1634 26.2523   4
   3  -4  16-3.49470 19.8569   6
   3   4  16-4.42105 26.1461   4
  -3  -4 -16-5.19644 34.6224   8
   3  -4  16 18.4510 26.7500   4
   3   4  16-8.24052 25.9555   8
   3   4  16-2.17797 15.4690   5
  -3   4 -16 2.96104 18.1726   1
  -3  -4 -17 48.2601 27.1142   8
   3  -4  17 13.8962 23.1525   6
   3   4  17 37.3868 27.1064   4
   3   4  17-4.23322 24.5546   8
   3  -4  17 9.58922 24.2451   4
   3   4  17 27.5041 25.5032   2
   3   4  17-1.96780 14.6232   5
   3  -4  18 59.5445 28.6947   4
   3   4  18 82.6192 29.8235   8
[truncated: 1,647,071 more chars]
