# Supplementary material for: Crystal structure of (μ-trans-1,2-bis­{2-[(2-oxido­phen­yl)methyl­idene]hydrazin-1-yl­idene}ethane-1,2-diolato-κ3 O,O′,N)bis­[di-tert-butyl­tin(IV)]
Source: Acta Crystallogr E Crystallogr Commun. 2018 May 15;74(Pt 6):799–802. doi: 10.1107/S2056989018007077 (PMC6002830; doi:10.1107/S2056989018007077)
Supplement: Supplementary file 2 [file e-74-00799-Isup2.hkl]

#
# h,k,l, Fc-squared, Fo-squared, sigma(Fo-squared) and status flag
#
data_I
_shelx_title ' exp_1_a.res in P2(1)/n'
_shelx_refln_list_code          4
_shelx_F_calc_maximum      395.95
_exptl_crystal_F_000      1592.00
_reflns_d_resolution_high  0.7121
 
loop_
 _symmetry_equiv_pos_as_xyz
 'x, y, z'
 '-x+1/2, y+1/2, -z+1/2'
 '-x, -y, -z'
 'x-1/2, -y-1/2, z-1/2'
 
_cell_length_a    16.3836
_cell_length_b    13.2683
_cell_length_c    16.8153
_cell_angle_alpha  90.000
_cell_angle_beta  101.829
_cell_angle_gamma  90.000
 
_shelx_F_squared_multiplier     1.000
 
loop_
 _refln_index_h
 _refln_index_k
 _refln_index_l
 _refln_F_squared_calc
 _refln_F_squared_meas
 _refln_F_squared_sigma
 _refln_observed_status
   4   0   0    65786.08    52835.28   1651.02 o
   6   0   0     1561.91     1666.59     47.63 o
   8   0   0    41403.60    38039.96    954.95 o
  10   0   0    33695.80    32429.00    846.29 o
  12   0   0     9328.17     8880.28    255.31 o
  14   0   0    12847.30    13125.26    368.06 o
  16   0   0      244.74      283.30     33.82 o
  18   0   0     9401.73     9623.69    252.54 o
  20   0   0      161.36      119.56     46.77 o
  22   0   0     1207.40      921.29    113.58 o
   4   1   0     3315.96     3170.88     63.39 o
   5   1   0      883.33     1043.17     24.21 o
   6   1   0    36928.74    36160.89    567.33 o
   7   1   0     5404.02     5889.48    108.46 o
   8   1   0    18702.63    18956.29    326.49 o
   9   1   0       77.89       99.09     11.94 o
  10   1   0     7650.12     7628.86    146.99 o
  11   1   0     3760.48     3824.74     80.38 o
  12   1   0    12840.73    12529.01    212.84 o
  13   1   0        7.47       25.16     14.93 o
  14   1   0     1072.07      957.00     37.97 o
  15   1   0       31.00       53.80     19.84 o
  16   1   0     6256.49     6531.04    165.36 o
  17   1   0      699.15      742.21     39.30 o
  18   1   0      100.05      104.15     29.31 o
  19   1   0      393.38      438.74     31.03 o
  20   1   0     2242.50     2349.97     66.01 o
  21   1   0      140.27       97.82     33.35 o
  22   1   0       96.41       89.60     49.29 o
   3   2   0      193.44      233.97     22.25 o
   4   2   0      698.78      652.02     27.35 o
   5   2   0     1433.04     1334.24     32.71 o
   6   2   0      321.18      315.71     14.19 o
   7   2   0      303.91      389.01     13.86 o
   8   2   0      322.14      350.50     14.52 o
   9   2   0     2311.30     2437.26     51.08 o
  10   2   0      920.24      862.82     32.96 o
  11   2   0        0.08       17.97     13.10 o
  12   2   0       20.92        8.61     13.99 o
  13   2   0     1283.53     1222.83     38.25 o
  14   2   0      700.94      652.77     29.15 o
  15   2   0       16.78       50.36     17.66 o
  16   2   0        2.38       10.65     23.22 o
  17   2   0      718.96      761.92     61.18 o
  18   2   0      158.70      154.59     37.34 o
  19   2   0      119.31      136.60     27.77 o
  20   2   0       62.59       51.34     24.68 o
  21   2   0       52.02       65.87     32.49 o
  22   2   0        0.39      -46.88     46.88 o
   1   3   0      399.25      321.26     27.47 o
   2   3   0     9341.06     9930.80    221.65 o
   3   3   0    10043.36    10297.74    206.55 o
   4   3   0      989.89     1007.76     30.57 o
   5   3   0     1164.42     1223.66     27.49 o
   6   3   0     4119.19     4441.18     91.83 o
   7   3   0    10451.64    11136.14    213.53 o
   8   3   0     1017.15     1029.25     38.99 o
   9   3   0       72.67       95.30     11.16 o
  10   3   0      676.37      662.83     23.72 o
  11   3   0     3543.56     3686.66     79.13 o
  12   3   0      568.36      567.85     25.66 o
  13   3   0      277.70      267.17     21.00 o
  14   3   0      103.62      141.90     19.49 o
  15   3   0      894.57      973.87     40.78 o
  16   3   0       27.52       22.45     21.48 o
  17   3   0       39.72       26.62     20.62 o
  18   3   0      314.28      292.77     29.15 o
  19   3   0      126.53      114.84     25.59 o
  20   3   0      119.18       68.61     32.44 o
  21   3   0      224.35      237.18     37.14 o
  22   3   0       14.25      -13.00     47.11 o
   0   4   0       80.19       93.59     17.58 o
   1   4   0    28793.33    29738.82    780.18 o
   2   4   0      312.62      285.47     12.52 o
   3   4   0      515.89      341.35     15.14 o
   4   4   0     1145.19     1122.83     28.52 o
   5   4   0    77669.23    72470.19   1133.45 o
   6   4   0     6320.42     7371.39    113.17 o
   7   4   0     1663.75     1748.91     35.21 o
   8   4   0     1268.99     1332.61     32.01 o
   9   4   0    25856.61    25204.76    383.96 o
  10   4   0        0.20        6.80     11.64 o
  11   4   0      278.88      281.76     18.57 o
  12   4   0        2.03        5.44     13.22 o
  13   4   0    10800.89    10918.96    191.26 o
  14   4   0      117.93       90.33     17.83 o
  15   4   0     3048.66     3049.47     70.83 o
  16   4   0      731.62      705.73     32.42 o
  17   4   0     3387.59     3567.05     81.55 o
  18   4   0      278.67      229.14     23.76 o
  19   4   0     1368.79     1298.60     46.66 o
  20   4   0        9.97       -4.56     26.18 o
  21   4   0      291.60      314.29     46.09 o
   1   5   0    14950.57    14823.55    303.07 o
   2   5   0     4656.88     5213.23    126.65 o
   3   5   0    47913.41    48181.27    757.22 o
   4   5   0     3676.22     4053.96     79.13 o
   5   5   0    34690.98    35379.86    561.30 o
   6   5   0      459.90      505.72     17.92 o
   7   5   0    46019.41    44635.63    632.06 o
   8   5   0      294.69      335.22     16.09 o
   9   5   0      685.60      618.90     23.65 o
  10   5   0        1.36      -12.63     12.63 o
  11   5   0    18210.10    17799.54    279.53 o
  12   5   0     2596.34     2645.05     53.46 o
  13   5   0      523.00      604.36     33.80 o
  14   5   0      212.91      220.09     19.88 o
  15   5   0     8221.47     8129.28    145.23 o
  16   5   0      864.35      844.14     31.69 o
  17   5   0     1394.66     1255.75     39.68 o
  18   5   0        1.13       -9.46     19.33 o
  19   5   0     1379.85     1443.84     44.46 o
  20   5   0       79.36       60.11     24.82 o
  21   5   0     1484.29     1561.75     86.40 o
   0   6   0     5977.22     6282.85    216.92 o
   1   6   0    12763.41    12088.51    252.36 o
   2   6   0      131.03      166.92     15.89 o
   3   6   0     3649.55     3687.66     79.80 o
   4   6   0    10215.64    11155.58    182.92 o
   5   6   0     4857.18     4820.56     99.32 o
   6   6   0     1509.51     1562.45     38.71 o
   7   6   0      552.52      588.55     20.85 o
   8   6   0     2315.73     2468.08     51.73 o
   9   6   0    10929.71    10776.07    185.86 o
  10   6   0     1566.54     1485.15     38.57 o
  11   6   0      407.77      349.53     20.97 o
  12   6   0      803.71      739.47     29.69 o
  13   6   0     1360.33     1456.75     38.99 o
  14   6   0     3978.47     3837.10     74.81 o
  15   6   0      420.08      367.06     24.92 o
  16   6   0      135.28      117.02     20.31 o
  17   6   0      584.35      594.60     30.38 o
  18   6   0      941.16      862.79     39.17 o
  19   6   0      363.71      305.55     26.04 o
  20   6   0       20.95       30.37     28.81 o
  21   6   0      299.22      341.85     94.14 o
   1   7   0       39.17       30.95     12.21 o
   2   7   0      641.53      710.57     29.14 o
   3   7   0        1.00       17.53     10.61 o
   4   7   0      604.73      641.38     23.51 o
   5   7   0        0.46       14.03      9.58 o
   6   7   0      257.30      255.02     16.42 o
   7   7   0       89.37       99.74     13.67 o
   8   7   0       26.98       40.02     13.11 o
   9   7   0       55.30       35.11     13.01 o
  10   7   0      273.38      296.32     20.17 o
  11   7   0       26.66       37.78     16.50 o
  12   7   0      264.31      247.28     22.37 o
  13   7   0       27.69       34.15     19.71 o
  14   7   0       45.27       18.36     18.14 o
  15   7   0       21.83       44.96     18.86 o
  16   7   0       24.52       28.71     19.29 o
  17   7   0       27.57       17.73     20.27 o
  18   7   0        1.28      -19.58     19.58 o
  19   7   0       32.80        7.42     25.85 o
  20   7   0        4.34       15.88     31.53 o
   0   8   0    13505.31    13886.93    652.19 o
   1   8   0        0.37       30.33     13.40 o
   2   8   0      218.19      236.97     18.45 o
   3   8   0       36.97       48.69     12.25 o
   4   8   0    10803.88    11159.25    203.44 o
   5   8   0      169.50      169.89     15.16 o
   6   8   0     1653.96     1715.43     41.15 o
   7   8   0       27.14       31.88     13.99 o
   8   8   0     4173.24     4288.84    124.16 o
   9   8   0       61.23       49.45     14.64 o
  10   8   0     3162.35     3080.43     69.58 o
  11   8   0      145.78      107.93     19.36 o
  12   8   0     1433.29     1512.74     64.96 o
  13   8   0      531.16      535.52     35.18 o
  14   8   0     2069.55     2016.31     60.36 o
  15   8   0        1.85      -18.74     18.74 o
  16   8   0       36.69       38.87     18.90 o
  17   8   0      146.14      160.98     23.44 o
  18   8   0      741.17      783.51     38.24 o
  19   8   0        3.40        5.54     26.56 o
  20   8   0        2.81      -25.77     71.67 o
   1   9   0       10.88       -0.72     14.59 o
   2   9   0    21722.81    21833.58    504.63 o
   3   9   0      193.57      171.68     17.02 o
   4   9   0     4326.18     4373.37     92.11 o
   5   9   0      702.26      741.77     30.53 o
   6   9   0    14707.79    14684.19    234.67 o
   7   9   0      988.91      920.73     32.97 o
   8   9   0     6182.78     6289.86    113.47 o
   9   9   0      105.37      111.80     18.57 o
  10   9   0     5781.55     6081.93    111.67 o
  11   9   0      103.93      132.77     21.81 o
  12   9   0     5908.57     5861.72    179.11 o
  13   9   0      190.29      126.38     22.54 o
  14   9   0     1060.19     1185.96     52.71 o
  15   9   0        1.27      -20.26     24.59 o
  16   9   0     2911.49     3069.56     71.64 o
  17   9   0      206.57      262.81     28.76 o
  18   9   0        1.53      -20.36     26.44 o
  19   9   0       25.95       12.72     66.79 o
   0  10   0    15789.55    15947.08    473.09 o
   1  10   0     2247.02     2225.33     61.22 o
   2  10   0      137.28       82.15     18.85 o
   3  10   0      616.36      638.95     26.81 o
   4  10   0    12875.47    12767.12    228.67 o
   5  10   0     4186.33     4213.07     86.54 o
   6  10   0     3981.58     4044.43     92.82 o
   7  10   0       10.63       15.86     18.36 o
   8  10   0     6563.56     6494.26    136.70 o
   9  10   0     4792.06     4832.34    105.66 o
  10  10   0     3584.76     3522.55     70.75 o
  11  10   0      286.07      257.70     24.93 o
  12  10   0     1718.91     1790.78     68.40 o
  13  10   0     1225.96     1213.31     73.13 o
  14  10   0     2419.83     2492.31     70.46 o
  15  10   0      531.65      462.33     33.46 o
  16  10   0       80.14       55.97     22.79 o
  17  10   0      215.08      203.32     26.68 o
  18  10   0      594.55      505.71     96.48 o
  19  10   0      324.40      183.16     82.81 o
   1  11   0     1471.48     1489.59     68.13 o
   2  11   0     1046.24      936.75     39.14 o
   3  11   0     3296.13     3342.24     78.52 o
   4  11   0      332.07      296.35     21.34 o
   5  11   0      150.47      155.41     18.03 o
   6  11   0      811.00      754.31     30.00 o
   7  11   0     2707.83     2651.12     61.20 o
   8  11   0      183.05      174.84     21.56 o
   9  11   0        9.61       -5.53     20.60 o
  10  11   0      337.32      372.84     31.41 o
  11  11   0     1986.69     1935.92     53.00 o
  12  11   0      135.42      119.56     22.80 o
  13  11   0      220.51      234.06     28.87 o
  14  11   0       78.96       63.21     22.53 o
  15  11   0      284.47      317.65     32.51 o
  16  11   0      133.65      148.99     34.44 o
  17  11   0      138.39       97.69     48.17 o
  18  11   0        1.08      -52.39     77.50 o
   0  12   0      185.14      136.54     32.22 o
   1  12   0      226.45      299.27     36.41 o
   2  12   0      200.58      222.99     22.57 o
   3  12   0       15.83       16.58     17.58 o
   4  12   0      226.54      214.60     22.65 o
   5  12   0       66.52      111.04     19.11 o
   6  12   0       49.89       15.68     16.23 o
   7  12   0        1.26      -14.40     17.89 o
   8  12   0       46.05       34.40     19.70 o
   9  12   0       55.47      133.44     24.20 o
  10  12   0        1.04      -24.71     24.71 o
  11  12   0        5.24       -2.51     20.88 o
  12  12   0       24.75       -2.77     24.38 o
  13  12   0       30.17       10.03     23.56 o
  14  12   0        8.67       30.72     23.09 o
  15  12   0       45.51      105.61     39.32 o
  16  12   0       21.63      -11.12     62.51 o
   1  13   0     4027.33     4171.81    126.43 o
   2  13   0       89.79       52.09     22.49 o
   3  13   0     4231.58     4449.05     94.81 o
   4  13   0       56.20       61.55     19.90 o
   5  13   0      756.99      707.54     32.23 o
   6  13   0       29.55       -1.54     18.20 o
   7  13   0     2463.40     2515.32     58.90 o
   8  13   0      329.26      304.85     26.94 o
   9  13   0       36.13       24.59     20.89 o
  10  13   0       30.57        8.17     22.11 o
  11  13   0     1822.86     1960.90     55.47 o
  12  13   0      100.52       96.50     28.49 o
  13  13   0      141.69       97.05     29.30 o
  14  13   0      115.01       64.54     61.82 o
  15  13   0      658.92      699.20    103.92 o
   0  14   0     4292.04     4053.93    181.89 o
   1  14   0     3419.11     3519.34    103.39 o
   2  14   0      186.91      160.93     24.43 o
   3  14   0     1122.26     1046.37     53.74 o
   4  14   0      659.43      652.36     57.11 o
   5  14   0     2961.65     2976.57     69.50 o
   6  14   0      557.57      542.35     30.27 o
   7  14   0      417.63      444.78     26.10 o
   8  14   0      382.04      339.72     26.05 o
   9  14   0     2533.02     2602.32     71.98 o
  10  14   0      710.74      594.94     38.02 o
  11  14   0       40.97       37.95     20.28 o
  12  14   0        4.02       14.91     30.98 o
  13  14   0     1386.58     1514.96    106.81 o
   1  15   0      433.33      508.53     35.52 o
   2  15   0     1755.04     1662.06     66.58 o
   3  15   0     1062.23     1103.53     59.29 o
   4  15   0      444.68      389.86     31.26 o
   5  15   0      370.67      372.80     27.44 o
   6  15   0     1292.50     1260.45     43.68 o
   7  15   0      646.50      664.31     34.12 o
   8  15   0      815.70      760.77     36.76 o
   9  15   0       38.86       13.28     21.79 o
  10  15   0      176.65      147.00     37.62 o
  11  15   0      460.15      507.68     53.23 o
  12  15   0      825.83      793.06     79.53 o
   0  16   0      466.68      465.50     90.37 o
   1  16   0      124.69      119.95     32.35 o
   2  16   0        4.34      -16.34     22.99 o
   3  16   0       25.39        8.26     22.09 o
   4  16   0      504.61      483.72     39.98 o
   5  16   0        0.13       -1.36     26.57 o
   6  16   0       91.49       78.03     19.77 o
   7  16   0        2.06       11.79     28.96 o
   8  16   0      197.32      183.21     41.26 o
   9  16   0        0.82      -35.74     44.46 o
  10  16   0      162.06       67.50     68.32 o
   1  17   0       45.76       62.53     28.53 o
   2  17   0       18.14       35.85     31.72 o
   3  17   0        0.90        5.73     31.18 o
   4  17   0        2.70      -34.93     34.93 o
   5  17   0       10.52       41.24     34.53 o
   6  17   0      120.61      207.56     52.39 o
   7  17   0        1.00       -3.40     36.74 o
   8  17   0       45.70       13.37     66.70 o
   0  18   0     1017.14      967.53     84.64 o
   1  18   0       70.09       68.21     53.74 o
   2  18   0        2.87      -27.57     39.68 o
   3  18   0        0.34      -36.37     39.58 o
   4  18   0      609.75      558.39     56.07 o
 -21   0   1       73.14       29.49     44.56 o
 -19   0   1        6.29      -30.26     32.23 o
 -17   0   1      250.43      211.47     35.23 o
 -15   0   1      100.43       73.92     24.33 o
 -13   0   1      438.13      351.85     29.98 o
 -11   0   1      182.14      185.27     22.75 o
  -9   0   1       11.39       11.45     11.35 o
  -7   0   1     1851.80     1572.89     42.12 o
  -5   0   1       12.02       85.10      7.25 o
  -3   0   1     1640.71     1634.58     80.77 o
   3   0   1       23.79       19.34      6.74 o
   5   0   1      425.73      505.37     21.92 o
   7   0   1       44.37       40.65     11.40 o
   9   0   1       24.21       41.99     18.14 o
  11   0   1       10.68       17.19     21.97 o
  13   0   1      102.94      130.12     41.14 o
  15   0   1      882.04      891.27     55.74 o
  17   0   1        3.50      -25.12     29.73 o
  19   0   1       30.99       41.42     31.74 o
  21   0   1        5.44      -49.50     49.50 o
 -22   1   1      228.74      152.00     40.80 o
 -21   1   1      141.28      115.88     33.29 o
 -20   1   1     1211.29     1246.30     56.79 o
 -19   1   1      103.88      101.62     24.10 o
 -18   1   1      208.37      206.14     25.05 o
 -17   1   1     1962.57     1946.52     58.52 o
 -16   1   1     2556.09     2791.28     71.63 o
 -15   1   1       80.39       59.82     18.37 o
 -14   1   1       74.50       70.23     17.48 o
 -13   1   1      664.25      687.89     26.70 o
 -12   1   1     9142.85     9126.29    159.52 o
 -11   1   1      781.17      778.34     29.76 o
 -10   1   1     2292.28     2001.98     44.68 o
  -9   1   1     6552.01     6539.27    122.21 o
  -8   1   1    24932.10    24795.47    423.34 o
  -7   1   1     2920.21     3037.47     60.47 o
  -6   1   1    10131.79    10376.48    181.19 o
  -5   1   1       11.89       47.70      7.87 o
  -4   1   1     1090.33     1225.27     30.74 o
  -3   1   1     5957.93     5727.96    222.20 o
   3   1   1     1574.11     1838.83     91.88 o
   4   1   1      457.66      383.52     15.23 o
   5   1   1       10.65       21.99      5.36 o
   6   1   1    24752.57    24859.97    444.17 o
   7   1   1     4107.99     4550.57     86.34 o
   8   1   1     2295.07     2461.64     56.95 o
   9   1   1      955.00     1001.17     31.48 o
  10   1   1     9512.51     8933.50    188.99 o
  11   1   1     2009.69     2021.79     59.49 o
  12   1   1     4555.75     4440.27     87.08 o
  13   1   1      440.87      428.00     26.15 o
  14   1   1      596.84      615.62     41.45 o
  15   1   1       42.69       45.00     18.32 o
  16   1   1     1032.11      984.72     37.54 o
  17   1   1      119.43      130.53     22.10 o
  18   1   1      172.92      197.78     23.55 o
  19   1   1       87.25      102.48     22.18 o
  20   1   1     1091.35     1122.65     46.85 o
  21   1   1      196.37      107.27     47.55 o
 -22   2   1      398.76      359.98     56.92 o
 -21   2   1        2.07        6.34     31.82 o
 -20   2   1      280.32      247.66     29.28 o
 -19   2   1     3155.85     3288.66     84.76 o
 -18   2   1     3448.64     3620.47     89.80 o
 -17   2   1       51.20       47.93     22.66 o
 -16   2   1      336.21      318.19     26.22 o
 -15   2   1     6468.30     6689.75    119.85 o
 -14   2   1    11045.73    11184.33    184.19 o
 -13   2   1     4588.88     4719.14     87.25 o
 -12   2   1       95.26      105.19     15.10 o
 -11   2   1     2214.98     2233.26     53.41 o
 -10   2   1    12725.30    12606.49    225.21 o
  -9   2   1    22428.41    21885.20    377.75 o
  -8   2   1    20982.45    22192.44    356.98 o
  -7   2   1    12201.19    13239.38    195.52 o
  -6   2   1    10872.77    10558.89    172.90 o
  -5   2   1    26457.34    25719.29    433.93 o
  -4   2   1    19104.00    18417.45    337.58 o
  -3   2   1    12376.98    11986.57    311.79 o
  -2   2   1    79526.63    67401.76   2280.77 o
   1   2   1    48988.88    42820.81   1889.58 o
   2   2   1     2787.14     3011.83    108.45 o
   3   2   1    14581.95    15555.46    403.40 o
   4   2   1    30352.32    27518.72    613.35 o
   5   2   1    23739.35    24477.45    491.61 o
   6   2   1     1846.44     1667.68     44.27 o
   7   2   1      739.83      529.04     22.83 o
   8   2   1    15946.82    15380.18    268.56 o
   9   2   1    29425.22    30485.05    519.42 o
  10   2   1     8159.69     8333.59    162.95 o
  11   2   1     1526.08     1548.39     42.16 o
  12   2   1     8395.18     8385.54    149.13 o
  13   2   1     5007.32     5176.72    100.41 o
  14   2   1     5929.73     6012.90    115.15 o
  15   2   1      993.39      907.64     36.99 o
  16   2   1     4602.16     4698.87    113.63 o
  17   2   1     2006.22     2092.27     61.33 o
  18   2   1     2569.54     2577.16     83.60 o
  19   2   1     1043.42     1091.10     41.09 o
  20   2   1       66.68       71.48     29.49 o
  21   2   1      743.24      711.65     58.60 o
 -21   3   1     1685.09     1773.73     86.88 o
 -20   3   1      243.17      259.62     31.86 o
 -19   3   1      389.47      418.28     30.76 o
 -18   3   1       15.98       -9.59     22.16 o
 -17   3   1     4161.77     4204.57     85.96 o
 -16   3   1      910.43      963.15     43.79 o
 -15   3   1     5435.04     5412.60    101.13 o
 -14   3   1       56.08       79.53     16.47 o
 -13   3   1     3481.32     3516.70     82.86 o
 -12   3   1     3934.04     3973.96     80.02 o
 -11   3   1    19666.24    20188.12    330.95 o
 -10   3   1       59.91       45.84     11.35 o
  -9   3   1     2959.91     3164.75     59.28 o
  -8   3   1     4981.28     5113.28     98.76 o
  -7   3   1    64897.07    64152.73   1077.42 o
  -6   3   1    11465.69    11999.48    210.40 o
  -5   3   1      754.83      774.90     19.87 o
  -4   3   1     3552.14     4021.89     70.35 o
  -3   3   1   126021.74   105267.74   1893.56 o
  -2   3   1     9026.73     9238.50    188.96 o
  -1   3   1      295.54      246.23     21.74 o
   0   3   1     3398.58     3480.06    165.71 o
   1   3   1    18141.19    17456.14    782.27 o
   2   3   1      403.72      528.43     25.24 o
   3   3   1    45491.14    43422.90    922.91 o
   4   3   1     3502.63     3570.33    135.87 o
   5   3   1    15088.93    15337.23    344.79 o
   6   3   1    26636.59    27294.18    555.18 o
   7   3   1    38372.66    37445.52    633.78 o
   8   3   1       37.32       56.45     11.13 o
   9   3   1     4437.16     4345.31     81.98 o
  10   3   1     2798.49     3006.89     68.12 o
  11   3   1    17188.33    17458.88    272.81 o
  12   3   1     3525.58     3451.55     72.42 o
  13   3   1      241.60      252.15     19.99 o
  14   3   1     2331.38     2275.65     67.97 o
  15   3   1     9645.42     9700.42    175.03 o
  16   3   1     1586.62     1575.61     47.24 o
  17   3   1      558.45      572.20     33.49 o
  18   3   1      445.84      477.85     36.91 o
  19   3   1     2134.45     2278.90     73.70 o
  20   3   1      333.63      330.03     51.98 o
  21   3   1      521.00      408.19     60.02 o
 -21   4   1        0.11      -33.58     33.58 o
 -20   4   1       15.06       -3.02     32.24 o
 -19   4   1      787.41      773.53     34.53 o
 -18   4   1       61.11       22.80     19.46 o
 -17   4   1      741.89      787.46     39.94 o
 -16   4   1        1.25       -0.56     17.99 o
 -15   4   1     1074.30      999.68     36.34 o
 -14   4   1      369.69      359.21     22.88 o
 -13   4   1     1874.09     1968.95     51.30 o
 -12   4   1      661.59      607.39     25.51 o
 -11   4   1     1040.55     1083.29     34.26 o
 -10   4   1       73.63       49.80     12.64 o
  -9   4   1     6308.22     6227.32    148.28 o
  -8   4   1       31.73       43.28     10.65 o
  -7   4   1       31.63      210.57     55.03 o
  -6   4   1       46.06       92.36     10.11 o
  -5   4   1    20839.02    21428.45    342.76 o
  -4   4   1     2585.62     2633.88     53.53 o
  -3   4   1      131.40      219.90     14.27 o
  -2   4   1     1482.06     1303.13     34.60 o
  -1   4   1     6032.20     6820.00    206.58 o
   0   4   1       44.53       83.22      8.15 o
   1   4   1     5352.31     5376.13    174.04 o
   2   4   1     1719.49     1972.42     54.43 o
   3   4   1     6334.02     7385.59    142.13 o
   4   4   1      328.01      332.83     13.61 o
   5   4   1    19721.45    20650.88    382.11 o
   6   4   1     1571.98     1793.58     47.24 o
   7   4   1     1252.84     1185.99     28.83 o
   8   4   1      528.59      575.22     27.91 o
   9   4   1     7983.44     7798.69    129.39 o
  10   4   1       59.42       47.02     12.07 o
  11   4   1      659.31      572.40     23.88 o
  12   4   1        0.93      -11.35     14.50 o
  13   4   1     5705.75     5570.05    101.78 o
  14   4   1       81.72       94.27     19.17 o
  15   4   1      118.98       74.64     20.20 o
  16   4   1       32.92       45.72     19.84 o
  17   4   1     1164.19     1139.16     46.20 o
  18   4   1       41.49       11.03     19.81 o
  19   4   1      267.42      308.12     30.63 o
  20   4   1       28.25       31.62     30.51 o
  21   4   1      149.99      120.64     46.46 o
 -21   5   1       53.37      100.83     33.80 o
 -20   5   1       54.94       26.23     23.28 o
 -19   5   1      319.77      276.43     24.84 o
 -18   5   1      257.60      248.85     22.59 o
 -17   5   1       31.35       38.55     20.87 o
 -16   5   1       50.58        5.93     19.00 o
 -15   5   1      500.74      530.30     31.03 o
 -14   5   1      316.63      291.40     21.33 o
 -13   5   1      106.10      111.96     15.91 o
 -12   5   1       23.21       20.45     13.40 o
 -11   5   1      182.49      213.10     17.77 o
 -10   5   1      717.08      659.92     27.52 o
  -9   5   1      232.26      240.40     19.53 o
  -8   5   1      250.02      248.15     16.68 o
  -7   5   1     1184.71     1338.02     31.97 o
  -6   5   1        6.72       22.57      8.76 o
  -5   5   1     1634.58     1724.42     38.15 o
  -4   5   1     3001.29     2830.38     65.35 o
  -3   5   1      246.45      258.94     14.80 o
  -2   5   1       80.34       85.53     12.32 o
  -1   5   1      322.26      322.85     15.46 o
   0   5   1      293.05      278.59     14.00 o
   1   5   1     1818.20     1981.45    123.79 o
   2   5   1      388.66      433.01     26.44 o
   3   5   1      281.31      328.66     16.05 o
   4   5   1      177.21      208.00     19.18 o
   5   5   1     2532.77     2914.45     61.71 o
   6   5   1       70.04       80.97     12.18 o
   7   5   1     1338.19     1448.59     35.93 o
   8   5   1       54.74       73.96     10.59 o
   9   5   1       96.49       72.83     11.44 o
  10   5   1      258.39      246.58     14.65 o
  11   5   1      347.34      376.16     19.35 o
  12   5   1       73.07       82.58     14.34 o
  13   5   1        1.32      -14.24     14.37 o
  14   5   1        1.06      -16.29     18.09 o
  15   5   1      182.22      203.56     20.43 o
  16   5   1        0.28      -14.99     17.06 o
  17   5   1        2.85      -18.23     18.23 o
  18   5   1       83.86       67.35     18.76 o
  19   5   1      164.97      153.94     20.39 o
  20   5   1        0.26      -18.82     31.35 o
  21   5   1        5.72       22.52     35.50 o
 -21   6   1      292.85      320.00     85.86 o
 -20   6   1       97.57      102.96     25.34 o
 -19   6   1     1185.10     1246.33     46.22 o
 -18   6   1      294.24      247.89     25.57 o
 -17   6   1      657.12      747.77     34.37 o
 -16   6   1      392.77      338.15     24.98 o
 -15   6   1     1073.87     1190.24     42.32 o
 -14   6   1     2971.22     3111.45     67.67 o
 -13   6   1     2581.33     2772.77     58.25 o
 -12   6   1      554.47      494.19     25.43 o
 -11   6   1      941.74      944.38     34.97 o
 -10   6   1     4051.31     3961.46     85.87 o
  -9   6   1     8662.36     8375.79    158.36 o
  -8   6   1       87.99      125.91     12.67 o
  -7   6   1        4.69       10.87     10.11 o
  -6   6   1     7162.34     6855.30    121.22 o
  -5   6   1     6415.93     6379.71    126.58 o
  -4   6   1     2607.83     2807.26     66.90 o
  -3   6   1     1503.89     1485.64     39.25 o
  -2   6   1     1150.81     1243.87     37.72 o
  -1   6   1    11834.43    12077.97    316.25 o
   0   6   1     5095.38     5376.23    119.67 o
   1   6   1     7739.86     7594.02    183.14 o
   2   6   1     4675.67     4844.98    100.40 o
   3   6   1    21199.95    22047.12    448.49 o
   4   6   1    20299.73    21319.32    397.24 o
   5   6   1     6451.96     6425.55    121.75 o
   6   6   1      137.99      149.93     13.88 o
   7   6   1     4245.99     4019.24     78.43 o
   8   6   1     5299.56     5509.86     96.79 o
   9   6   1     5969.04     6001.49    105.16 o
  10   6   1     1135.36     1118.24     32.68 o
  11   6   1     1203.10     1236.44     49.46 o
  12   6   1     2423.91     2284.87     56.64 o
  13   6   1     4059.19     4095.61     77.51 o
  14   6   1     2617.20     2617.95     77.05 o
  15   6   1       47.52       24.49     18.87 o
  16   6   1      197.60      224.08     21.20 o
  17   6   1     1747.58     1790.64     56.96 o
  18   6   1      551.74      525.26     29.88 o
  19   6   1      473.54      431.76     37.43 o
  20   6   1        7.91      -32.11     32.11 o
  21   6   1      741.51      710.34     74.28 o
 -20   7   1     1421.89     1529.37     73.73 o
 -19   7   1      255.90      340.14     36.40 o
 -18   7   1      528.04      528.24     30.91 o
 -17   7   1      778.44      830.28     38.32 o
 -16   7   1     3881.60     4060.25     85.22 o
 -15   7   1     1763.14     1951.40     54.76 o
 -14   7   1        1.75       23.63     18.10 o
 -13   7   1      823.06      730.72     31.61 o
 -12   7   1     7783.58     7804.32    144.71 o
 -11   7   1     5316.34     5294.95    109.53 o
 -10   7   1       13.41       40.15     14.56 o
  -9   7   1     2574.99     2585.98     55.35 o
  -8   7   1    13761.58    13814.79    220.06 o
  -7   7   1     7431.00     7264.17    130.49 o
  -6   7   1     8859.76     8731.08    143.58 o
  -5   7   1     1382.40     1487.18     35.20 o
  -4   7   1     2705.55     2618.52     76.61 o
  -3   7   1     7356.03     7514.99    150.64 o
  -2   7   1    19249.94    20133.17    412.86 o
  -1   7   1     3790.40     3921.71     93.68 o
   0   7   1     4625.20     4462.32    116.81 o
   1   7   1    19424.95    18111.21    409.10 o
   2   7   1    34336.85    33861.50    682.11 o
   3   7   1      915.19      850.11     35.81 o
   4   7   1      198.77      369.69     22.36 o
   5   7   1     6758.85     7229.97    160.46 o
   6   7   1    19674.08    19676.36    421.37 o
   7   7   1     4296.29     3908.12     83.66 o
   8   7   1      722.42      765.16     27.76 o
   9   7   1     1211.69     1080.56     32.48 o
  10   7   1     8619.88     8631.39    175.21 o
  11   7   1     3745.66     3812.57     80.77 o
  12   7   1     5132.88     5049.16    119.22 o
  13   7   1      434.79      437.42     34.47 o
  14   7   1     3048.03     3131.99     68.90 o
  15   7   1     2058.38     2203.95     56.58 o
  16   7   1     2952.29     3045.59     69.96 o
  17   7   1       15.27      -12.71     19.79 o
  18   7   1       86.16       63.90     20.55 o
  19   7   1      776.15      822.34     48.24 o
  20   7   1     2417.50     2464.48    153.44 o
 -20   8   1       28.99      -26.60     69.00 o
 -19   8   1        0.44      -27.52     28.03 o
 -18   8   1     1768.76     2029.08    126.10 o
 -17   8   1       20.44       23.27     21.50 o
 -16   8   1      110.59       55.71     20.56 o
 -15   8   1       73.28       81.68     19.70 o
 -14   8   1     5969.05     6109.39    121.80 o
 -13   8   1      108.79       81.38     19.86 o
 -12   8   1       25.84       46.11     17.23 o
 -11   8   1      138.52      100.98     18.96 o
 -10   8   1    10461.26    10418.41    214.13 o
  -9   8   1       64.37       52.67     14.32 o
  -8   8   1     3638.83     3709.82     89.68 o
  -7   8   1      829.81      787.76     27.44 o
  -6   8   1    12941.61    12972.93    196.78 o
  -5   8   1       45.70       17.27     12.17 o
  -4   8   1    17676.11    18207.34    345.01 o
  -3   8   1      274.77      285.82     18.62 o
  -2   8   1     2774.38     2773.55     73.24 o
  -1   8   1      560.33      505.06     25.19 o
   0   8   1    26484.43    25869.19    590.26 o
   1   8   1       15.20       26.36     11.93 o
   2   8   1     5176.80     5294.23    111.17 o
   3   8   1      535.08      497.81     22.54 o
   4   8   1    22365.35    21405.15    373.51 o
   5   8   1      118.60      116.17     17.45 o
   6   8   1       91.47      127.76     15.55 o
   7   8   1      137.32      168.60     17.21 o
   8   8   1    13590.41    13733.26    234.19 o
   9   8   1      215.39      223.14     19.11 o
  10   8   1     3303.90     3099.19     65.84 o
  11   8   1        0.95       10.06     18.75 o
  12   8   1     5870.70     6121.63    120.08 o
  13   8   1      127.61      117.49     21.34 o
  14   8   1     3342.26     3131.05     80.16 o
  15   8   1        0.69      -15.29     19.50 o
  16   8   1      576.40      648.36     37.90 o
  17   8   1       56.71       47.54     19.49 o
  18   8   1     1535.56     1496.13     57.70 o
  19   8   1      157.04      190.14     37.65 o
 -19   9   1      143.39      -13.15     79.98 o
 -18   9   1       55.04       49.36     24.75 o
 -17   9   1       19.06       -2.66     22.48 o
 -16   9   1      231.24      271.13     24.80 o
 -15   9   1       81.05       73.69     22.63 o
 -14   9   1       10.70       13.35     19.91 o
 -13   9   1        0.35      -22.44     22.44 o
 -12   9   1     1210.74     1226.89     44.56 o
 -11   9   1      222.64      193.30     21.94 o
 -10   9   1       26.23       20.84     17.11 o
  -9   9   1        2.99       -2.76     17.41 o
  -8   9   1     1779.24     1892.81     47.43 o
  -7   9   1      593.59      650.35     32.12 o
  -6   9   1      492.47      448.46     23.64 o
  -5   9   1       37.52       52.81     16.23 o
  -4   9   1     1287.81     1338.25     43.59 o
  -3   9   1      381.29      434.94     24.12 o
  -2   9   1     3064.52     3149.70     92.94 o
  -1   9   1      184.65      250.65     21.32 o
   0   9   1     1096.05     1010.15     44.03 o
   1   9   1       50.43       33.88     13.70 o
   2   9   1     3183.86     3360.38     75.06 o
   3   9   1      740.15      750.19     27.18 o
   4   9   1       99.22      104.84     15.01 o
   5   9   1       34.56       58.39     15.49 o
   6   9   1     2368.45     2273.33     55.04 o
   7   9   1      300.26      275.19     23.20 o
   8   9   1       25.53        3.35     17.04 o
   9   9   1       23.51       21.53     17.21 o
  10   9   1      902.10     1044.28     36.34 o
  11   9   1      355.03      378.73     27.54 o
  12   9   1      203.28      225.06     23.12 o
  13   9   1       44.84       29.09     21.67 o
  14   9   1      161.89      205.26     24.24 o
  15   9   1       75.35       43.64     19.53 o
  16   9   1      202.93      212.74     23.44 o
  17   9   1       34.64        9.47     21.85 o
  18   9   1       84.85       89.10     31.54 o
  19   9   1       45.46      -13.18     65.74 o
 -18  10   1      274.79      261.84     45.96 o
 -17  10   1       22.00       34.55     23.39 o
 -16  10   1       14.78      -10.67     20.47 o
 -15  10   1      147.22       95.69     23.58 o
 -14  10   1      902.67     1071.68     45.27 o
 -13  10   1        0.65       -7.01     21.55 o
 -12  10   1      467.42      460.02     31.65 o
 -11  10   1      762.19      685.23     33.29 o
 -10  10   1      758.24      823.50     30.78 o
  -9  10   1      187.31      209.28     23.19 o
  -8  10   1     1437.33     1499.43     49.52 o
  -7  10   1      196.19      168.58     18.91 o
  -6  10   1     1096.71     1175.06     48.58 o
  -5  10   1       77.01       95.07     17.16 o
  -4  10   1     3711.65     3836.10     85.03 o
  -3  10   1      907.72      983.25     52.54 o
  -2  10   1      310.32      326.94     29.77 o
  -1  10   1      516.32      615.57     36.34 o
   0  10   1     1825.46     1911.39    100.14 o
   1  10   1       21.98       12.03     15.05 o
   2  10   1        6.11        0.57     14.99 o
   3  10   1      452.71      475.88     23.79 o
   4  10   1     1138.08     1234.28     38.18 o
   5  10   1      526.33      474.01     24.77 o
   6  10   1      248.02      301.79     20.43 o
   7  10   1      103.14      102.91     19.84 o
   8  10   1     1029.81     1011.59     62.61 o
   9  10   1      212.44      213.31     22.24 o
  10  10   1      370.31      310.62     27.89 o
  11  10   1        3.51      -12.05     19.37 o
  12  10   1      474.49      428.90     30.74 o
  13  10   1      256.63      269.67     26.65 o
  14  10   1      311.56      312.53     28.06 o
  15  10   1        9.78      -13.17     24.46 o
  16  10   1      100.99       81.72     26.35 o
  17  10   1       70.43       39.41     26.22 o
  18  10   1       67.40       26.72     36.71 o
 -17  11   1      938.46     1077.91     75.46 o
 -16  11   1      986.49      986.37     52.57 o
 -15  11   1      279.64      278.41     25.99 o
 -14  11   1      108.51       93.53     22.42 o
 -13  11   1     1364.84     1292.41     46.13 o
 -12  11   1     1052.16     1177.49     46.98 o
 -11  11   1     2743.21     2847.09     73.49 o
 -10  11   1     1792.29     1830.43     50.58 o
  -9  11   1     1201.49     1137.90     41.31 o
  -8  11   1     1371.10     1485.16     45.91 o
  -7  11   1     5860.53     5741.06    107.17 o
  -6  11   1      973.88      960.19     41.51 o
  -5  11   1      100.97       66.57     17.51 o
  -4  11   1     2110.02     2075.52     70.84 o
  -3  11   1     8998.98     9184.35    209.59 o
  -2  11   1     3924.93     3970.35    116.96 o
  -1  11   1      487.50      446.28     39.38 o
   0  11   1       96.28      114.55     24.42 o
   1  11   1     3548.92     3553.85     88.91 o
   2  11   1     5861.35     5863.90    113.23 o
   3  11   1     2528.80     2531.16     60.61 o
   4  11   1      803.41      722.78     29.99 o
   5  11   1     1582.42     1693.42     44.79 o
   6  11   1     2586.58     2705.50     60.97 o
   7  11   1     4760.42     4705.68     92.19 o
   8  11   1      113.86      124.29     21.89 o
   9  11   1      179.96      217.92     24.43 o
  10  11   1     1715.82     1760.32     56.92 o
  11  11   1     3155.21     3176.82     72.06 o
  12  11   1      136.12      106.35     22.70 o
  13  11   1      137.02       76.88     23.53 o
  14  11   1      309.97      339.87     31.69 o
  15  11   1     1328.18     1394.07     57.92 o
  16  11   1      385.42      257.17     43.19 o
  17  11   1       78.86      -12.62     57.16 o
 -16  12   1       35.54       14.55     45.42 o
 -15  12   1     1588.27     1512.47    104.46 o
 -14  12   1      138.19      126.15     24.97 o
 -13  12   1     1375.10     1598.92     65.11 o
 -12  12   1      128.50      142.79     25.16 o
 -11  12   1     1294.81     1288.20     50.78 o
 -10  12   1       52.62       37.87     25.52 o
  -9  12   1     7249.75     7266.18    166.26 o
  -8  12   1      411.45      406.82     27.92 o
  -7  12   1      337.98      347.63     29.10 o
  -6  12   1      128.86       92.65     18.69 o
  -5  12   1     6935.37     6846.18    150.84 o
  -4  12   1      452.20      445.82     29.05 o
  -3  12   1      258.49      215.65     26.10 o
  -2  12   1        1.04      -10.52     26.98 o
  -1  12   1    10822.53    10782.96    312.21 o
   0  12   1      340.57      340.54     27.19 o
   1  12   1     5279.20     5302.49    132.60 o
   2  12   1        0.79       -0.93     19.56 o
   3  12   1     5243.12     5284.47    106.51 o
   4  12   1      954.10      861.44     35.46 o
   5  12   1     5083.80     5042.93     99.74 o
   6  12   1        9.22      -12.25     16.90 o
   7  12   1     1134.41     1196.85     39.24 o
   8  12   1      659.56      691.01     33.34 o
   9  12   1     7469.61     7499.06    145.66 o
  10  12   1        3.81       14.75     23.27 o
  11  12   1       77.98      100.29     21.04 o
  12  12   1      391.34      373.19     34.24 o
  13  12   1     2288.54     2389.10     84.30 o
  14  12   1        4.08       -8.15     23.49 o
  15  12   1      206.48      113.73     37.40 o
 -15  13   1      468.41      648.39     94.56 o
 -14  13   1       33.78       30.87     58.48 o
 -13  13   1      443.46      462.72     40.64 o
 -12  13   1      104.56       68.43     23.32 o
 -11  13   1     1547.07     1663.71     53.34 o
 -10  13   1        4.86       22.32     21.44 o
  -9  13   1      265.24      199.58     24.72 o
  -8  13   1      172.24      147.19     23.16 o
  -7  13   1     3193.65     3275.37     73.39 o
  -6  13   1       13.51       -3.20     19.15 o
  -5  13   1        3.87      -22.20     22.20 o
  -4  13   1        6.32       16.77     20.97 o
  -3  13   1     4147.81     4377.30    116.61 o
  -2  13   1      489.73      431.35     34.70 o
  -1  13   1      425.26      397.08     34.74 o
   0  13   1       27.36       39.53     23.76 o
   1  13   1     5056.08     5027.73    112.02 o
   2  13   1      274.42      216.81     25.81 o
   3  13   1     2635.93     2662.65     66.41 o
   4  13   1        0.27      -10.83     19.39 o
   5  13   1     1835.74     1839.35     50.23 o
   6  13   1      108.97       66.16     18.04 o
   7  13   1     2445.91     2518.72     58.82 o
   8  13   1      172.58      137.34     30.60 o
   9  13   1      351.05      376.37     33.01 o
  10  13   1       64.60       61.15     24.40 o
  11  13   1     1585.00     1760.16     85.28 o
  12  13   1      108.42       60.94     26.22 o
  13  13   1        2.29        8.84     48.14 o
  14  13   1        0.86       -6.94     44.49 o
 -14  14   1       12.79       42.91     53.55 o
 -13  14   1        1.95      -38.34     38.34 o
 -12  14   1        7.85       52.12     33.41 o
 -11  14   1       18.59       20.23     20.84 o
 -10  14   1       17.22       23.44     22.02 o
  -9  14   1       20.74       65.57     25.44 o
  -8  14   1      133.47      119.59     23.20 o
  -7  14   1        1.08      -19.12     19.12 o
  -6  14   1        4.88        1.36     20.15 o
  -5  14   1       84.03      112.71     24.52 o
  -4  14   1      259.00      221.86     23.81 o
  -3  14   1       33.02        7.49     26.37 o
  -2  14   1        4.63        0.23     24.35 o
  -1  14   1      305.62      376.98     36.07 o
   0  14   1        6.93       57.92     26.32 o
   1  14   1        0.52       16.81     23.19 o
   2  14   1       10.22       17.49     20.37 o
   3  14   1      197.97      234.84     27.38 o
   4  14   1       41.06       34.62     20.67 o
   5  14   1       23.41       14.21     19.28 o
   6  14   1        8.39       22.98     18.99 o
   7  14   1       17.69       22.37     18.90 o
   8  14   1       82.16       17.91     19.67 o
   9  14   1       26.70       30.41     23.52 o
  10  14   1       97.03       83.68     25.28 o
  11  14   1        7.18        9.15     21.33 o
  12  14   1        8.01       -2.52     36.70 o
  13  14   1       49.92       83.57     77.74 o
 -13  15   1       11.55      129.62     64.74 o
 -12  15   1      255.39      315.57     75.00 o
 -11  15   1      331.49      278.32     38.41 o
 -10  15   1       30.27        8.40     34.82 o
  -9  15   1       33.97      -16.24     22.84 o
  -8  15   1      482.97      507.26     37.89 o
  -7  15   1      412.32      378.10     27.51 o
  -6  15   1      149.96      106.18     20.17 o
  -5  15   1       44.80       28.82     20.01 o
  -4  15   1      241.29      220.13     27.39 o
  -3  15   1      852.27      765.34     44.32 o
  -2  15   1      526.07      552.64     37.07 o
  -1  15   1        6.78        4.60     24.94 o
   0  15   1        9.08      -29.25     29.25 o
   1  15   1      398.61      349.18     28.57 o
   2  15   1      282.80      253.39     26.14 o
   3  15   1      170.25      148.62     23.45 o
   4  15   1       13.85       10.61     21.09 o
   5  15   1      197.68      228.09     24.27 o
   6  15   1      387.93      419.39     26.93 o
   7  15   1      150.58      155.68     25.01 o
   8  15   1       89.19       42.50     21.16 o
   9  15   1       63.39       40.85     29.33 o
  10  15   1      160.89      151.25     36.24 o
  11  15   1      214.36      180.43     47.95 o
  12  15   1      207.27      242.10     86.81 o
 -11  16   1        1.79       53.64     59.06 o
 -10  16   1      914.09      914.56     82.92 o
  -9  16   1      200.87      122.32     37.29 o
  -8  16   1      381.75      342.55     45.19 o
  -7  16   1       61.76       34.47     33.32 o
  -6  16   1     1208.77     1131.77     48.87 o
  -5  16   1      125.51      121.85     25.63 o
  -4  16   1      987.53     1032.92     45.57 o
  -3  16   1       41.15       16.06     26.98 o
  -2  16   1     1227.70     1230.18     53.08 o
  -1  16   1       62.70       95.53     28.89 o
   0  16   1     1597.36     1712.14     68.90 o
   1  16   1        2.84       19.71     23.60 o
   2  16   1        0.34      -22.76     22.76 o
   3  16   1       62.73       72.44     21.80 o
   4  16   1     2206.12     2264.35     70.00 o
   5  16   1       30.96       40.94     22.02 o
   6  16   1       97.63       44.22     20.87 o
   7  16   1      120.07      193.87     35.45 o
   8  16   1     1085.99      893.93     66.00 o
   9  16   1      142.77      126.41     68.21 o
  10  16   1      317.04      170.17     69.97 o
  -8  17   1      868.64      803.57     77.60 o
  -7  17   1       37.80       44.08     36.07 o
  -6  17   1      757.08      989.77    112.99 o
  -5  17   1       19.41       -2.36     37.58 o
  -4  17   1      732.21      711.19     58.65 o
  -3  17   1       87.65       21.57     33.90 o
  -2  17   1     1130.97     1163.92     93.26 o
  -1  17   1       30.27       32.04     30.18 o
   0  17   1      199.75      194.25     30.59 o
   1  17   1        4.15      -29.45     32.18 o
   2  17   1     1477.86     1545.88     89.76 o
   3  17   1      108.46       62.67     32.50 o
   4  17   1        3.98       -2.17     32.14 o
   5  17   1       18.62       22.27     35.04 o
   6  17   1     1775.05     2146.68    100.16 o
   7  17   1       44.48      -50.14     73.45 o
   8  17   1      114.24      129.13     72.05 o
  -5  18   1      186.31      263.30     51.36 o
  -4  18   1      204.49      158.53     75.13 o
  -3  18   1       12.83       -4.03     36.10 o
  -2  18   1      113.74      109.05     40.17 o
  -1  18   1       59.08       35.03     39.12 o
   0  18   1      461.36      488.99     52.53 o
   1  18   1       69.02       31.69     46.62 o
   2  18   1       19.07       -3.71     58.45 o
   3  18   1      105.34      117.60     67.71 o
 -22   0   2      586.70      494.28     67.92 o
 -20   0   2     2486.13     2456.51    114.11 o
 -18   0   2     6507.91     6371.00    179.80 o
 -16   0   2     4102.72     4128.39    124.89 o
 -14   0   2    19874.88    19684.35    463.59 o
 -12   0   2      177.26      116.33     20.21 o
 -10   0   2    58291.74    55358.66   1234.56 o
  -8   0   2     3151.04     3213.13     78.75 o
  -6   0   2    51894.07    47031.33   1203.25 o
  -4   0   2     8732.35     7934.59    396.68 o
   2   0   2   156776.11   109629.01   3412.09 o
   4   0   2    45578.70    42295.46   1293.87 o
   6   0   2     3754.50     4334.37    151.92 o
   8   0   2    52635.97    49290.18   1266.43 o
  10   0   2     3030.97     3217.99    106.24 o
  12   0   2    22214.00    22143.07    513.85 o
  14   0   2       10.37       12.34     20.39 o
  16   0   2     4860.85     5015.36    131.05 o
  18   0   2     3896.72     3908.04    112.27 o
  20   0   2      729.85      958.34     81.07 o
 -22   1   2      764.04      716.13     76.11 o
 -21   1   2      546.13      420.35     43.36 o
 -20   1   2      613.51      654.72     38.24 o
 -19   1   2      101.68      116.07     23.04 o
 -18   1   2     2044.51     2198.73     60.38 o
 -17   1   2     2138.79     2270.10     59.90 o
 -16   1   2     3864.77     3896.53     84.79 o
 -15   1   2      641.86      613.96     32.64 o
 -14   1   2      961.01      896.68     32.34 o
 -13   1   2      306.16      266.21     15.98 o
 -12   1   2    15512.29    15353.20    241.64 o
 -11   1   2     5266.94     5242.00     91.60 o
 -10   1   2     2382.22     2488.51     52.37 o
  -9   1   2     4423.33     4788.07     86.91 o
  -8   1   2    49300.79    46337.05    730.66 o
  -7   1   2     7085.68     6797.56    115.31 o
  -6   1   2     1404.72     1485.39     32.56 o
  -5   1   2      384.25      341.89     14.60 o
  -4   1   2     3226.21     3022.59     73.28 o
  -3   1   2      465.28      584.56     20.49 o
   1   1   2    19748.71    17583.20    783.01 o
   2   1   2    59573.34    50264.39   1114.09 o
   3   1   2     4087.10     3893.94     83.02 o
   4   1   2    10909.91    10348.35    212.03 o
   5   1   2       33.56       59.27      6.04 o
   6   1   2    34616.58    32530.40    516.02 o
   7   1   2     7218.08     7776.31    138.68 o
   8   1   2      258.99      229.82     12.31 o
   9   1   2     1196.03     1323.25     33.10 o
  10   1   2    16377.12    16291.34    268.70 o
  11   1   2     3231.09     3435.10     69.78 o
  12   1   2     2671.76     2553.70     61.79 o
  13   1   2       21.86       27.36     15.08 o
  14   1   2     2712.42     2604.27     61.71 o
  15   1   2      465.41      422.86     24.88 o
  16   1   2     2179.36     2285.63     69.60 o
  17   1   2       61.91       72.62     21.03 o
  18   1   2     1415.23     1443.45     48.07 o
  19   1   2      413.39      340.84     28.70 o
  20   1   2     1156.21     1132.88     71.21 o
  21   1   2        0.82       13.28     44.17 o
 -22   2   2       28.23      -18.26     46.45 o
 -21   2   2       67.62       32.90     31.55 o
 -20   2   2       75.07       46.11     21.88 o
 -19   2   2      207.88      255.25     24.86 o
 -18   2   2        0.49       -9.80     20.78 o
 -17   2   2      269.94      242.18     29.00 o
 -16   2   2       13.29      -11.75     17.54 o
 -15   2   2      284.45      303.94     19.16 o
 -14   2   2      248.04      267.79     23.53 o
 -13   2   2     1332.08     1311.74     35.70 o
 -12   2   2     1267.67     1205.43     32.86 o
 -11   2   2      173.54      155.25     13.62 o
 -10   2   2     1157.14     1212.30     32.20 o
  -9   2   2     1013.56     1064.52     28.37 o
  -8   2   2       49.27       36.99      8.91 o
  -7   2   2       89.43      105.81      9.58 o
  -6   2   2     1447.15     1355.25     31.28 o
  -5   2   2     2077.87     2020.58     38.59 o
  -4   2   2       45.56       49.24     15.03 o
  -3   2   2      393.03      367.07     15.61 o
  -2   2   2     2380.98     2366.38     85.17 o
  -1   2   2      847.98      859.22     56.33 o
   0   2   2     1969.44     2204.82     63.38 o
   1   2   2      743.92      899.87     31.14 o
   2   2   2     2016.67     1939.73     43.45 o
   3   2   2      779.92      699.54     24.80 o
   4   2   2     5608.97     5752.20    135.94 o
   5   2   2     4291.30     4215.08    120.05 o
   6   2   2     2026.71     2072.68     61.78 o
   7   2   2      467.01      447.07     19.25 o
   8   2   2     1877.62     1898.04     37.34 o
   9   2   2     1580.02     1617.46     34.45 o
  10   2   2      100.42       90.01     11.50 o
  11   2   2       50.98       68.12     13.39 o
  12   2   2     1059.71     1104.45     44.51 o
  13   2   2       38.77       19.20     14.74 o
  14   2   2      493.41      484.79     27.10 o
  15   2   2        5.05       24.29     19.79 o
  16   2   2       66.92       63.00     23.86 o
  17   2   2      198.60      189.87     23.03 o
  18   2   2      132.92       94.91     21.36 o
  19   2   2       89.90       96.97     21.78 o
  20   2   2        4.91      -32.99     32.99 o
  21   2   2      195.38      298.07     58.45 o
 -22   3   2       33.42       36.97     45.15 o
 -21   3   2      251.14      261.41     40.01 o
 -20   3   2      326.74      336.54     27.57 o
 -19   3   2      108.07       70.88     21.12 o
 -18   3   2      371.37      349.46     25.98 o
 -17   3   2     1769.86     1854.67     47.75 o
 -16   3   2      881.06      850.98     31.36 o
 -15   3   2       90.26       71.30     16.12 o
 -14   3   2      347.20      337.72     26.98 o
 -13   3   2     1674.39     1735.54     42.88 o
 -12   3   2      702.61      744.96     25.70 o
 -11   3   2      719.32      771.93     42.26 o
 -10   3   2      906.91      895.54     28.68 o
  -9   3   2     3158.68     3185.58     59.83 o
  -8   3   2      820.61      795.97     23.34 o
  -7   3   2    11163.03    11458.63    189.83 o
  -6   3   2     4444.49     4782.21     97.44 o
  -5   3   2     2660.08     2658.99     53.00 o
  -4   3   2      115.47      130.97      8.68 o
  -3   3   2    45984.86    45102.59    997.78 o
  -2   3   2     1562.56     1475.81     38.91 o
  -1   3   2       42.27       37.74      5.04 o
   0   3   2      169.14      197.45     13.77 o
   1   3   2     5352.47     5628.17    264.64 o
   2   3   2     2214.32     2029.93     53.45 o
   3   3   2     1163.07     1357.18     37.77 o
   4   3   2       23.58       75.85      9.16 o
   5   3   2     7491.87     7723.78    162.87 o
   6   3   2     3202.84     3149.35     69.01 o
   7   3   2     5256.57     5539.11    124.33 o
   8   3   2        0.57       21.05     10.56 o
   9   3   2     2601.42     2643.96     55.22 o
  10   3   2      952.32      983.65     33.46 o
  11   3   2     1761.54     1812.80     43.27 o
  12   3   2      758.46      696.92     28.69 o
  13   3   2      169.61      161.03     17.72 o
  14   3   2      316.61      307.93     23.09 o
  15   3   2      429.23      443.64     26.98 o
  16   3   2      736.07      703.08     32.89 o
  17   3   2      128.91      110.81     27.03 o
  18   3   2       33.50       43.38     21.55 o
  19   3   2      367.03      387.55     31.13 o
  20   3   2       75.27       45.41     31.66 o
  21   3   2       53.52       37.27     71.03 o
 -22   4   2      130.76      141.29     65.07 o
 -21   4   2      206.35      217.46     37.25 o
 -20   4   2       14.76       -5.99     21.41 o
 -19   4   2     1860.36     1948.09     61.61 o
 -18   4   2      526.52      494.03     26.90 o
 -17   4   2      119.62       84.71     19.39 o
 -16   4   2      273.71      253.85     20.72 o
 -15   4   2     6494.74     6474.92    117.42 o
 -14   4   2        4.86      -11.46     15.73 o
 -13   4   2     3313.44     3438.87     75.34 o
 -12   4   2       95.66       95.87     14.64 o
 -11   4   2     7829.55     7794.86    150.32 o
 -10   4   2       13.82        0.57     11.44 o
  -9   4   2    18058.45    17898.13    328.07 o
  -8   4   2     4431.27     4422.33     87.92 o
  -7   4   2     5278.06     5219.82     93.49 o
  -6   4   2      886.05      958.28     32.99 o
  -5   4   2    68882.88    64170.11   1075.15 o
  -4   4   2      756.89      992.26     40.50 o
  -3   4   2    30973.53    32297.88    803.05 o
  -2   4   2     8716.49     9756.95    200.83 o
  -1   4   2    21478.46    21054.20    358.34 o
   0   4   2      957.02      957.28     27.77 o
   1   4   2      172.57      204.00     16.25 o
   2   4   2     5625.87     6044.04    160.98 o
   3   4   2    78690.20    74194.24   1338.10 o
   4   4   2       63.08       38.81      9.50 o
   5   4   2    26391.51    28450.26    619.98 o
   6   4   2       12.64        5.17     10.74 o
   7   4   2    20243.97    18958.54    308.10 o
   8   4   2      981.68      948.13     26.02 o
   9   4   2     7613.24     7600.56    144.08 o
  10   4   2       34.34       32.20     12.00 o
  11   4   2     4764.88     4850.85     88.58 o
  12   4   2      685.14      674.70     24.29 o
  13   4   2    14673.29    14871.09    226.37 o
  14   4   2      177.55      185.44     19.65 o
  15   4   2       60.78       27.47     18.48 o
  16   4   2      349.67      375.79     26.64 o
  17   4   2     6112.54     6235.36    111.39 o
  18   4   2       96.14       81.93     21.08 o
  19   4   2       67.13       30.39     23.44 o
  20   4   2        5.13       -0.07     39.42 o
 -21   5   2     1586.81     1709.70     91.83 o
 -20   5   2        3.96        6.96     25.36 o
 -19   5   2       76.18       59.26     23.64 o
 -18   5   2       74.77       31.98     19.07 o
 -17   5   2     5236.85     5342.96    103.67 o
 -16   5   2     1016.45      972.19     37.14 o
 -15   5   2     1403.26     1521.47     45.47 o
 -14   5   2       62.79       71.02     17.92 o
 -13   5   2     7543.28     7579.14    139.63 o
 -12   5   2     2243.34     2321.79     51.48 o
 -11   5   2     5914.26     5851.31    109.99 o
 -10   5   2      131.39      138.90     15.03 o
  -9   5   2    14293.20    14120.64    235.75 o
  -8   5   2      785.11      804.18     29.14 o
  -7   5   2    49187.84    46846.19    740.81 o
  -6   5   2      588.08      689.56     34.56 o
  -5   5   2     4256.83     4889.10    103.90 o
  -4   5   2    13150.52    13268.88    232.00 o
  -3   5   2    71329.94    68131.09   1344.18 o
  -2   5   2     8974.01     8980.40    210.31 o
  -1   5   2     2338.87     2529.48     55.86 o
   0   5   2     1052.81     1346.70     41.31 o
   1   5   2    87595.82    81573.28   2079.70 o
   2   5   2     3273.28     3762.66     96.99 o
   3   5   2    10528.42    10902.48    253.90 o
   4   5   2      571.53      691.72     27.12 o
   5   5   2    50555.23    50274.89    915.65 o
   6   5   2     4613.06     4495.45     96.07 o
   7   5   2     7410.74     7409.07    149.69 o
   8   5   2      826.06     1021.56     31.98 o
   9   5   2    21572.25    20608.20    317.84 o
  10   5   2      538.10      530.10     28.12 o
  11   5   2    13571.00    13714.36    219.78 o
  12   5   2     2636.74     2547.41     56.26 o
  13   5   2     2827.72     2778.86     58.55 o
  14   5   2      760.63      775.75     26.53 o
  15   5   2     9450.22     9522.93    163.08 o
  16   5   2      759.80      756.34     28.90 o
  17   5   2       92.01       75.80     17.94 o
  18   5   2      141.26      137.55     19.32 o
  19   5   2     2011.76     2109.38     84.13 o
  20   5   2      158.71      112.71     37.74 o
 -21   6   2        9.19      -55.99     63.68 o
 -20   6   2      191.81      181.33     29.62 o
 -19   6   2      924.19      861.72     35.08 o
 -18   6   2      662.57      703.56     31.08 o
 -17   6   2        6.87       25.04     19.76 o
 -16   6   2      193.71      174.26     22.28 o
 -15   6   2     1794.21     1958.21     50.83 o
 -14   6   2     2014.23     2143.99     52.75 o
 -13   6   2      152.62      200.00     17.79 o
 -12   6   2      199.34      173.98     18.76 o
 -11   6   2     2655.05     2685.17     60.79 o
 -10   6   2     2527.30     2519.66     85.40 o
  -9   6   2     2099.96     1995.50     50.53 o
  -8   6   2     1485.10     1398.91     36.59 o
  -7   6   2     5902.58     5794.33     98.97 o
  -6   6   2     6432.67     6270.52    129.51 o
  -5   6   2     9739.69    10059.43    181.18 o
  -4   6   2     9106.93     8891.22    173.70 o
  -3   6   2      239.42      247.24     19.98 o
  -2   6   2     1155.46     1361.86     57.74 o
  -1   6   2     9662.76     9994.55    210.69 o
   0   6   2     6410.10     6435.92    196.17 o
   1   6   2      519.71      537.37     21.06 o
   2   6   2     1378.90     1492.44     44.44 o
   3   6   2    22926.15    22806.63    463.89 o
   4   6   2    21846.60    22670.14    453.32 o
   5   6   2      975.07      937.11     33.73 o
   6   6   2       12.18       26.89     10.87 o
   7   6   2     6962.96     6844.68    131.37 o
   8   6   2     3657.30     3907.28     90.55 o
   9   6   2     3683.32     3678.31     70.63 o
  10   6   2      951.71      964.88     32.22 o
  11   6   2     3819.57     3617.11     82.42 o
  12   6   2     5728.74     5508.64    107.78 o
  13   6   2     3145.63     3156.91     80.94 o
  14   6   2     1825.19     1876.19     51.79 o
  15   6   2      144.28      137.21     18.34 o
  16   6   2      765.57      734.85     31.15 o
  17   6   2      914.11      972.71     36.65 o
  18   6   2      229.40      211.00     24.78 o
  19   6   2       56.55       73.55     26.24 o
  20   6   2       44.42      133.34     39.37 o
 -20   7   2       27.13       15.77     29.39 o
 -19   7   2      302.06      296.64     26.37 o
 -18   7   2       48.26       28.02     20.80 o
 -17   7   2        6.79       -5.57     19.94 o
 -16   7   2      117.05      134.75     22.24 o
 -15   7   2      335.66      362.31     27.46 o
 -14   7   2       73.79       87.47     19.70 o
 -13   7   2       78.67       77.36     18.97 o
 -12   7   2      133.36      124.11     18.86 o
 -11   7   2      187.76      169.15     19.33 o
 -10   7   2       74.31      101.51     16.74 o
  -9   7   2      944.42      965.76     31.41 o
  -8   7   2      435.46      451.13     25.41 o
  -7   7   2      398.54      454.97     24.23 o
  -6   7   2      874.76      920.81     29.82 o
  -5   7   2     2359.32     2214.49     48.54 o
  -4   7   2        1.66       22.31     10.58 o
  -3   7   2       29.73       49.19     13.18 o
  -2   7   2      472.17      486.95     22.66 o
  -1   7   2      969.56      931.30     32.52 o
   0   7   2        1.08       23.51     12.80 o
   1   7   2        0.39       40.02     11.76 o
   2   7   2      410.77      431.19     25.24 o
   3   7   2     1239.30     1270.62     38.30 o
   4   7   2       34.97       58.63     14.00 o
   5   7   2       30.60       30.93     12.83 o
   6   7   2       90.43      120.79     18.31 o
   7   7   2      200.43      180.68     17.20 o
   8   7   2        2.22        7.61     12.76 o
   9   7   2       58.50       73.56     14.14 o
  10   7   2       87.91      103.83     16.78 o
  11   7   2      218.68      248.00     20.96 o
  12   7   2      188.89      190.86     22.70 o
  13   7   2       56.08       46.78     21.11 o
  14   7   2       28.02       51.49     19.94 o
  15   7   2       23.92       42.72     18.13 o
  16   7   2       63.55       62.34     17.89 o
  17   7   2       10.55       13.29     17.86 o
  18   7   2        2.67       -5.93     23.88 o
  19   7   2       16.33       -3.55     33.59 o
  20   7   2       18.37       32.93     46.53 o
 -20   8   2      210.60      241.32     66.95 o
 -19   8   2       60.12       37.23     23.83 o
 -18   8   2      363.89      385.57     31.61 o
 -17   8   2      356.69      381.54     28.53 o
 -16   8   2      476.82      465.23     34.82 o
 -15   8   2        0.22       -8.00     19.18 o
 -14   8   2     2007.48     2166.43     62.45 o
 -13   8   2     2099.32     2045.09     59.39 o
 -12   8   2      406.91      377.47     25.46 o
 -11   8   2       59.87       60.38     18.79 o
 -10   8   2     5075.36     5149.27    108.90 o
  -9   8   2     1517.61     1474.71     45.15 o
  -8   8   2      106.14       95.88     16.41 o
  -7   8   2      166.10      194.65     21.26 o
  -6   8   2     5882.98     6314.07    116.35 o
  -5   8   2     2546.68     2467.25     54.49 o
  -4   8   2     3006.36     3055.92     72.36 o
  -3   8   2     2718.46     2729.89     65.81 o
  -2   8   2     6561.03     7017.89    175.93 o
  -1   8   2      268.19      189.42     17.70 o
   0   8   2     3893.97     3852.82     87.54 o
   1   8   2     1401.41     1381.87     38.80 o
   2   8   2    10571.20    10879.27    230.06 o
   3   8   2      275.88      404.18     22.58 o
   4   8   2    10458.84    10754.62    291.27 o
   5   8   2     1119.87     1156.85     38.93 o
   6   8   2      342.79      379.77     25.02 o
   7   8   2      243.66      257.96     23.31 o
   8   8   2     5165.84     5330.06    119.17 o
   9   8   2      301.45      258.40     21.15 o
  10   8   2        9.68       -7.05     16.12 o
  11   8   2      202.48      149.25     21.04 o
  12   8   2     5278.90     5268.62    116.65 o
  13   8   2      219.72      259.42     25.74 o
  14   8   2      322.90      276.97     24.25 o
  15   8   2       11.85        9.81     18.81 o
  16   8   2      546.40      558.88     37.03 o
  17   8   2       90.13      103.97     24.33 o
  18   8   2      331.32      320.90     35.22 o
  19   8   2       34.81       25.53     42.79 o
 -19   9   2      105.18      119.71     45.18 o
 -18   9   2      834.22      790.10     41.58 o
 -17   9   2       69.20       80.09     22.84 o
 -16   9   2     2437.86     2563.16     73.38 o
 -15   9   2      307.94      251.61     29.17 o
 -14   9   2      136.91      106.81     25.18 o
 -13   9   2      341.84      356.47     39.53 o
 -12   9   2    10007.83     9949.52    208.69 o
 -11   9   2       47.63        9.00     20.76 o
 -10   9   2      127.61      154.68     20.36 o
  -9   9   2     1499.93     1391.31     39.33 o
  -8   9   2    14222.77    14595.27    249.59 o
  -7   9   2       24.37       41.22     16.62 o
  -6   9   2     1734.78     1656.20     48.29 o
  -5   9   2     2093.75     2103.21     69.34 o
  -4   9   2    20912.71    21140.64    399.99 o
  -3   9   2      430.74      396.27     23.69 o
  -2   9   2    14472.65    14407.56    340.87 o
  -1   9   2      615.37      640.76     51.24 o
   0   9   2    14870.91    14459.80    306.99 o
   1   9   2      594.92      634.20     26.80 o
   2   9   2    11143.05    10950.36    188.73 o
   3   9   2      363.43      347.86     22.90 o
   4   9   2      988.41      905.63     41.21 o
   5   9   2     1400.45     1456.60     42.63 o
   6   9   2    14406.84    15510.07    359.82 o
   7   9   2       74.09       76.70     23.72 o
   8   9   2       13.35       12.51     19.98 o
   9   9   2      943.02      825.55     42.25 o
  10   9   2     7091.75     7142.30    173.15 o
  11   9   2      644.03      568.68     29.68 o
  12   9   2      532.52      550.78     29.85 o
  13   9   2        0.36      -14.98     20.03 o
  14   9   2     3050.99     3013.45     78.99 o
  15   9   2      186.95      138.19     21.69 o
  16   9   2     1481.89     1402.66     50.37 o
  17   9   2      104.59       70.38     22.44 o
  18   9   2     1494.41     1481.76     72.51 o
  19   9   2       68.11       43.20     36.42 o
 -18  10   2      818.70     1023.54     71.13 o
 -17  10   2       10.24        5.45     22.88 o
 -16  10   2      380.65      373.07     30.27 o
 -15  10   2      773.08      786.24     39.04 o
 -14  10   2     2979.13     3131.70     88.18 o
 -13  10   2      281.87      306.73     26.99 o
 -12  10   2        0.62       -5.24     19.73 o
 -11  10   2     2606.48     2463.38     63.85 o
 -10  10   2     6123.57     5954.67    110.88 o
  -9  10   2     1537.49     1539.68     43.01 o
  -8  10   2     1067.65     1103.75     37.62 o
  -7  10   2     1494.40     1415.46     51.06 o
  -6  10   2    13185.78    12935.71    223.09 o
  -5  10   2     4084.61     4116.49     96.21 o
  -4  10   2     7384.72     7147.24    151.08 o
  -3  10   2      682.48      745.77     35.86 o
  -2  10   2     8728.57     9016.51    225.05 o
  -1  10   2     4830.18     5032.72    113.74 o
   0  10   2     4887.91     4839.55    119.96 o
   1  10   2      272.26      261.17     20.58 o
   2  10   2     6125.69     6407.86    123.51 o
   3  10   2     2636.87     2556.83     74.67 o
   4  10   2    10605.81    10678.39    215.68 o
   5  10   2     1273.68     1186.34     54.32 o
   6  10   2      101.39       62.39     16.26 o
   7  10   2     1866.92     1811.40     57.21 o
   8  10   2     7434.86     7633.53    182.35 o
   9  10   2     2365.19     2321.92     69.33 o
  10  10   2        0.15       18.78     20.00 o
  11  10   2      480.66      467.00     30.65 o
  12  10   2     4778.67     4781.59    108.61 o
  13  10   2     1126.07     1069.11     44.07 o
  14  10   2      446.70      394.11     29.31 o
  15  10   2       56.66       40.18     23.96 o
  16  10   2      840.27      871.45     41.28 o
  17  10   2     1088.13     1034.82     62.18 o
  18  10   2      182.24      154.61     41.18 o
 -17  11   2      433.13      454.50     65.29 o
 -16  11   2       62.68       60.09     29.31 o
 -15  11   2       15.55       16.05     21.06 o
 -14  11   2       88.56       33.50     21.62 o
 -13  11   2      593.50      572.07     33.30 o
 -12  11   2      335.17      300.46     25.53 o
 -11  11   2      869.75      983.40     49.07 o
 -10  11   2        1.43       -5.35     19.10 o
  -9  11   2      754.55      780.97     51.02 o
  -8  11   2      758.76      742.39     30.67 o
  -7  11   2     1189.67     1197.00     39.61 o
  -6  11   2        8.19       21.97     16.44 o
  -5  11   2      257.16      239.19     23.51 o
  -4  11   2     1262.26     1237.50     48.32 o
  -3  11   2     2870.14     2888.80     81.83 o
  -2  11   2       38.70       25.31     23.78 o
  -1  11   2      121.01       73.36     19.00 o
   0  11   2     1654.48     1744.26     51.22 o
   1  11   2     3212.73     3193.77     85.39 o
   2  11   2      975.77     1025.79     35.32 o
   3  11   2      475.50      481.54     27.19 o
   4  11   2      167.61      192.44     23.09 o
   5  11   2     1804.51     1900.11     54.60 o
   6  11   2     1096.52     1071.62     62.71 o
   7  11   2     1916.56     2004.46     81.73 o
   8  11   2       40.79       40.45     25.44 o
   9  11   2      707.23      675.41     35.67 o
  10  11   2      638.43      675.09     36.19 o
  11  11   2     1013.58      986.87     57.12 o
  12  11   2        0.05        1.62     23.47 o
  13  11   2       64.40       66.79     24.04 o
  14  11   2      284.79      331.34     30.51 o
  15  11   2      687.46      697.85     50.82 o
  16  11   2        0.09      -24.22     44.88 o
  17  11   2        8.98      -66.75     66.75 o
 -17  12   2        2.15       10.66     54.61 o
 -16  12   2       40.35       86.88     45.75 o
 -15  12   2       80.44       68.62     25.63 o
 -14  12   2       99.84       86.92     23.84 o
 -13  12   2        1.56        2.98     22.66 o
 -12  12   2      185.76      133.59     25.65 o
 -11  12   2       77.71      102.45     23.11 o
 -10  12   2       29.95       17.23     17.84 o
  -9  12   2       57.06       72.45     21.79 o
  -8  12   2      241.07      217.64     23.57 o
  -7  12   2       26.45       20.47     17.74 o
  -6  12   2       53.05       35.92     18.37 o
  -5  12   2       12.80       71.44     23.41 o
  -4  12   2     1160.25     1124.16     47.03 o
  -3  12   2       63.58       42.58     21.57 o
  -2  12   2      320.82      314.73     60.33 o
  -1  12   2       61.95      154.29     26.65 o
   0  12   2      511.12      471.05     28.52 o
   1  12   2       92.80       60.79     19.29 o
   2  12   2      327.51      337.91     24.37 o
   3  12   2       86.44      135.58     21.58 o
   4  12   2       19.93       -5.14     17.54 o
   5  12   2        1.22       -0.12     18.39 o
   6  12   2       12.85       -4.07     18.98 o
   7  12   2       35.21       62.16     19.91 o
   8  12   2      162.49      182.43     25.10 o
   9  12   2        4.50       50.92     21.46 o
  10  12   2      102.18      106.36     24.09 o
  11  12   2        5.30        1.14     20.78 o
  12  12   2       17.10      -16.81     23.07 o
  13  12   2        3.74       20.22     27.95 o
  14  12   2        1.04      -27.94     34.08 o
  15  12   2        1.88      -35.48     62.88 o
 -16  13   2       29.86       52.72     59.33 o
 -15  13   2      189.55      163.06     64.60 o
 -14  13   2      287.89      322.47     80.42 o
 -13  13   2      913.32      889.08     47.47 o
 -12  13   2        6.57      -17.50     23.85 o
 -11  13   2     1257.04     1254.57     46.15 o
 -10  13   2      408.70      471.79     31.53 o
  -9  13   2      815.22      783.39     37.06 o
  -8  13   2      310.08      269.01     27.49 o
  -7  13   2     2780.54     2949.17     88.77 o
  -6  13   2        8.92        5.63     19.68 o
  -5  13   2      403.59      414.14     33.06 o
  -4  13   2      210.76      221.81     27.50 o
  -3  13   2     4218.75     4684.49    137.48 o
  -2  13   2      126.52       92.74     27.37 o
  -1  13   2      517.45      471.93     32.98 o
   0  13   2      250.50      290.60     27.74 o
   1  13   2     4874.21     4788.28    108.05 o
   2  13   2       97.37       82.97     20.98 o
   3  13   2      499.58      453.09     28.40 o
   4  13   2      144.41      141.38     21.43 o
   5  13   2     2576.23     2808.56     95.47 o
   6  13   2        0.21        4.77     18.09 o
   7  13   2      966.33      978.59     37.13 o
   8  13   2       22.54       24.56     23.46 o
   9  13   2      823.84      928.26     39.80 o
  10  13   2       77.61       48.19     22.38 o
  11  13   2     1058.18     1031.19     53.48 o
  12  13   2       18.65        6.16     27.31 o
  13  13   2      161.31      282.55     53.93 o
  14  13   2        8.96       49.85     70.85 o
 -14  14   2      320.15      326.83     73.47 o
 -13  14   2      623.77      634.70     62.11 o
 -12  14   2      188.52      148.52     31.44 o
 -11  14   2     1044.10     1054.36     43.85 o
 -10  14   2      912.78      836.57     39.24 o
  -9  14   2     1967.46     2068.14     60.56 o
  -8  14   2       10.49        3.15     21.75 o
  -7  14   2      278.62      230.12     24.09 o
  -6  14   2     1018.85     1040.08     46.53 o
  -5  14   2     3676.83     3776.34     91.14 o
  -4  14   2       17.82       16.36     23.86 o
  -3  14   2       76.10       83.49     27.49 o
  -2  14   2      832.69      890.04     51.26 o
  -1  14   2     4217.79     4551.74    114.20 o
   0  14   2     1891.46     1772.77     64.09 o
   1  14   2      390.05      401.09     32.64 o
   2  14   2      405.66      371.96     27.99 o
   3  14   2     4166.85     4348.60    111.81 o
   4  14   2     1080.17     1128.90     42.21 o
   5  14   2      583.41      526.46     29.27 o
   6  14   2       21.47       -9.22     17.85 o
   7  14   2     2405.57     2496.35     63.38 o
   8  14   2      705.37      574.51     33.87 o
   9  14   2     1085.54     1086.64     49.47 o
  10  14   2      276.43      213.04     31.53 o
  11  14   2      345.63      458.04     57.99 o
  12  14   2      299.37      218.39     54.69 o
  13  14   2     1267.48     1229.81    142.06 o
 -12  15   2      737.82      650.10    159.31 o
 -11  15   2      265.81      211.29     43.83 o
 -10  15   2       22.33      -19.37     29.52 o
  -9  15   2      119.32       99.97     23.34 o
  -8  15   2     1181.78     1172.49     51.72 o
  -7  15   2      613.73      669.26     38.53 o
  -6  15   2      205.05      146.83     23.56 o
  -5  15   2       53.91        3.65     22.77 o
  -4  15   2     1021.01     1027.03     56.37 o
  -3  15   2     1660.87     1920.56     77.61 o
  -2  15   2      590.48      578.74     40.69 o
  -1  15   2       30.57       16.59     21.92 o
   0  15   2      898.52      879.06     44.57 o
   1  15   2     1299.43     1392.90     48.08 o
   2  15   2     1653.76     1626.77     51.61 o
   3  15   2       35.25       -0.21     22.21 o
   4  15   2       75.70       80.76     19.38 o
   5  15   2     1186.73     1295.92     44.73 o
   6  15   2     2024.95     1998.00     53.46 o
   7  15   2      127.06      100.81     20.73 o
   8  15   2       40.67       20.58     22.44 o
   9  15   2      382.67      430.39     46.29 o
  10  15   2      715.43      716.30    132.68 o
  11  15   2      227.62      226.15     78.43 o
  12  15   2      254.94      287.54     83.98 o
 -10  16   2      175.49      182.87     50.34 o
  -9  16   2        3.46        8.11     37.25 o
  -8  16   2       22.48       -9.40     34.39 o
  -7  16   2       17.79      -14.33     30.91 o
  -6  16   2      280.84      288.99     26.03 o
  -5  16   2        0.12      -25.05     25.05 o
  -4  16   2      120.24       91.47     30.38 o
  -3  16   2       27.11       35.82     26.51 o
  -2  16   2      245.08      331.65     46.82 o
  -1  16   2       21.43       10.66     23.90 o
   0  16   2      286.22      316.75     30.72 o
   1  16   2       37.06       22.50     22.27 o
   2  16   2       67.99       34.63     23.40 o
   3  16   2       26.71       15.87     22.84 o
   4  16   2      519.67      529.20     33.03 o
   5  16   2       31.62       37.83     22.91 o
   6  16   2        9.17        2.84     21.47 o
   7  16   2       11.09       52.05     32.93 o
   8  16   2      361.24      378.31     79.91 o
   9  16   2        8.87      -12.20     74.90 o
  -9  17   2       65.84       33.17     57.37 o
  -8  17   2       73.91       75.41     64.40 o
  -7  17   2       15.49      -27.41     45.21 o
  -6  17   2       75.21       42.91     35.87 o
  -5  17   2       60.42       78.56     35.85 o
  -4  17   2      113.22      105.28     36.80 o
  -3  17   2        0.56       -1.33     34.36 o
  -2  17   2       25.86       46.68     30.70 o
  -1  17   2       10.43      -11.79     29.47 o
   0  17   2       66.13       47.45     29.47 o
   1  17   2       93.64       48.53     30.67 o
   2  17   2       11.49       16.83     32.14 o
   3  17   2       33.94       27.02     30.48 o
   4  17   2        6.42      -10.40     31.56 o
   5  17   2        1.73      -31.96     31.96 o
   6  17   2      104.56      125.58     51.00 o
  -3  18   2      174.39      259.81     78.34 o
  -2  18   2      452.83      378.47     57.13 o
  -1  18   2      115.62       11.83     59.01 o
   0  18   2      643.29      825.55    115.36 o
 -21   0   3      212.09      187.49     41.94 o
 -19   0   3      340.01      280.36     32.96 o
 -17   0   3      735.10      703.98     50.60 o
 -15   0   3       60.84       28.99     24.73 o
 -13   0   3     2175.60     2266.73     75.24 o
 -11   0   3     1046.07     1152.83     45.25 o
  -9   0   3     3367.23     3149.42     77.70 o
  -7   0   3     1725.65     1686.40     48.83 o
  -5   0   3     1058.75      897.76     30.41 o
  -3   0   3     2389.12     2188.50     93.76 o
   1   0   3     7781.65     8617.93    225.00 o
   3   0   3      536.32      506.26     18.99 o
   5   0   3     4984.34     5127.60    142.51 o
   7   0   3       73.55       67.16     11.73 o
   9   0   3      336.29      339.20     28.65 o
  11   0   3     1470.95     1488.96     55.32 o
  13   0   3        5.99        8.56     21.02 o
  15   0   3       87.10       94.66     26.74 o
  17   0   3       27.26       15.41     28.93 o
  19   0   3       39.57       23.10     36.36 o
 -22   1   3      661.74      558.45     69.11 o
 -21   1   3        1.61      -18.50     27.48 o
 -20   1   3      448.02      388.19     27.02 o
 -19   1   3      391.82      393.79     26.35 o
 -18   1   3     1909.01     1867.56     51.33 o
 -17   1   3      318.26      315.39     23.35 o
 -16   1   3     3238.28     3377.26     75.87 o
 -15   1   3     1671.48     1704.53     47.12 o
 -14   1   3     1609.65     1598.72     44.17 o
 -13   1   3      602.30      577.80     23.06 o
 -12   1   3     6665.74     6686.27    108.56 o
 -11   1   3      445.69      478.19     20.60 o
 -10   1   3     1892.10     1900.56     42.91 o
  -9   1   3     8263.43     8320.50    141.45 o
  -8   1   3    24472.44    23180.12    396.38 o
  -7   1   3      591.29      624.70     18.60 o
  -6   1   3       24.97       62.66      6.59 o
  -5   1   3      893.07      919.07     22.39 o
  -4   1   3     9781.04    10055.30    228.10 o
  -3   1   3        1.50       13.50      4.48 o
  -2   1   3    43233.52    40823.19   1805.73 o
  -1   1   3     3973.43     4067.20    107.62 o
   0   1   3    21052.80    20589.32    457.55 o
   1   1   3     1399.42     1390.62     25.03 o
   2   1   3    10749.50    10148.82    173.57 o
   3   1   3     1345.37     1495.66     32.06 o
   4   1   3    19020.37    18737.21    343.79 o
   5   1   3      692.81      805.57     21.81 o
   6   1   3    10771.75    10572.29    200.02 o
   7   1   3     1226.03     1378.90     33.45 o
   8   1   3        1.75       13.75     10.02 o
   9   1   3     4893.23     4909.35     85.14 o
  10   1   3    13002.39    12780.84    201.86 o
  11   1   3        7.55       25.79     13.15 o
  12   1   3      335.86      330.46     18.62 o
  13   1   3       83.69       86.46     15.98 o
  14   1   3     4951.31     4982.30    115.13 o
  15   1   3      411.61      368.81     25.13 o
  16   1   3      710.88      675.44     36.82 o
  17   1   3       59.67      105.60     21.64 o
  18   1   3     1276.83     1404.03     49.08 o
  19   1   3      216.82      217.40     24.95 o
  20   1   3      282.37      167.85     58.34 o
 -22   2   3       58.66       -0.88     46.18 o
 -21   2   3      403.74      336.38     40.95 o
 -20   2   3     1816.24     1835.28     53.65 o
 -19   2   3     1994.58     2152.03     56.84 o
 -18   2   3     1387.02     1455.18     50.44 o
 -17   2   3      791.77      790.14     36.66 o
 -16   2   3     1725.02     1728.96     41.84 o
 -15   2   3     4925.08     5112.88     83.28 o
 -14   2   3     6834.64     6991.05    110.65 o
 -13   2   3      259.53      271.43     17.91 o
 -12   2   3     2862.05     2833.51     60.89 o
 -11   2   3    13685.25    13764.22    229.74 o
 -10   2   3    19013.06    18822.47    306.06 o
  -9   2   3     3733.70     4032.89     75.31 o
  -8   2   3     4348.92     4678.32     79.28 o
  -7   2   3    15267.36    14764.14    225.98 o
  -6   2   3    35021.38    34263.63    623.69 o
  -5   2   3     8675.27     8135.32    168.83 o
  -4   2   3      104.50      138.06      9.57 o
  -3   2   3     3764.63     4044.06     96.77 o
  -2   2   3   132331.59   113019.65   2845.82 o
  -1   2   3     1314.06     1597.43     41.71 o
   0   2   3     2697.61     2982.25     96.37 o
   1   2   3     3672.77     3810.10     81.65 o
   2   2   3    15768.13    14799.17    252.70 o
   3   2   3    27130.47    26617.01    419.44 o
   4   2   3    36483.18    35973.35    717.98 o
   5   2   3     7724.73     8032.74    154.93 o
   6   2   3    13855.02    14124.62    283.73 o
   7   2   3    11548.26    11550.34    203.96 o
   8   2   3    20506.45    20104.27    325.92 o
   9   2   3     7750.48     7947.81    129.72 o
  10   2   3       94.17       95.77     12.61 o
  11   2   3     6546.50     6707.36    115.05 o
  12   2   3     9061.84     9229.88    153.35 o
  13   2   3     1488.28     1444.00     38.77 o
  14   2   3        2.70      -18.36     18.36 o
  15   2   3     1019.19     1109.77     38.95 o
  16   2   3     6227.79     6254.09    131.45 o
  17   2   3     2226.66     2261.79     60.88 o
  18   2   3      674.83      664.74     37.96 o
  19   2   3       49.74       20.99     21.93 o
  20   2   3      675.46      629.91     63.15 o
 -22   3   3      330.03      320.48     58.25 o
 -21   3   3     1578.65     1603.44     74.61 o
 -20   3   3        3.20        4.42     20.74 o
 -19   3   3      307.17      204.93     23.12 o
 -18   3   3      174.74      186.31     25.48 o
 -17   3   3     4824.66     5022.37     88.42 o
 -16   3   3       25.91       32.77     15.97 o
 -15   3   3       64.06       63.48     16.36 o
 -14   3   3     2148.72     2186.77     51.36 o
 -13   3   3    11426.77    11387.16    185.84 o
 -12   3   3      344.34      365.25     19.21 o
 -11   3   3     4744.13     4891.60     87.45 o
 -10   3   3     2104.61     2270.55     47.05 o
  -9   3   3    18429.46    18970.86    275.98 o
  -8   3   3     1798.22     1593.98     50.96 o
  -7   3   3    30757.44    29645.33    504.50 o
  -6   3   3       99.30      101.34     10.51 o
  -5   3   3    28968.14    28552.07    521.58 o
  -4   3   3    38846.58    37138.02    737.78 o
  -3   3   3   122060.85   105061.16   2324.68 o
  -2   3   3     4313.41     4397.74    103.86 o
  -1   3   3    10479.81    10374.65    193.89 o
   0   3   3     7176.61     6913.43    161.73 o
   1   3   3    38369.29    38187.88    979.72 o
   2   3   3     4633.35     4777.54    102.32 o
   3   3   3     2646.77     2447.74     52.10 o
   4   3   3    14007.41    14014.74    241.90 o
   5   3   3    50174.21    47994.51    954.43 o
   6   3   3     6804.76     6651.45    144.34 o
   7   3   3    12651.57    12838.19    300.54 o
   8   3   3     4471.54     4672.19     96.78 o
   9   3   3    21149.67    20456.78    297.50 o
  10   3   3     3140.65     3356.19     61.33 o
  11   3   3     5600.30     5793.90     96.89 o
  12   3   3      402.18      358.03     23.06 o
  13   3   3     2478.23     2706.49     58.83 o
  14   3   3     4307.68     4427.25     86.15 o
  15   3   3     6438.97     6416.86    117.00 o
  16   3   3      106.93      132.48     22.31 o
  17   3   3      443.91      416.88     28.12 o
  18   3   3      774.07      793.08     34.85 o
  19   3   3     1785.39     1688.45     58.29 o
  20   3   3        4.46      -35.52     41.49 o
 -22   4   3      207.92      203.55     74.73 o
 -21   4   3      129.11      108.36     40.48 o
 -20   4   3       38.60       34.39     23.73 o
 -19   4   3      614.87      586.04     34.46 o
 -18   4   3       45.41       25.75     18.76 o
 -17   4   3        3.26      -19.50     19.50 o
 -16   4   3      270.73      308.80     22.80 o
 -15   4   3     1364.70     1524.92     42.27 o
 -14   4   3      280.38      259.76     18.96 o
 -13   4   3        6.96       14.66     14.43 o
 -12   4   3     2007.42     2007.44     52.96 o
 -11   4   3     4601.12     4661.29     90.22 o
 -10   4   3      441.56      419.48     19.87 o
  -9   4   3     2828.93     2831.08     58.57 o
  -8   4   3     2140.67     2049.81     48.03 o
  -7   4   3     3348.17     3176.68     61.41 o
  -6   4   3      426.49      391.87     15.42 o
  -5   4   3    22550.36    20732.63    383.87 o
  -4   4   3    10581.14    10605.16    243.60 o
  -3   4   3    11848.53    12939.24    275.87 o
  -2   4   3     1013.77     1173.78     28.29 o
  -1   4   3    10826.71    10890.24    199.88 o
   0   4   3     1144.88     1153.64     29.10 o
   1   4   3     1118.22     1179.91     41.31 o
   2   4   3      352.55      424.16     27.35 o
   3   4   3    26845.75    27317.55    548.19 o
   4   4   3      392.30      437.35     18.49 o
   5   4   3     1714.21     1858.36     49.02 o
   6   4   3     2458.71     2586.59     64.69 o
   7   4   3    12573.89    12870.60    244.85 o
   8   4   3      322.92      409.12     41.16 o
   9   4   3     1066.80     1157.62     32.39 o
  10   4   3     1138.30     1078.48     37.03 o
  11   4   3     1992.15     2007.23     43.80 o
  12   4   3      520.79      576.91     25.36 o
  13   4   3     3043.53     3174.67     60.84 o
  14   4   3      295.19      285.10     21.24 o
  15   4   3      229.82      203.15     24.25 o
  16   4   3      193.47      177.92     20.35 o
  17   4   3      970.45     1071.82     43.40 o
  18   4   3        4.87       -4.16     19.72 o
  19   4   3       21.87        9.76     24.62 o
  20   4   3        1.13       47.03     36.36 o
 -21   5   3      130.39      107.01     65.25 o
 -20   5   3      581.71      523.18     36.93 o
 -19   5   3        1.00       -9.46     19.75 o
 -18   5   3      480.84      496.23     28.36 o
 -17   5   3      460.69      480.28     27.87 o
 -16   5   3      561.20      549.80     27.79 o
 -15   5   3      356.99      321.76     25.89 o
 -14   5   3      859.74      940.17     32.08 o
 -13   5   3      310.51      343.07     22.48 o
 -12   5   3      249.09      258.02     18.06 o
 -11   5   3      424.96      422.22     19.91 o
 -10   5   3     1190.60     1080.90     30.43 o
  -9   5   3      197.96      220.54     15.49 o
  -8   5   3       48.31       37.15     10.71 o
  -7   5   3     1741.33     1698.63     41.66 o
  -6   5   3     9621.47     9227.07    179.39 o
  -5   5   3      929.23     1210.69     36.84 o
  -4   5   3     2616.56     2723.68     63.61 o
  -3   5   3     3498.08     3536.91     91.92 o
  -2   5   3     2758.34     2520.02     63.61 o
  -1   5   3      469.98      627.64     30.81 o
   0   5   3     1793.05     1892.35     44.88 o
   1   5   3     5631.59     6186.37    200.87 o
   2   5   3     1740.04     1555.37     48.31 o
   3   5   3      826.71      872.65     26.96 o
   4   5   3     1727.79     1911.26     76.05 o
   5   5   3     1580.76     1647.71     61.38 o
   6   5   3       59.35       76.43     12.29 o
   7   5   3        9.24       70.87     38.49 o
   8   5   3      661.13      686.59     32.61 o
   9   5   3     1771.22     1854.85     44.98 o
  10   5   3       53.15       38.37     13.26 o
  11   5   3      137.59      124.38     15.28 o
  12   5   3      243.30      318.81     18.79 o
  13   5   3        8.72       20.68     15.61 o
  14   5   3       30.58       -6.87     16.39 o
  15   5   3      173.15      139.43     19.29 o
  16   5   3      121.74      109.78     19.37 o
  17   5   3       23.46        7.77     17.83 o
  18   5   3       98.42       78.78     18.25 o
  19   5   3      138.64      110.74     29.40 o
  20   5   3       10.58       50.11     56.39 o
 -21   6   3        0.92        4.62     42.76 o
 -20   6   3      273.92      272.05     29.47 o
 -19   6   3      989.05      994.33     40.36 o
 -18   6   3        7.68       -5.19     20.47 o
 -17   6   3       28.72       41.88     20.35 o
 -16   6   3     1948.46     1908.39     51.10 o
 -15   6   3     3318.95     3304.67     77.02 o
 -14   6   3      469.53      523.83     25.88 o
 -13   6   3     1702.43     1857.98     46.58 o
 -12   6   3     4072.60     4050.05     87.09 o
 -11   6   3     5985.18     6197.22    124.22 o
 -10   6   3      597.48      615.26     28.50 o
  -9   6   3     1699.07     1603.85     43.58 o
  -8   6   3     2395.57     2343.17     54.65 o
  -7   6   3     8876.35     8961.34    164.62 o
  -6   6   3     8416.44     8018.87    175.40 o
  -5   6   3     2829.86     2477.11     64.64 o
  -4   6   3        6.78       36.60     10.79 o
  -3   6   3      461.81      503.17     19.44 o
  -2   6   3     4752.55     4550.57     87.86 o
  -1   6   3     8998.39     8701.03    169.12 o
   0   6   3       39.74       99.88     11.21 o
   1   6   3     1752.84     2089.88     61.79 o
   2   6   3    20517.41    22266.54    450.42 o
   3   6   3    30094.63    31146.01    573.09 o
   4   6   3     6240.93     6521.32    123.15 o
   5   6   3     3646.14     3720.40     83.43 o
   6   6   3     5562.07     5555.74    115.27 o
   7   6   3     7850.45     7648.92    155.83 o
   8   6   3     1065.70     1164.86     38.23 o
   9   6   3     1440.29     1641.85     59.38 o
  10   6   3      722.45      783.94     31.10 o
  11   6   3     4243.09     4527.05     97.73 o
  12   6   3     5255.81     5482.25    113.96 o
  13   6   3     3659.69     3808.71     77.03 o
  14   6   3       89.95       70.14     18.32 o
  15   6   3      585.12      590.11     27.32 o
  16   6   3      868.46      840.17     43.97 o
  17   6   3     1283.59     1321.91     42.46 o
  18   6   3       89.66       48.60     19.40 o
  19   6   3        0.31       -0.84     33.38 o
 -21   7   3      417.78      186.10     72.84 o
 -20   7   3      100.38       14.16     31.76 o
 -19   7   3        0.05      -15.06     23.71 o
 -18   7   3     1997.42     1971.54     76.99 o
 -17   7   3     1372.30     1568.76     50.14 o
 -16   7   3     1924.26     2024.99     56.89 o
 -15   7   3      270.63      305.80     29.39 o
 -14   7   3     4608.82     4543.41    113.24 o
 -13   7   3     2173.35     2121.60     58.46 o
 -12   7   3     4726.36     4666.90    100.91 o
 -11   7   3     1129.24      961.70     35.55 o
 -10   7   3     3263.78     3229.39     78.56 o
  -9   7   3     5640.28     5600.47    105.54 o
  -8   7   3    10796.34    10856.53    185.97 o
  -7   7   3     2389.48     2347.49     56.62 o
  -6   7   3     4901.85     4888.63    115.64 o
  -5   7   3     1114.44     1095.00     79.07 o
  -4   7   3    22803.15    23471.48    478.39 o
  -3   7   3     7994.30     8277.43    151.79 o
  -2   7   3     3311.45     3362.89     75.39 o
  -1   7   3      169.61      155.99     14.79 o
   0   7   3    27130.50    26508.79    491.35 o
   1   7   3    12873.94    12648.42    243.34 o
   2   7   3    30285.36    30571.99    814.60 o
   3   7   3      372.90      412.46     32.74 o
   4   7   3     6527.66     6402.92    158.44 o
   5   7   3     3611.20     3386.23    141.32 o
   6   7   3    13420.89    14244.98    366.03 o
   7   7   3     1173.14     1142.86     43.16 o
   8   7   3     1961.67     1956.04     51.17 o
   9   7   3     4006.63     3976.42     98.27 o
  10   7   3    17486.28    17024.14    399.97 o
  11   7   3      355.63      390.37     26.21 o
  12   7   3      104.66      103.81     24.27 o
  13   7   3     1934.14     2057.30     59.14 o
  14   7   3     7130.53     7382.08    165.49 o
  15   7   3      648.50      724.43     39.89 o
  16   7   3      487.34      465.40     27.96 o
  17   7   3      136.13      113.23     22.46 o
  18   7   3     1326.72     1331.48     87.35 o
  19   7   3      539.18      490.34     50.80 o
 -20   8   3      911.02     1058.81    116.71 o
 -19   8   3       42.00       38.19     27.82 o
 -18   8   3      369.98      361.59     30.34 o
 -17   8   3       24.35       -2.95     21.57 o
 -16   8   3     1746.45     1773.45     53.50 o
 -15   8   3       40.48       29.22     20.66 o
 -14   8   3     3529.24     3511.92     93.82 o
 -13   8   3       57.67       39.39     21.63 o
 -12   8   3     1396.30     1333.12     44.05 o
 -11   8   3      122.18      147.25     21.44 o
 -10   8   3     7287.78     7315.87    153.31 o
  -9   8   3       99.99       84.35     16.74 o
  -8   8   3     1940.02     1871.39     47.48 o
  -7   8   3      174.35      189.90     18.83 o
  -6   8   3    25412.66    24183.19    497.24 o
  -5   8   3       61.74       89.64     20.83 o
  -4   8   3     2612.95     2459.33     57.01 o
  -3   8   3      179.64      288.28     27.15 o
  -2   8   3    20295.88    20103.69    378.74 o
  -1   8   3      436.34      387.20     23.13 o
   0   8   3     3855.83     4069.60     97.35 o
   1   8   3     1866.43     1929.06     54.63 o
   2   8   3    20507.38    20380.14    387.37 o
   3   8   3      174.14      140.61     18.52 o
   4   8   3    12258.04    12706.05    248.56 o
   5   8   3       39.57       57.15     17.40 o
   6   8   3     4255.95     4418.92    110.82 o
   7   8   3      166.45      122.10     31.82 o
   8   8   3     8352.11     8594.38    195.74 o
   9   8   3      194.05      223.62     29.51 o
  10   8   3     1052.67      951.93     42.07 o
  11   8   3      457.50      523.44     27.83 o
  12   8   3    10104.96    10190.65    183.86 o
  13   8   3        1.94       -9.74     21.83 o
  14   8   3       79.62       68.15     19.47 o
  15   8   3      147.82      180.40     21.63 o
  16   8   3     1927.15     2053.36     61.09 o
  17   8   3       74.53       73.76     20.64 o
  18   8   3      659.37      610.03     54.75 o
 -19   9   3      104.96      166.33     45.44 o
 -18   9   3      126.40      169.68     28.86 o
 -17   9   3       65.48       49.90     21.92 o
 -16   9   3       51.08       55.84     21.41 o
 -15   9   3      374.69      364.25     29.28 o
 -14   9   3      311.38      291.94     26.64 o
 -13   9   3       14.72      -10.11     21.65 o
 -12   9   3      405.38      388.65     30.87 o
 -11   9   3      592.02      516.47     37.63 o
 -10   9   3      397.32      391.69     32.55 o
  -9   9   3        6.44        3.68     15.16 o
  -8   9   3      736.71      802.15     38.07 o
  -7   9   3     2769.92     2745.48     66.68 o
  -6   9   3      464.83      433.11     24.52 o
  -5   9   3      614.98      676.40     30.36 o
  -4   9   3     1622.14     1574.79     43.72 o
  -3   9   3      784.30      725.59     28.48 o
  -2   9   3      187.52      185.41     18.18 o
  -1   9   3      911.81      926.57     48.12 o
   0   9   3     2850.80     2900.85     79.55 o
   1   9   3      751.17      661.45     33.45 o
   2   9   3      100.75       87.60     14.10 o
   3   9   3      525.01      551.65     29.53 o
   4   9   3     1547.42     1647.28     45.97 o
   5   9   3        6.06       -3.04     13.86 o
   6   9   3     1041.45     1048.81     50.04 o
   7   9   3      353.42      405.80     33.67 o
   8   9   3      394.95      361.86     39.19 o
   9   9   3        9.05      -23.95     23.95 o
  10   9   3      679.15      637.95     34.26 o
  11   9   3      368.39      359.43     33.01 o
  12   9   3      159.44      123.12     22.14 o
  13   9   3       24.07      -14.57     21.11 o
  14   9   3      382.77      358.64     31.96 o
  15   9   3       76.61       62.39     19.57 o
  16   9   3       43.83       37.12     18.43 o
  17   9   3       26.18        8.60     30.15 o
  18   9   3      319.89      340.40     49.00 o
 -19  10   3        1.79       20.30     47.39 o
 -18  10   3      369.98      351.15     41.31 o
 -17  10   3      377.04      338.08     29.99 o
 -16  10   3       78.46       32.11     26.32 o
 -15  10   3       18.24       -3.09     23.54 o
 -14  10   3      817.79      804.14     42.31 o
 -13  10   3      675.70      624.61     54.73 o
 -12  10   3       40.20       37.86     20.81 o
 -11  10   3      861.03      850.47     37.99 o
 -10  10   3     2005.37     1954.57     53.85 o
  -9  10   3      166.18      150.12     19.45 o
  -8  10   3      533.62      601.74     34.07 o
  -7  10   3      291.36      312.58     25.24 o
  -6  10   3     4230.19     4235.95    102.18 o
  -5  10   3       16.32        8.87     16.26 o
  -4  10   3     3795.43     3575.27     79.57 o
  -3  10   3     2629.51     2658.76     64.11 o
  -2  10   3     1597.42     1673.29     51.31 o
  -1  10   3       56.72      118.84     21.14 o
   0  10   3      433.42      456.09     27.23 o
   1  10   3     1848.43     1831.47     50.33 o
   2  10   3      467.94      459.07     23.89 o
   3  10   3      456.78      416.24     22.93 o
   4  10   3      717.52      742.31     31.01 o
   5  10   3      171.00      164.71     18.06 o
   6  10   3        6.62       24.99     16.88 o
   7  10   3      395.86      447.93     36.76 o
   8  10   3     1184.56     1274.09     59.57 o
   9  10   3       56.33       55.27     28.68 o
  10  10   3        9.89       -8.94     26.34 o
  11  10   3      139.94      105.09     24.66 o
  12  10   3      255.02      237.23     28.47 o
  13  10   3       36.81       32.34     24.39 o
  14  10   3       29.90       11.68     23.40 o
  15  10   3       44.91       20.04     22.78 o
  16  10   3       75.52       61.71     31.12 o
  17  10   3       47.68        6.67     38.54 o
 -18  11   3      247.19      268.58     74.13 o
 -17  11   3      736.67      865.06     65.83 o
 -16  11   3     1149.98     1222.74     50.94 o
 -15  11   3      134.56      103.23     24.19 o
 -14  11   3       84.62       41.25     21.94 o
 -13  11   3     2231.07     2106.30     64.08 o
 -12  11   3     1988.75     2045.92     90.40 o
 -11  11   3      292.12      259.95     23.97 o
 -10  11   3      240.36      233.51     25.28 o
  -9  11   3     4004.37     3925.04     86.79 o
  -8  11   3     2842.73     2795.27     67.41 o
  -7  11   3      600.19      597.05     35.40 o
  -6  11   3      378.84      344.32     22.18 o
  -5  11   3     4900.29     4898.09    104.30 o
  -4  11   3      862.67      820.16     35.40 o
  -3  11   3     7337.86     7117.37    141.33 o
  -2  11   3     1499.39     1511.33     81.92 o
  -1  11   3      963.32      872.69     37.49 o
   0  11   3      507.80      457.45     47.75 o
   1  11   3     5350.98     5204.34    110.05 o
   2  11   3     3120.08     3019.61     68.47 o
   3  11   3       26.45       16.16     16.30 o
   4  11   3      384.33      420.99     23.35 o
   5  11   3     4522.26     4427.30    108.02 o
   6  11   3     2362.36     2489.84     65.40 o
   7  11   3      757.74      712.10     37.24 o
   8  11   3       30.17       76.96     28.96 o
   9  11   3     3023.90     3272.99    183.25 o
  10  11   3     1134.24     1283.99     64.14 o
  11  11   3      631.87      582.12     60.15 o
  12  11   3        5.32      -20.33     23.10 o
  13  11   3      364.59      375.18     33.34 o
  14  11   3      480.74      498.53     37.47 o
  15  11   3     1033.06     1003.80     69.85 o
  16  11   3        0.94      -60.33     60.33 o
  17  11   3      140.61      122.05     47.42 o
 -16  12   3       18.13       38.86     35.76 o
 -15  12   3     2249.88     2094.83     96.93 o
 -14  12   3      238.28      227.19     30.71 o
 -13  12   3       39.83       85.88     23.98 o
 -12  12   3       75.21       83.77     26.30 o
 -11  12   3     4332.96     4453.86     98.08 o
 -10  12   3      315.03      327.20     30.95 o
  -9  12   3     1974.65     2018.95     60.45 o
  -8  12   3       65.64       51.43     21.56 o
  -7  12   3     4451.17     4201.10    105.52 o
  -6  12   3     1338.74     1340.78     42.21 o
  -5  12   3     4152.70     3935.24     96.63 o
  -4  12   3      175.20      210.30     22.93 o
  -3  12   3     1205.38     1112.43     39.65 o
  -2  12   3       73.60       35.27     22.37 o
  -1  12   3     7647.47     7541.84    164.16 o
   0  12   3       40.10       35.78     19.92 o
   1  12   3       14.30       -1.49     20.40 o
   2  12   3      116.41      107.11     19.74 o
   3  12   3    10002.38     9928.32    208.73 o
   4  12   3      849.02      834.66     32.48 o
   5  12   3      436.93      340.10     22.06 o
   6  12   3      356.73      454.87     29.18 o
   7  12   3     5388.88     5796.30    207.32 o
   8  12   3      346.24      372.89     65.56 o
   9  12   3     1488.89     1497.84     61.25 o
  10  12   3      210.71      235.85     34.69 o
  11  12   3     2131.79     2232.50     67.11 o
  12  12   3      299.92      314.87     29.53 o
  13  12   3     1651.71     1681.56    124.61 o
  14  12   3       30.06       91.40     48.39 o
  15  12   3      491.19      449.53     85.79 o
  16  12   3        1.34       23.38     59.10 o
 -15  13   3       10.89       12.43     43.65 o
 -14  13   3        7.04      -23.27     32.87 o
 -13  13   3     1122.91     1066.60     47.87 o
 -12  13   3       27.61        7.62     22.32 o
 -11  13   3      344.93      369.06     30.26 o
 -10  13   3        3.36       -0.49     23.23 o
  -9  13   3     1685.63     1781.47     54.13 o
  -8  13   3      148.04      143.66     21.66 o
  -7  13   3     1394.59     1420.43     49.95 o
  -6  13   3      107.34      107.75     22.24 o
  -5  13   3     1705.55     1732.09     57.32 o
  -4  13   3       31.29        7.42     21.38 o
  -3  13   3     2284.00     2413.49     75.54 o
  -2  13   3      370.46      328.14     28.63 o
  -1  13   3      739.84      757.89     42.58 o
   0  13   3      126.99      127.60     23.36 o
   1  13   3     5294.90     5595.68    122.43 o
   2  13   3       52.53       23.24     20.87 o
   3  13   3       63.39        7.74     19.47 o
   4  13   3        0.09       -0.75     18.91 o
   5  13   3     3722.56     3765.31     99.41 o
   6  13   3      124.60       70.77     18.85 o
   7  13   3      274.31      239.10     29.09 o
   8  13   3      108.34       76.00     24.73 o
   9  13   3     1830.87     1959.03     72.76 o
  10  13   3       55.68       34.32     23.64 o
  11  13   3      753.21      700.71     39.38 o
  12  13   3       47.61       64.20     29.63 o
  13  13   3      415.28      496.60     64.29 o
  14  13   3       65.10       97.37     64.83 o
 -14  14   3      103.44      136.32     45.67 o
 -13  14   3       28.86      -28.39     40.14 o
 -12  14   3       77.69       81.17     27.76 o
 -11  14   3       16.81       30.47     23.91 o
 -10  14   3       42.04       48.93     22.80 o
  -9  14   3       25.16       37.69     20.44 o
  -8  14   3      133.93      118.77     21.40 o
  -7  14   3       79.38       68.83     22.00 o
  -6  14   3      149.25      141.26     24.76 o
  -5  14   3        0.02       34.54     23.14 o
  -4  14   3      305.03      362.45     49.18 o
  -3  14   3      358.36      220.80     32.10 o
  -2  14   3      338.64      280.64     29.17 o
  -1  14   3       12.78       33.24     25.43 o
   0  14   3      297.95      282.63     27.75 o
   1  14   3      218.87      228.65     24.39 o
   2  14   3        0.64      -20.82     22.57 o
   3  14   3       90.14      117.34     23.36 o
   4  14   3      208.85      187.48     22.84 o
   5  14   3       17.03       -5.99     19.01 o
   6  14   3        0.17      -10.28     19.52 o
   7  14   3       95.77      142.53     25.50 o
   8  14   3      223.26      223.28     27.34 o
   9  14   3        7.43      -25.25     25.25 o
  10  14   3       28.00       49.03     23.87 o
  11  14   3       94.22       61.49     34.43 o
  12  14   3      105.29       57.32     44.59 o
  13  14   3        0.02       50.93     58.18 o
 -12  15   3       11.92        3.58     39.77 o
 -11  15   3      360.88      413.40     49.40 o
 -10  15   3      272.49      213.21     30.98 o
  -9  15   3        6.36       -3.65     22.49 o
  -8  15   3      453.62      413.66     29.48 o
  -7  15   3      677.95      708.24     40.94 o
  -6  15   3       69.69       17.82     22.59 o
  -5  15   3       31.74        7.05     27.22 o
  -4  15   3      505.08      478.36     40.88 o
  -3  15   3      987.54     1127.22     77.28 o
  -2  15   3        8.20       12.70     23.23 o
  -1  15   3      113.47       90.44     26.38 o
   0  15   3       53.66       49.84     25.81 o
   1  15   3      511.86      534.07     32.67 o
   2  15   3        8.80       -2.67     22.36 o
   3  15   3       20.50       24.02     22.50 o
   4  15   3      176.96      155.05     22.75 o
   5  15   3      309.48      330.37     25.97 o
   6  15   3      196.43      198.37     23.47 o
   7  15   3      109.18       71.60     22.26 o
   8  15   3       50.15       46.88     24.00 o
   9  15   3      110.52      145.71     30.06 o
  10  15   3      210.97      261.41     56.73 o
  11  15   3      107.65      158.14     70.18 o
 -11  16   3       85.69       13.97     78.57 o
 -10  16   3      834.73      812.60    112.83 o
  -9  16   3      124.53      131.48     43.24 o
  -8  16   3        9.11      -33.80     34.46 o
  -7  16   3       15.95       27.95     28.66 o
  -6  16   3     1566.63     1682.49     68.05 o
  -5  16   3      330.63      331.38     47.83 o
  -4  16   3       20.53       20.55     28.60 o
  -3  16   3        0.05      -17.68     24.28 o
  -2  16   3     2594.95     2706.61     77.03 o
  -1  16   3      556.41      687.16     44.14 o
   0  16   3      253.63      254.36     28.68 o
   1  16   3        0.51      -13.00     23.74 o
   2  16   3      931.11      952.30     41.43 o
   3  16   3       89.35       92.68     24.00 o
   4  16   3     1461.17     1464.55     59.82 o
   5  16   3        6.80        5.60     23.05 o
   6  16   3      397.84      403.83     41.01 o
   7  16   3      158.85      128.57     38.84 o
   8  16   3     1075.97     1159.49    122.55 o
  -7  17   3        8.89      -30.17     56.56 o
  -6  17   3        8.95      -11.13     38.15 o
  -5  17   3       54.36       35.04     34.49 o
  -4  17   3     1616.74     1466.33     98.67 o
  -3  17   3        0.19        9.24     31.49 o
  -2  17   3      186.33      121.35     33.69 o
  -1  17   3       26.98        0.48     31.02 o
   0  17   3     1168.05     1290.03     59.86 o
   1  17   3        0.10      -35.74     35.74 o
   2  17   3      578.41      552.76     46.25 o
   3  17   3       32.86        7.89     32.26 o
   4  17   3      672.70      686.14     83.32 o
   5  17   3       53.41      -13.08     59.71 o
   0  18   3       37.19       70.24     69.30 o
 -22   0   4        1.52      -22.19     69.29 o
 -20   0   4     3882.40     4151.28    118.70 o
 -18   0   4      894.85      899.07     51.00 o
 -16   0   4     8115.56     8294.95    215.45 o
 -14   0   4     5712.39     5651.54    153.13 o
 -12   0   4    14563.24    14380.35    340.58 o
 -10   0   4    58685.47    55842.50   1114.06 o
  -8   0   4    12593.56    11425.84    374.25 o
  -6   0   4    40602.80    35748.90    917.22 o
  -4   0   4       91.80      117.25     11.94 o
  -2   0   4    15934.09    14570.91    459.78 o
   0   0   4      141.66      101.41      4.60 o
   2   0   4    72890.44    63734.42   1258.23 o
   4   0   4    21793.09    21512.50    558.35 o
   6   0   4    25343.22    24589.77    553.99 o
   8   0   4    34976.61    34125.43    886.77 o
  10   0   4     5258.44     5105.46    135.13 o
  12   0   4     8199.54     7744.90    210.69 o
  14   0   4     3832.61     3464.40    107.63 o
  16   0   4     6712.69     7062.98    191.78 o
  18   0   4      199.04      205.02     32.43 o
 -22   1   4      843.89      848.82     76.35 o
 -21   1   4      607.39      613.30     36.92 o
 -20   1   4        0.96      -10.29     19.64 o
 -19   1   4       11.71        1.23     18.71 o
 -18   1   4     1501.24     1540.70     45.23 o
 -17   1   4     1844.19     1900.22     52.39 o
 -16   1   4      121.17       89.07     18.56 o
 -15   1   4      191.80      229.12     20.48 o
 -14   1   4     6273.10     6043.56    107.93 o
 -13   1   4     2247.09     2178.23     48.59 o
 -12   1   4     4545.76     4368.60     80.05 o
 -11   1   4     2884.37     2922.26     57.01 o
 -10   1   4     9444.90     9205.18    156.46 o
  -9   1   4     6257.37     6241.11    116.40 o
  -8   1   4    13302.41    13063.63    269.12 o
  -7   1   4     3794.66     3598.05     80.30 o
  -6   1   4     7684.84     7563.03    174.48 o
  -5   1   4       37.07       62.62      6.13 o
  -4   1   4    32275.13    31599.79    702.93 o
  -3   1   4     1856.20     1781.44     47.53 o
  -2   1   4    13097.79    13653.08    434.69 o
  -1   1   4     5097.05     5628.13    114.69 o
   0   1   4    44453.62    43132.08    601.62 o
   1   1   4     8426.70     7950.54     96.69 o
   2   1   4      278.49      252.61     14.33 o
   3   1   4     1430.53     1471.22     25.84 o
   4   1   4    41254.27    38864.91    523.08 o
   5   1   4     3840.24     3852.93     66.70 o
   6   1   4     8850.86     8680.53    153.98 o
   7   1   4     5821.78     5998.19    111.14 o
   8   1   4     7364.15     7232.17    133.08 o
   9   1   4     5570.81     5376.35     98.30 o
  10   1   4    15755.41    15547.28    257.89 o
  11   1   4      749.38      808.72     26.10 o
  12   1   4     1055.69      989.21     31.96 o
  13   1   4     3512.50     3593.01     76.39 o
  14   1   4     4764.24     4859.82     93.14 o
  15   1   4      590.67      539.48     27.64 o
  16   1   4        0.34      -12.92     18.11 o
  17   1   4       38.95       43.06     19.30 o
  18   1   4     2267.38     2400.65     60.85 o
  19   1   4      320.24      305.09     25.53 o
 -22   2   4      153.86      117.05     47.81 o
 -21   2   4       37.35       46.85     29.34 o
 -20   2   4       28.18       65.21     21.66 o
 -19   2   4      371.52      403.36     27.95 o
 -18   2   4      429.34      392.43     27.73 o
 -17   2   4      263.55      265.73     20.91 o
 -16   2   4      114.83      122.73     16.64 o
 -15   2   4      601.51      570.16     21.74 o
 -14   2   4      312.13      267.59     20.05 o
 -13   2   4     2416.03     2378.13     51.86 o
 -12   2   4     3886.68     3831.87     76.58 o
 -11   2   4      689.28      768.88     25.45 o
 -10   2   4       54.30       63.24     10.87 o
  -9   2   4     3816.13     3842.50     71.93 o
  -8   2   4     2618.80     2619.41     58.31 o
  -7   2   4      198.64      166.52     10.23 o
  -6   2   4      786.34      837.29     30.44 o
  -5   2   4     7487.86     7584.33    159.11 o
  -4   2   4     5074.62     4949.46    116.90 o
  -3   2   4     6690.39     7512.44    201.58 o
  -2   2   4    12523.81    12570.71    329.86 o
  -1   2   4     4579.19     4894.86     76.97 o
   0   2   4     1842.13     1882.82     32.34 o
   1   2   4      296.95      422.28     10.24 o
   2   2   4     1293.43     1446.62     24.50 o
   3   2   4     3291.98     3654.86     57.51 o
   4   2   4       77.06      118.11      7.60 o
   5   2   4     3784.92     3881.17     66.09 o
   6   2   4    10294.44    10208.24    181.04 o
   7   2   4     3882.68     3959.94     80.44 o
   8   2   4       15.37       16.61      9.57 o
   9   2   4     1745.67     1801.07     41.10 o
  10   2   4     1319.23     1331.37     33.64 o
  11   2   4       90.66       95.79     12.61 o
  12   2   4       61.93       48.36     12.36 o
  13   2   4      554.99      430.88     22.69 o
  14   2   4      514.87      481.47     25.97 o
  15   2   4      319.63      339.45     26.80 o
  16   2   4      190.36      185.82     20.73 o
  17   2   4      470.98      505.51     27.10 o
  18   2   4       37.66       12.49     18.80 o
  19   2   4        9.75       16.94     22.51 o
 -22   3   4      197.85      162.45     66.25 o
 -21   3   4       18.69      -18.94     33.20 o
 -20   3   4      354.28      409.19     29.34 o
 -19   3   4      923.82      899.21     44.82 o
 -18   3   4      251.76      226.77     21.80 o
 -17   3   4      704.10      685.91     27.22 o
 -16   3   4     2119.75     2111.62     54.40 o
 -15   3   4     1012.71     1043.89     34.68 o
 -14   3   4       12.21       18.93     14.93 o
 -13   3   4      927.38      991.67     29.28 o
 -12   3   4     1516.59     1452.47     42.22 o
 -11   3   4      212.08      210.97     16.31 o
 -10   3   4      723.54      715.86     28.56 o
  -9   3   4     4613.41     4538.05     79.30 o
  -8   3   4     2019.44     1873.78     51.62 o
  -7   3   4      322.99      373.92     20.18 o
  -6   3   4     5448.29     5427.11    132.52 o
  -5   3   4    18402.70    19695.47    386.81 o
  -4   3   4    20898.53    21207.98    387.37 o
  -3   3   4      480.03      661.83     28.86 o
  -2   3   4    11818.93    12664.84    234.81 o
  -1   3   4    24240.10    24583.87    416.66 o
   0   3   4     2823.93     2959.31     61.60 o
   1   3   4     4409.55     4655.89    100.97 o
   2   3   4     8146.45     9320.50    163.52 o
   3   3   4    10658.68    11199.25    211.56 o
   4   3   4      221.87      190.60      9.00 o
   5   3   4     6964.71     6869.79    110.67 o
   6   3   4     1021.02      951.42     24.70 o
   7   3   4     2077.71     2147.49     49.05 o
   8   3   4        9.33       43.29     15.45 o
   9   3   4     5344.81     5312.87     98.36 o
  10   3   4     2422.64     2264.62     48.35 o
  11   3   4       29.68       17.31     11.82 o
  12   3   4       89.58       82.24     12.74 o
  13   3   4     1211.03     1226.25     34.44 o
  14   3   4     1120.02     1059.87     33.91 o
  15   3   4      492.44      447.82     24.79 o
  16   3   4      520.52      497.41     26.48 o
  17   3   4      397.12      324.56     25.12 o
  18   3   4       77.81       45.97     18.17 o
  19   3   4      271.85      286.38     30.08 o
 -21   4   4     1288.61     1125.67    117.39 o
 -20   4   4        9.85      -15.26     23.29 o
 -19   4   4     1115.39     1232.99     40.36 o
 -18   4   4      485.06      461.16     29.44 o
 -17   4   4     1251.73     1266.92     43.03 o
 -16   4   4       89.88       78.25     20.20 o
 -15   4   4     6762.05     6848.02    130.24 o
 -14   4   4     1300.36     1327.06     40.76 o
 -13   4   4      692.46      696.46     28.08 o
 -12   4   4      373.11      337.95     20.09 o
 -11   4   4    17533.45    17740.40    277.09 o
 -10   4   4      945.39      893.50     28.67 o
  -9   4   4      622.12      656.41     28.88 o
  -8   4   4      516.32      460.59     22.05 o
  -7   4   4    22253.45    21626.52    370.95 o
  -6   4   4      536.04      575.34     20.26 o
  -5   4   4    16714.06    16414.75    324.68 o
  -4   4   4     4016.63     4771.51    157.47 o
  -3   4   4    38697.91    37185.34    674.83 o
  -2   4   4     7379.94     7960.68    131.33 o
  -1   4   4    29488.93    28879.27    528.60 o
   0   4   4    10833.68    11400.13    304.86 o
   1   4   4    14086.47    14283.53    377.60 o
   2   4   4      258.50      377.87     14.96 o
   3   4   4    53592.25    54732.43   1050.16 o
   4   4   4     6850.59     7017.61    164.00 o
   5   4   4     2839.03     2681.68     59.19 o
   6   4   4       90.44       79.10     10.34 o
   7   4   4    31915.12    30623.91    564.12 o
   8   4   4     2324.78     2415.51     75.72 o
   9   4   4        7.31        5.77     11.53 o
  10   4   4        8.30        9.57     11.29 o
  11   4   4     6951.14     7116.81    139.19 o
  12   4   4      201.08      254.28     15.56 o
  13   4   4     3437.35     3361.51     66.57 o
  14   4   4       38.80       32.84     16.23 o
  15   4   4     3973.13     4072.91     90.98 o
  16   4   4       69.32       47.69     18.18 o
  17   4   4     2557.22     2573.94     59.83 o
  18   4   4       53.07       82.71     20.02 o
  19   4   4      540.83      425.99     50.78 o
 -21   5   4      682.31      603.55     69.48 o
 -20   5   4       54.16       45.12     23.77 o
 -19   5   4      867.15      855.14     35.90 o
 -18   5   4      488.12      409.16     30.52 o
 -17   5   4     4822.38     5090.56    112.79 o
 -16   5   4       53.55       64.89     21.84 o
 -15   5   4     1181.76     1175.04     42.22 o
 -14   5   4     1704.70     1765.75     71.28 o
 -13   5   4    11910.03    12162.77    210.42 o
 -12   5   4      351.53      358.49     20.02 o
 -11   5   4        6.95        5.50     12.56 o
 -10   5   4      386.69      362.29     17.77 o
  -9   5   4    24354.32    23839.59    384.62 o
  -8   5   4      430.82      326.63     20.33 o
  -7   5   4     2523.91     2494.65    101.22 o
  -6   5   4       41.84       43.27     11.72 o
  -5   5   4   110110.27   102120.12   2714.28 o
  -4   5   4     3730.50     3603.38     83.42 o
  -3   5   4    16798.48    15836.78    295.03 o
  -2   5   4        1.35       50.01     17.98 o
  -1   5   4    33864.12    33492.74    566.37 o
   0   5   4     6425.90     6712.82    132.09 o
   1   5   4    44250.78    43953.36    976.46 o
   2   5   4      811.12      887.78     29.44 o
   3   5   4     6683.14     6420.36    139.88 o
   4   5   4     6553.69     6905.50    169.65 o
   5   5   4    42880.96    41392.07    829.11 o
   6   5   4     3257.50     3460.16     83.83 o
   7   5   4      559.85      559.53     27.68 o
   8   5   4      929.26      963.40     36.18 o
   9   5   4    22818.37    22353.60    560.99 o
  10   5   4      315.13      257.00     18.77 o
  11   5   4     1906.44     1862.18     51.10 o
  12   5   4       20.86       24.96     14.28 o
  13   5   4     9895.09    10087.84    146.98 o
  14   5   4      805.22      779.82     28.75 o
  15   5   4     2209.14     2242.00     69.59 o
  16   5   4       92.39       69.34     17.47 o
  17   5   4     1198.39     1137.29     38.20 o
  18   5   4      506.46      404.26     25.50 o
  19   5   4     1067.48     1098.30     67.79 o
 -21   6   4      428.98      422.74     59.97 o
 -20   6   4      202.34      166.39     26.14 o
 -19   6   4      231.41      224.89     23.95 o
 -18   6   4      204.03      206.66     24.87 o
 -17   6   4      825.19      868.20     39.81 o
 -16   6   4      750.16      764.71     32.14 o
 -15   6   4     1381.27     1495.73     52.02 o
 -14   6   4      980.05     1073.70     35.05 o
 -13   6   4      244.88      209.16     16.91 o
 -12   6   4     1087.83     1127.54     38.56 o
 -11   6   4     2970.67     2973.77     65.10 o
 -10   6   4     2855.75     2778.23     60.76 o
  -9   6   4      556.20      598.61     37.96 o
  -8   6   4      403.05      325.51     21.06 o
  -7   6   4    17334.95    16770.08    292.09 o
  -6   6   4    12699.72    11985.24    253.98 o
  -5   6   4      332.93      303.75     24.27 o
  -4   6   4      251.81      252.92     18.07 o
  -3   6   4     9821.17    10224.31    182.13 o
  -2   6   4     6791.58     6618.03    131.90 o
  -1   6   4     2911.93     3202.83     77.50 o
   0   6   4     1173.39     1229.04     34.63 o
   1   6   4     7182.61     6472.11    183.21 o
   2   6   4     7255.87     7150.26    142.41 o
   3   6   4    16323.16    16562.28    289.69 o
   4   6   4     8759.96     8956.13    163.96 o
   5   6   4     1346.22     1365.97     44.80 o
   6   6   4     2770.93     2850.81     85.14 o
   7   6   4     4708.46     4703.60    102.85 o
   8   6   4     3282.36     3269.00    120.60 o
   9   6   4      240.56      270.99     20.23 o
  10   6   4       60.87       92.48     22.60 o
  11   6   4     6670.19     6434.20    142.47 o
  12   6   4     4909.71     4962.44    119.30 o
  13   6   4      320.08      368.83     21.92 o
  14   6   4      157.46      152.20     18.70 o
  15   6   4     2297.01     2466.11     62.99 o
  16   6   4      791.17      811.44     35.16 o
  17   6   4      452.64      541.48     29.92 o
  18   6   4        0.78       10.26     21.85 o
  19   6   4      277.64      340.99     68.04 o
 -21   7   4      271.89      377.84     84.05 o
 -20   7   4      204.34      162.02     37.67 o
 -19   7   4      107.94       93.44     22.17 o
 -18   7   4        0.14       23.06     24.59 o
 -17   7   4      227.79      257.28     25.74 o
 -16   7   4      237.61      220.68     24.19 o
 -15   7   4     1282.15     1357.70     49.16 o
 -14   7   4       20.61       70.07     19.64 o
 -13   7   4       79.67       83.06     19.20 o
 -12   7   4       66.25       68.16     15.97 o
 -11   7   4      987.60      990.74     42.04 o
 -10   7   4       85.01       91.30     20.33 o
  -9   7   4       48.24       63.56     12.85 o
  -8   7   4      906.93      927.90     33.75 o
  -7   7   4     5515.45     5452.33    107.86 o
  -6   7   4     2070.34     2206.64     68.60 o
  -5   7   4      581.83      578.24     27.22 o
  -4   7   4      107.02      141.01     19.21 o
  -3   7   4     1561.61     1570.72     36.52 o
  -2   7   4      827.68      901.66     29.06 o
  -1   7   4      979.73      965.04     48.29 o
   0   7   4       98.20      139.24     15.42 o
   1   7   4      204.39      184.17     15.15 o
   2   7   4      460.23      471.29     19.72 o
   3   7   4     3978.22     4188.49     86.00 o
   4   7   4        0.10       20.45     11.87 o
   5   7   4        9.21       -0.93     13.07 o
   6   7   4      244.51      318.27     23.97 o
   7   7   4      869.88      854.55     65.27 o
   8   7   4      247.48      276.69     20.90 o
   9   7   4      359.14      360.08     28.56 o
  10   7   4       95.48      117.07     23.79 o
  11   7   4     1114.14     1099.34     46.70 o
  12   7   4      117.30      106.50     21.50 o
  13   7   4      290.69      317.11     25.41 o
  14   7   4       47.98       80.95     19.50 o
  15   7   4       95.94       53.76     18.40 o
  16   7   4       29.75       19.36     17.84 o
  17   7   4        5.36        1.46     19.27 o
  18   7   4       45.26       38.96     34.72 o
 -20   8   4      513.05      505.95     69.48 o
 -19   8   4      379.46      297.15     40.00 o
 -18   8   4        5.93      -16.88     22.69 o
 -17   8   4      368.19      361.48     29.12 o
 -16   8   4     1271.15     1394.30     55.84 o
 -15   8   4      453.56      452.19     31.39 o
 -14   8   4      565.21      596.16     33.76 o
 -13   8   4     1721.65     1648.28     48.80 o
 -12   8   4     2680.55     2708.44     65.19 o
 -11   8   4      179.41      186.60     21.48 o
 -10   8   4     2286.75     2268.55     59.16 o
  -9   8   4     1367.31     1380.72     39.91 o
  -8   8   4     3042.88     3147.40     67.70 o
  -7   8   4      504.95      526.24     28.60 o
  -6   8   4    12781.48    13009.81    277.18 o
  -5   8   4     3907.43     4149.48     89.99 o
  -4   8   4       35.63       36.13     11.42 o
  -3   8   4     3875.77     4009.71     88.86 o
  -2   8   4    13670.88    14043.05    268.42 o
  -1   8   4     5910.63     6364.66    145.39 o
   0   8   4      157.56      125.28     15.18 o
   1   8   4      460.33      543.82     29.37 o
   2   8   4     7608.89     7896.44    176.72 o
   3   8   4     1061.27     1060.31     30.02 o
   4   8   4     1416.69     1449.09     47.47 o
   5   8   4     1128.77     1271.19     34.36 o
   6   8   4     3484.40     3586.36    108.88 o
   7   8   4      157.08      150.14     21.43 o
   8   8   4     2280.55     2465.45     82.33 o
   9   8   4      243.91      295.80     32.26 o
  10   8   4      987.60      996.30     43.60 o
  11   8   4       28.80       10.59     20.36 o
  12   8   4     2627.13     2671.97     78.57 o
  13   8   4      316.43      332.28     30.34 o
  14   8   4       46.98       33.74     17.84 o
  15   8   4        2.14       -3.88     17.28 o
  16   8   4      601.70      649.90     32.35 o
  17   8   4      145.63      105.17     27.89 o
  18   8   4        4.07       -8.22     40.91 o
 -19   9   4      350.58      390.35     57.22 o
 -18   9   4     1985.28     2010.25     64.90 o
 -17   9   4       19.66        4.91     21.16 o
 -16   9   4      591.82      644.61     33.32 o
 -15   9   4      720.41      715.65     39.38 o
 -14   9   4     3136.70     3039.89     73.27 o
 -13   9   4      329.51      288.02     25.40 o
 -12   9   4     4736.82     4571.07    103.24 o
 -11   9   4      530.41      565.75     29.02 o
 -10   9   4     2240.05     2343.28     54.56 o
  -9   9   4      552.49      532.81     24.49 o
  -8   9   4     4550.01     4589.38     99.92 o
  -7   9   4     2829.37     2609.90     64.52 o
  -6   9   4      674.06      702.88     41.31 o
  -5   9   4     6716.78     6695.77    130.46 o
  -4   9   4    24413.44    24353.32    422.67 o
  -3   9   4      105.18       80.04     16.27 o
  -2   9   4      749.52      684.57     28.76 o
  -1   9   4     2040.81     1998.12     69.00 o
   0   9   4    30661.08    30194.30    520.61 o
   1   9   4     1317.70     1474.57     48.48 o
   2   9   4     1469.52     1570.25     38.98 o
   3   9   4        3.83        4.78     13.35 o
   4   9   4     9753.07     9753.25    188.41 o
   5   9   4      798.97      828.49     30.44 o
   6   9   4     6074.06     6659.20    133.94 o
   7   9   4      127.19      184.30     25.76 o
   8   9   4     3234.79     3465.03    111.80 o
   9   9   4     1490.68     1391.32     54.79 o
  10   9   4     5320.25     5342.39    190.08 o
  11   9   4      167.74      170.69     27.26 o
  12   9   4      809.44      924.53     44.57 o
  13   9   4      206.11      158.39     22.16 o
  14   9   4     3023.58     3345.47    122.20 o
  15   9   4      109.02       68.10     18.98 o
  16   9   4       37.76       45.78     20.23 o
  17   9   4        1.16       27.63     34.40 o
 -19  10   4      130.24       75.96     47.57 o
 -18  10   4       89.72       96.58     52.65 o
 -17  10   4      294.35      239.55     32.07 o
 -16  10   4     1211.41     1216.19     49.69 o
 -15  10   4      342.03      313.01     27.75 o
 -14  10   4     1070.47     1027.85     43.72 o
 -13  10   4       70.53       60.52     22.66 o
 -12  10   4     1896.99     1881.35     56.83 o
 -11  10   4     2540.48     2377.92     65.27 o
 -10  10   4     4042.56     4106.42     97.32 o
  -9  10   4        4.18       22.18     17.37 o
  -8  10   4     2084.24     1893.26     53.86 o
  -7  10   4     1814.71     1725.99     68.69 o
  -6  10   4    10437.29    10442.12    182.62 o
  -5  10   4      721.42      739.76     33.68 o
  -4  10   4       18.16        5.14     14.56 o
  -3  10   4     3681.87     3647.79     86.25 o
  -2  10   4    13296.01    13643.23    328.67 o
  -1  10   4     5601.97     5793.78    139.14 o
   0  10   4      314.43      280.97     24.11 o
   1  10   4      240.87      223.23     20.77 o
   2  10   4    10320.98    10325.23    193.22 o
   3  10   4     3398.96     3402.07     65.50 o
   4  10   4      844.44      797.97     28.73 o
   5  10   4       37.17       42.75     14.99 o
   6  10   4     5153.02     5510.91    108.57 o
   7  10   4     4941.87     4980.88    125.99 o
   8  10   4     1732.20     1908.76     97.86 o
   9  10   4      179.71      188.82     29.57 o
  10  10   4     3491.79     3438.68    122.58 o
  11  10   4     1304.22     1434.53     59.13 o
  12  10   4     2093.28     2176.26     75.53 o
  13  10   4      443.55      436.92     52.89 o
  14  10   4      120.37      116.50     27.99 o
  15  10   4      211.71      181.74     28.25 o
  16  10   4     1649.57     1603.47    110.63 o
  17  10   4     1152.51     1069.20     90.53 o
 -18  11   4       86.00       20.75     53.83 o
 -17  11   4      338.07      247.43     42.43 o
 -16  11   4       42.65       17.98     29.84 o
 -15  11   4        2.74      -13.26     23.35 o
 -14  11   4      437.92      463.48     31.85 o
 -13  11   4      558.19      594.70     41.93 o
 -12  11   4        0.12       -0.75     22.83 o
 -11  11   4      166.21      157.61     21.56 o
 -10  11   4      502.86      543.47     30.87 o
  -9  11   4     1473.30     1444.58     49.52 o
  -8  11   4      107.68       94.35     20.18 o
  -7  11   4      758.21      736.73     35.61 o
  -6  11   4     1204.33     1194.05     49.82 o
  -5  11   4     1096.91     1028.83     39.17 o
  -4  11   4      850.17      846.73     40.70 o
  -3  11   4     1665.12     1635.99     47.39 o
  -2  11   4      679.48      672.67     39.68 o
  -1  11   4      477.43      463.68     28.76 o
   0  11   4     1311.50     1323.69     50.66 o
   1  11   4     2293.96     2262.20     59.87 o
   2  11   4      178.80      158.96     17.90 o
   3  11   4       35.45       24.91     15.84 o
   4  11   4     1932.06     2028.75     47.97 o
   5  11   4     2285.87     2415.78     53.89 o
   6  11   4       10.39       -5.45     17.44 o
   7  11   4      458.31      484.45     33.80 o
   8  11   4     1182.96     1264.26     60.85 o
   9  11   4     1844.08     1864.37     77.53 o
  10  11   4      199.36      159.78     33.81 o
  11  11   4      290.07      280.33     33.23 o
  12  11   4      181.44      206.40     28.58 o
  13  11   4      578.34      612.24     49.55 o
  14  11   4      205.65      191.00     42.92 o
  15  11   4      504.05      388.69     79.86 o
  16  11   4      187.37      270.33     80.35 o
 -16  12   4        0.25      -14.32     37.93 o
 -15  12   4        2.19      -23.94     28.80 o
 -14  12   4      524.41      479.89     41.73 o
 -13  12   4       51.39       35.68     22.06 o
 -12  12   4      284.18      331.45     35.40 o
 -11  12   4      155.06      206.67     26.08 o
 -10  12   4      793.55      736.41     37.90 o
  -9  12   4       17.94        8.82     19.38 o
  -8  12   4      334.30      354.94     26.83 o
  -7  12   4      113.02      138.15     25.08 o
  -6  12   4      613.90      630.20     30.88 o
  -5  12   4       29.08       20.41     16.69 o
  -4  12   4      466.32      483.90     26.56 o
  -3  12   4       98.76      106.05     21.20 o
  -2  12   4        5.52      -24.28     24.28 o
  -1  12   4        0.25       40.47     19.96 o
   0  12   4     1007.15     1098.97     43.51 o
   1  12   4       65.35       56.41     19.06 o
   2  12   4      159.95      144.90     19.96 o
   3  12   4       35.62       76.59     18.60 o
   4  12   4      781.85      756.78     29.40 o
   5  12   4       60.92       49.44     17.91 o
   6  12   4      116.64      105.43     19.35 o
   7  12   4        0.09       48.93     24.03 o
   8  12   4      457.16      522.37     38.16 o
   9  12   4        1.41       -2.30     25.17 o
  10  12   4       28.17      -13.01     30.44 o
  11  12   4        2.99       18.88     27.60 o
  12  12   4      138.11      125.05     28.56 o
  13  12   4       36.74        6.70     33.12 o
  15  12   4        4.11       11.22     61.73 o
 -15  13   4       36.90       -2.67     39.34 o
 -14  13   4       96.55       51.54     30.33 o
 -13  13   4     1542.49     1620.02     57.77 o
 -12  13   4      374.75      390.02     31.02 o
 -11  13   4      326.73      354.37     29.49 o
 -10  13   4      718.04      720.97     48.66 o
  -9  13   4     2676.93     2629.57     68.58 o
  -8  13   4       18.20        6.07     21.15 o
  -7  13   4      676.77      706.33     41.16 o
  -6  13   4     1138.21     1119.50     42.61 o
  -5  13   4     2598.68     2554.20     85.80 o
  -4  13   4       16.12        7.32     19.06 o
  -3  13   4      687.52      709.64     36.19 o
  -2  13   4      285.25      289.66     25.32 o
  -1  13   4      303.46      347.75     31.54 o
   0  13   4      221.72      153.40     24.29 o
   1  13   4     2979.98     3255.10     80.94 o
   2  13   4      880.37      919.97     36.46 o
   3  13   4      353.32      309.89     26.69 o
   4  13   4       60.05       37.93     18.60 o
   5  13   4     2501.53     2599.90     66.83 o
   6  13   4      301.36      296.83     23.48 o
   7  13   4        9.22      -21.35     21.35 o
   8  13   4      150.19      148.24     29.06 o
   9  13   4     1222.42     1349.04     59.85 o
  10  13   4        0.03      -19.71     27.93 o
  11  13   4      155.43      156.58     27.87 o
  12  13   4       62.39       35.83     37.65 o
  13  13   4      719.55      684.94    102.79 o
  14  13   4        0.30       11.85     58.33 o
 -14  14   4        5.51      -28.83     83.60 o
 -13  14   4        4.53      -13.20     43.18 o
 -12  14   4      696.77      662.61     45.87 o
 -11  14   4     1940.81     2017.35     65.33 o
 -10  14   4      237.09      169.51     23.54 o
  -9  14   4      462.55      456.01     42.13 o
  -8  14   4      563.26      581.39     37.27 o
  -7  14   4     2129.86     2025.29     81.45 o
  -6  14   4      361.44      316.74     26.80 o
  -5  14   4     1528.35     1448.92     49.33 o
  -4  14   4      320.71      318.99     29.79 o
  -3  14   4     1673.78     1736.06     55.45 o
  -2  14   4      583.18      540.22     35.41 o
  -1  14   4     2428.29     2580.52     77.06 o
   0  14   4        0.75      -10.60     22.66 o
   1  14   4      540.17      575.52     33.77 o
   2  14   4     1331.22     1438.27     58.87 o
   3  14   4     3249.80     3334.55     75.05 o
   4  14   4      123.95      112.52     20.45 o
   5  14   4      194.63      220.24     21.84 o
   6  14   4      210.98      195.19     23.36 o
   7  14   4     2452.42     2649.55     73.96 o
   8  14   4      384.30      356.66     29.31 o
   9  14   4       36.30       -9.87     25.48 o
  10  14   4       15.76       -7.48     27.51 o
  11  14   4      929.72     1064.76     84.41 o
  12  14   4      568.67      414.13     62.97 o
 -12  15   4      135.40      188.37     78.46 o
 -11  15   4        0.12       59.38     82.93 o
 -10  15   4      343.57      230.62     30.35 o
  -9  15   4      310.44      274.92     28.27 o
  -8  15   4      841.34      855.68     58.42 o
  -7  15   4       94.14      111.70     28.05 o
  -6  15   4       41.18       47.42     21.78 o
  -5  15   4      779.07      758.06     37.98 o
  -4  15   4     1286.57     1333.97     61.67 o
  -3  15   4      582.33      664.65     36.44 o
  -2  15   4       52.98       43.43     25.98 o
  -1  15   4      903.51      888.76     44.81 o
   0  15   4     1230.58     1398.19     72.08 o
   1  15   4      493.59      470.33     31.94 o
   2  15   4      306.12      267.82     27.32 o
   3  15   4      451.76      461.52     30.39 o
   4  15   4     1051.18     1016.26     37.91 o
   5  15   4      871.62      874.75     41.11 o
   6  15   4      741.99      674.47     38.01 o
   7  15   4       58.81       37.52     21.15 o
   8  15   4      246.44      225.62     29.14 o
   9  15   4      578.29      493.55     53.81 o
  10  15   4      913.13      748.21    118.01 o
 -10  16   4      115.69       75.98     63.26 o
  -9  16   4       51.15       91.65     43.01 o
  -8  16   4       47.63       43.84     28.76 o
  -7  16   4       14.56      -29.31     29.31 o
  -6  16   4      214.07      183.21     33.58 o
  -5  16   4       62.53       67.04     22.99 o
  -4  16   4        0.73      -17.87     22.78 o
  -3  16   4       56.57       32.11     21.71 o
  -2  16   4      332.46      430.16     33.52 o
  -1  16   4      118.78      120.58     32.51 o
   0  16   4      122.37       69.23     25.00 o
   1  16   4      139.94       73.63     24.45 o
   2  16   4      179.13      203.60     27.74 o
   3  16   4        4.83       -3.33     24.71 o
   4  16   4      157.28      162.98     27.41 o
   5  16   4      104.01      106.14     23.40 o
   6  16   4      236.19      282.82     37.89 o
  -4  17   4      311.08      334.74     72.53 o
  -3  17   4      116.55       82.67     38.72 o
  -2  17   4       12.91      -16.84     29.54 o
  -1  17   4       81.05       63.73     41.10 o
   0  17   4      164.40      186.44     66.84 o
   1  17   4      111.00      139.38     49.22 o
   2  17   4       24.11      -81.85     81.85 o
   3  17   4      105.72      103.36     67.17 o
   4  17   4       42.44      102.20     68.85 o
   5  17   4       26.32       50.74     72.86 o
 -21   0   5      104.46       38.37     36.26 o
 -19   0   5     1478.48     1676.36     71.93 o
 -17   0   5      786.57      751.22     44.76 o
 -15   0   5     2277.91     2099.74     88.98 o
 -13   0   5     3753.13     3902.09    111.17 o
 -11   0   5     1018.60      991.18     40.66 o
  -9   0   5    14166.12    13801.99    448.97 o
  -7   0   5      340.18      274.97     46.09 o
  -5   0   5     8904.04     8618.35    232.85 o
  -3   0   5     8158.75     8297.06    220.90 o
  -1   0   5    10534.22    10836.97    216.82 o
   1   0   5     1798.27     1954.79     44.87 o
   3   0   5     4470.39     4440.60     97.29 o
   5   0   5     1116.34      901.39     47.26 o
   7   0   5      142.37      122.72     15.62 o
   9   0   5     4318.87     4491.68    137.84 o
  11   0   5        2.49       -6.43     16.38 o
  13   0   5     5660.93     5675.75    156.02 o
  15   0   5      110.97      152.26     43.85 o
  17   0   5      703.69      699.74     47.32 o
  19   0   5        1.03      -13.10     70.43 o
 -22   1   5      556.15      532.47     84.75 o
 -21   1   5      156.17      141.63     25.17 o
 -20   1   5       26.11       46.18     21.01 o
 -19   1   5      227.65      217.67     21.82 o
 -18   1   5     1998.62     1958.00     54.57 o
 -17   1   5      312.85      301.63     23.13 o
 -16   1   5      203.53      210.07     21.11 o
 -15   1   5     1626.60     1598.59     44.41 o
 -14   1   5     3846.36     3854.73     75.32 o
 -13   1   5       34.53       31.52     13.84 o
 -12   1   5     1940.98     1924.93     43.22 o
 -11   1   5     2305.48     2207.87     48.37 o
 -10   1   5     3430.93     3221.58     70.08 o
  -9   1   5     2293.68     2314.05     52.97 o
  -8   1   5     8333.75     8151.40    171.33 o
  -7   1   5     4934.70     4943.84    118.14 o
  -6   1   5     3563.10     3465.95     85.83 o
  -5   1   5      685.55      675.65     20.18 o
  -4   1   5    12978.95    12574.33    233.16 o
  -3   1   5    13946.39    14579.41    329.68 o
  -2   1   5      679.81      543.85     18.10 o
  -1   1   5     6625.42     6937.95    105.57 o
   0   1   5    16918.14    17475.41    207.95 o
   1   1   5      549.11      800.27     13.55 o
   2   1   5       72.96      104.75      5.74 o
   3   1   5     9649.95     9537.39    127.68 o
   4   1   5    10256.77    10227.77    136.57 o
   5   1   5      524.16      696.68     15.87 o
   6   1   5      568.54      351.73     13.25 o
   7   1   5     2545.14     2565.49     56.22 o
   8   1   5     4602.62     4498.07     88.61 o
   9   1   5     3073.84     3043.02     65.82 o
  10   1   5     7808.38     7473.35    152.85 o
  11   1   5      638.62      610.56     24.35 o
  12   1   5     3181.52     3120.57     73.19 o
  13   1   5      468.22      522.49     24.94 o
  14   1   5     5510.26     5555.06    102.80 o
  15   1   5      164.88      139.20     18.57 o
  16   1   5       33.55       27.45     18.09 o
  17   1   5      494.27      460.54     27.10 o
  18   1   5     1316.82     1327.98     43.95 o
  19   1   5        3.29       50.25     49.40 o
 -21   2   5      737.18      682.06     44.90 o
 -20   2   5     2239.64     2348.45     64.30 o
 -19   2   5      340.81      434.02     25.89 o
 -18   2   5        1.86      -15.12     17.03 o
 -17   2   5     1526.82     1553.95     41.73 o
 -16   2   5     4757.75     4907.67     89.30 o
 -15   2   5      540.16      572.71     22.32 o
 -14   2   5      318.02      294.49     17.95 o
 -13   2   5     2017.39     2023.46     45.98 o
 -12   2   5    14190.03    14207.72    224.05 o
 -11   2   5    11416.60    11330.53    191.04 o
 -10   2   5     8192.45     7810.17    143.91 o
  -9   2   5      574.68      504.57     21.44 o
  -8   2   5     2369.66     2177.19     50.00 o
  -7   2   5    11403.38    11086.73    209.30 o
  -6   2   5     6588.92     6568.56    127.96 o
  -5   2   5     4546.48     4757.36     87.40 o
  -4   2   5    12899.29    12467.51    252.30 o
  -3   2   5     2257.19     2101.69     55.53 o
  -2   2   5    83224.16    80601.52   1449.99 o
  -1   2   5     9115.50     9994.77    144.31 o
   0   2   5     3450.19     3757.58     57.61 o
   1   2   5    28178.39    28261.71    378.98 o
   2   2   5    27154.20    28244.07    350.64 o
   3   2   5     7895.35     7568.22    112.86 o
   4   2   5       50.32       88.77     16.24 o
   5   2   5     2118.13     1993.15     37.05 o
   6   2   5    47681.21    46344.86    626.02 o
   7   2   5    18781.94    18132.17    301.75 o
   8   2   5     6634.91     6853.68    120.02 o
   9   2   5      458.35      430.41     18.82 o
  10   2   5     2400.49     2379.95     49.56 o
  11   2   5     9918.98     9563.74    149.38 o
  12   2   5      688.46      663.53     25.46 o
  13   2   5       13.09        1.28     16.01 o
  14   2   5     1318.55     1428.16     41.23 o
  15   2   5     3732.94     3630.97     76.55 o
  16   2   5     3764.33     4036.52     79.47 o
  17   2   5      495.13      490.41     28.54 o
  18   2   5       27.66       35.03     18.61 o
  19   2   5     1051.37     1158.19    133.15 o
 -21   3   5      415.65      465.42    100.79 o
 -20   3   5      264.85      293.74     28.11 o
 -19   3   5     2027.56     2128.24     59.57 o
 -18   3   5      360.12      398.90     24.43 o
 -17   3   5     1303.54     1477.43     42.61 o
 -16   3   5       58.27       35.89     15.78 o
 -15   3   5     2043.91     2099.45     50.25 o
 -14   3   5     2824.24     2762.82     56.06 o
 -13   3   5     9515.66     9359.10    155.85 o
 -12   3   5      939.48      994.72     29.59 o
 -11   3   5      836.00      833.84     26.93 o
 -10   3   5     3768.56     3653.85    103.59 o
  -9   3   5    16949.52    16655.68    313.39 o
  -8   3   5       37.16       12.92     10.24 o
  -7   3   5      337.03      377.19     32.05 o
  -6   3   5     6723.85     6637.89    142.51 o
  -5   3   5    38346.69    36282.99    809.12 o
  -4   3   5    18088.14    18950.05    377.57 o
  -3   3   5     6631.32     7084.31    134.52 o
  -2   3   5     3116.36     3364.44     78.06 o
  -1   3   5    41351.90    41711.99    585.86 o
   0   3   5     5815.73     6291.02    113.02 o
   1   3   5    13334.98    14095.14    203.47 o
   2   3   5      144.36      136.70      7.85 o
   3   3   5    15680.20    15655.96    238.74 o
   4   3   5    13829.54    13858.15    184.49 o
   5   3   5    29416.94    29386.98    400.32 o
   6   3   5       33.83       51.38      9.23 o
   7   3   5     5081.34     4937.65     85.65 o
   8   3   5     4967.64     4924.81     96.76 o
   9   3   5    19700.87    19126.69    334.40 o
  10   3   5     1369.95     1374.70     48.64 o
  11   3   5     1145.83      993.93     35.22 o
  12   3   5      641.41      731.04     26.69 o
  13   3   5     6941.03     6996.77    116.43 o
  14   3   5     1479.56     1479.60     40.16 o
  15   3   5      676.09      654.12     27.98 o
  16   3   5      426.12      440.78     26.70 o
  17   3   5     1431.48     1460.09     45.18 o
  18   3   5      217.05      160.12     19.37 o
  19   3   5      870.18      769.94    109.87 o
 -21   4   5      269.73      262.67     66.32 o
 -20   4   5       52.15       10.42     23.40 o
 -19   4   5      127.55      122.77     21.54 o
 -18   4   5      876.41      956.03     38.72 o
 -17   4   5      422.14      405.15     30.32 o
 -16   4   5       43.74       12.33     19.91 o
 -15   4   5     1005.78     1131.35     37.64 o
 -14   4   5     2671.56     2674.88     70.76 o
 -13   4   5      894.42      882.11     39.72 o
 -12   4   5      409.34      368.50     21.42 o
 -11   4   5     3661.85     3636.37     78.28 o
 -10   4   5     4035.12     3827.17     98.25 o
  -9   4   5      496.23      460.89     35.22 o
  -8   4   5     2152.77     2082.26     63.23 o
  -7   4   5     6433.71     6481.65    157.84 o
  -6   4   5     4855.72     4963.93     92.77 o
  -5   4   5      275.61      355.76     13.78 o
  -4   4   5    17467.31    18266.28    335.65 o
  -3   4   5    16553.79    15636.66    271.29 o
  -2   4   5      519.95      516.04     16.12 o
  -1   4   5     2228.68     2271.22     51.43 o
   0   4   5     5615.58     5576.19    122.48 o
   1   4   5     4768.16     4541.00    102.24 o
   2   4   5       53.45       47.35      6.68 o
   3   4   5     3963.95     4092.09     74.19 o
   4   4   5     3825.21     3869.14     75.53 o
   5   4   5     3560.21     3723.55     69.67 o
   6   4   5      653.37      658.41     25.16 o
   7   4   5     6198.33     6304.69    106.01 o
   8   4   5     4533.15     4416.28     83.69 o
   9   4   5        9.23       17.33     12.18 o
  10   4   5       28.14       50.06     10.97 o
  11   4   5      505.23      490.08     29.43 o
  12   4   5      666.14      589.70     23.10 o
  13   4   5      408.91      336.96     19.90 o
  14   4   5     1242.95     1206.64     41.56 o
  15   4   5     1769.18     1834.84     44.44 o
  16   4   5       13.49       22.27     16.47 o
  17   4   5      168.65      179.19     18.20 o
  18   4   5      137.99      124.88     19.03 o
  19   4   5      605.68      550.93    108.45 o
 -21   5   5       51.42       12.66     58.76 o
 -20   5   5      744.16      802.15     38.69 o
 -19   5   5      129.42      140.93     21.64 o
 -18   5   5       49.49        6.34     23.36 o
 -17   5   5      559.52      534.64     32.15 o
 -16   5   5     2147.07     2088.83     60.15 o
 -15   5   5       14.46       27.67     19.14 o
 -14   5   5      315.87      328.50     24.02 o
 -13   5   5     1532.33     1651.02     48.19 o
 -12   5   5     2765.50     2819.85     58.82 o
 -11   5   5      173.09      175.55     14.95 o
 -10   5   5      737.10      774.28     28.46 o
  -9   5   5     3268.04     3313.59     84.88 o
  -8   5   5     5246.05     5137.67    107.68 o
  -7   5   5      231.27      204.68     14.19 o
  -6   5   5     4190.68     4121.63     86.32 o
  -5   5   5     4217.70     4514.58     93.53 o
  -4   5   5    11839.87    12129.13    252.62 o
  -3   5   5      107.52      124.95     17.52 o
  -2   5   5     5968.87     6191.31    112.74 o
  -1   5   5      916.35      932.74     30.09 o
   0   5   5      797.15      991.38     27.80 o
   1   5   5     2441.26     2562.95     61.60 o
   2   5   5     7862.07     8065.92    137.11 o
   3   5   5      301.21      360.20     20.92 o
   4   5   5     1561.38     1800.74     60.66 o
   5   5   5     1805.79     1653.29     46.95 o
   6   5   5     4918.09     4936.11    100.25 o
   7   5   5       37.52       18.34     12.54 o
   8   5   5     2036.96     2103.95     60.01 o
   9   5   5     1307.61     1329.09     36.54 o
  10   5   5      633.67      607.32     22.93 o
  11   5   5      220.28      236.23     16.17 o
  12   5   5     1430.25     1476.28     53.30 o
  13   5   5       89.55       98.01     15.12 o
  14   5   5       46.50       22.86     14.07 o
  15   5   5       71.66       23.99     16.77 o
  16   5   5      210.86      209.43     19.25 o
  17   5   5       20.86       19.19     15.18 o
  18   5   5        0.81      -12.27     26.13 o
 -21   6   5      270.78      323.53     58.19 o
 -20   6   5      135.82      147.48     29.95 o
 -19   6   5      832.44      856.27     46.19 o
 -18   6   5      521.28      533.34     29.56 o
 -17   6   5      340.32      377.74     25.94 o
 -16   6   5     1602.82     1654.65     63.40 o
 -15   6   5     4614.45     4887.62     95.26 o
 -14   6   5      991.85      998.47     35.42 o
 -13   6   5       12.52        4.22     13.87 o
 -12   6   5     4331.64     4370.32     89.18 o
 -11   6   5     6261.30     5893.91    119.64 o
 -10   6   5      346.95      324.21     29.57 o
  -9   6   5        8.00       23.02     13.67 o
  -8   6   5    12537.93    12214.45    218.66 o
  -7   6   5    17076.76    16369.94    310.48 o
  -6   6   5     6038.04     5845.37    120.32 o
  -5   6   5     3584.11     3415.23     84.09 o
  -4   6   5     5098.57     4833.39     99.13 o
  -3   6   5     7631.09     7607.51    129.59 o
  -2   6   5     2465.04     2259.85     48.88 o
  -1   6   5    12795.37    13628.62    282.90 o
   0   6   5     3169.59     3234.84     78.52 o
   1   6   5     2620.30     2471.40     63.44 o
   2   6   5     8711.04     8881.94    173.11 o
   3   6   5    15574.17    16417.13    287.31 o
   4   6   5       89.70      145.13     17.64 o
   5   6   5       34.78       51.58     16.76 o
   6   6   5     6931.32     7159.85    179.71 o
   7   6   5     8047.02     8242.06    182.92 o
   8   6   5       94.81       90.50     17.90 o
   9   6   5      716.60      636.67     30.97 o
  10   6   5     1955.65     2038.95     61.47 o
  11   6   5     3959.74     4008.83    144.63 o
  12   6   5     1721.25     1668.85     49.50 o
  13   6   5     1081.14     1070.16     37.47 o
  14   6   5      591.77      581.39     27.37 o
  15   6   5     1735.59     1812.59     42.86 o
  16   6   5      322.57      246.19     19.91 o
  17   6   5      301.88      258.76     25.36 o
  18   6   5       95.15       39.36     30.89 o
 -21   7   5      388.11      408.31     63.26 o
 -20   7   5      358.26      312.77     43.65 o
 -19   7   5      404.11      359.09     29.03 o
 -18   7   5     2201.18     2236.98     68.01 o
 -17   7   5      882.99      871.07     42.12 o
 -16   7   5       43.38        8.65     19.90 o
 -15   7   5       22.19       34.75     19.48 o
 -14   7   5     8535.09     8683.82    150.39 o
 -13   7   5     2686.14     2761.99     73.96 o
 -12   7   5      482.79      489.70     26.42 o
 -11   7   5       64.35       40.57     14.30 o
 -10   7   5     4107.11     4278.43     91.12 o
  -9   7   5     6996.13     7128.78    147.86 o
  -8   7   5     2932.28     3158.57     69.98 o
  -7   7   5      134.99      137.62     17.69 o
  -6   7   5    17564.21    16595.54    385.56 o
  -5   7   5     8097.65     7527.35    148.77 o
  -4   7   5    17407.75    17304.41    300.10 o
  -3   7   5     3031.50     3210.26     71.33 o
  -2   7   5     5825.08     6374.96    129.11 o
  -1   7   5     5222.06     5462.64    125.34 o
   0   7   5    30601.15    30711.94    691.97 o
   1   7   5     5296.19     5279.30    102.96 o
   2   7   5     1494.60     1670.38     56.38 o
   3   7   5      886.97      925.63     30.05 o
   4   7   5    25075.11    25105.74    434.95 o
   5   7   5     5850.47     6089.90    129.60 o
   6   7   5     1700.37     1873.25     65.08 o
   7   7   5      359.16      371.84     32.73 o
   8   7   5     4987.41     5428.05    164.78 o
   9   7   5     6339.58     6289.44    135.38 o
  10   7   5     7552.72     7874.30    240.51 o
  11   7   5       75.05       72.52     24.94 o
  12   7   5     2314.29     2380.68     62.43 o
  13   7   5     1967.74     2103.91     63.35 o
  14   7   5     3908.93     4065.42     95.37 o
  15   7   5       69.04       93.40     18.95 o
  16   7   5      510.84      472.49     25.76 o
  17   7   5      283.77      306.21     56.51 o
 -20   8   5      818.03      912.08    108.79 o
 -19   8   5        4.35       -5.49     31.49 o
 -18   8   5       33.72       -7.30     24.08 o
 -17   8   5       57.52       33.78     20.79 o
 -16   8   5     2402.88     2492.18     85.17 o
 -15   8   5       15.83        0.54     18.67 o
 -14   8   5      370.24      394.10     26.47 o
 -13   8   5      102.28      118.40     23.08 o
 -12   8   5     5000.42     5020.70    111.56 o
 -11   8   5      105.26      118.39     16.60 o
 -10   8   5     1860.31     1904.20     62.29 o
  -9   8   5      706.43      693.91     46.32 o
  -8   8   5    10690.07    10630.81    196.74 o
  -7   8   5       73.65       56.75     18.05 o
  -6   8   5     9304.15     9446.58    176.21 o
  -5   8   5       75.72       98.01     14.25 o
  -4   8   5     3418.20     3429.43     68.20 o
  -3   8   5      318.80      276.97     20.16 o
  -2   8   5    19392.26    19373.34    338.80 o
  -1   8   5        9.53       13.29     13.67 o
   0   8   5     1229.68     1187.26     45.07 o
   1   8   5     2455.08     2322.28     60.61 o
   2   8   5    21289.74    21738.35    353.71 o
   3   8   5      393.69      376.45     18.51 o
   4   8   5      612.31      600.47     22.96 o
   5   8   5      578.36      646.13     27.41 o
   6   8   5     8781.59     9622.92    196.43 o
   7   8   5      277.40      297.48     52.01 o
   8   8   5     2978.67     3120.98     97.56 o
   9   8   5     1445.16     1464.35     85.32 o
  10   8   5     6073.07     6461.91    193.64 o
  11   8   5      385.37      362.42     29.63 o
  12   8   5     3709.06     3729.95    102.67 o
  13   8   5      597.14      586.02     30.32 o
  14   8   5      971.74     1046.56     36.08 o
  15   8   5      172.57      193.16     21.06 o
  16   8   5     1523.28     1496.01     72.80 o
  17   8   5       17.99       34.91     30.61 o
 -19   9   5       14.33      -10.95     34.10 o
 -18   9   5       52.63       66.93     29.45 o
 -17   9   5      371.70      346.75     29.48 o
 -16   9   5       22.47      -17.80     23.14 o
 -15   9   5      452.21      479.89     31.35 o
 -14   9   5      252.02      305.71     28.60 o
 -13   9   5      509.97      493.17     29.69 o
 -12   9   5        0.05      -12.65     20.15 o
 -11   9   5     1549.21     1548.91     46.33 o
 -10   9   5      725.90      685.66     30.79 o
  -9   9   5      710.28      690.03     29.61 o
  -8   9   5       95.72      130.30     17.48 o
  -7   9   5     2071.90     2090.66     55.11 o
  -6   9   5     1115.79     1066.15     38.39 o
  -5   9   5        0.37       -9.39     13.44 o
  -4   9   5      383.73      386.07     21.41 o
  -3   9   5     2623.38     2613.46     64.62 o
  -2   9   5      757.07      714.63     33.29 o
  -1   9   5      383.20      319.25     22.37 o
   0   9   5     2277.50     2272.78     61.46 o
   1   9   5     4024.36     4168.62     83.19 o
   2   9   5      245.57      258.12     16.17 o
   3   9   5      832.24      829.86     27.50 o
   4   9   5     1554.52     1618.92     49.07 o
   5   9   5     1289.17     1347.71     39.29 o
   6   9   5       13.83       10.25     16.93 o
   7   9   5     1380.98     1530.02     51.04 o
   8   9   5     1992.95     2090.97     67.53 o
   9   9   5      346.16      407.79     43.57 o
  10   9   5      413.08      439.28     38.20 o
  11   9   5      749.33      775.78     49.33 o
  12   9   5      648.62      709.56     64.95 o
  13   9   5       15.56       -9.97     26.72 o
  14   9   5      254.18      306.19     34.83 o
  15   9   5       75.55       79.85     19.58 o
  16   9   5       29.12       48.97     27.42 o
 -18  10   5      179.29      135.92     38.48 o
 -17  10   5      344.77      355.35     40.24 o
 -16  10   5      369.26      410.72     33.61 o
 -15  10   5      236.54      262.29     36.83 o
 -14  10   5      568.96      518.93     30.83 o
 -13  10   5     1283.53     1326.45     45.38 o
 -12  10   5      186.03      221.12     23.16 o
 -11  10   5       75.72       70.06     19.54 o
 -10  10   5     1539.88     1520.61     46.07 o
  -9  10   5     2637.54     2650.02     67.63 o
  -8  10   5      219.55      233.22     24.65 o
  -7  10   5      524.84      648.62     49.79 o
  -6  10   5     2748.71     2859.76     73.01 o
  -5  10   5      396.54      348.97     22.08 o
  -4  10   5      392.57      381.91     22.92 o
  -3  10   5     1972.16     1953.37     54.16 o
  -2  10   5     1502.38     1661.24     55.86 o
  -1  10   5      656.58      665.60     34.38 o
   0  10   5      159.02      193.05     33.49 o
   1  10   5      524.95      556.12     24.49 o
   2  10   5      837.41      900.37     27.69 o
   3  10   5      267.81      336.28     25.17 o
   4  10   5      507.22      517.79     21.11 o
   5  10   5     1022.54     1091.38     36.39 o
   6  10   5      175.22      264.20     22.02 o
   7  10   5      496.07      506.24     30.45 o
   8  10   5      617.72      586.73     32.50 o
   9  10   5      376.56      459.45     37.03 o
  10  10   5      355.83      407.82     36.57 o
  11  10   5        2.45        9.29     23.53 o
  12  10   5      151.01      111.07     26.64 o
  13  10   5       82.15       74.87     29.65 o
  14  10   5        4.93      -19.54     26.50 o
  15  10   5       46.82       18.59     34.96 o
  16  10   5      102.15      155.45     48.92 o
 -17  11   5       54.89       62.53     36.00 o
 -16  11   5      306.13      263.79     39.46 o
 -15  11   5     1029.10      913.85     47.60 o
 -14  11   5      754.85      751.68     39.05 o
 -13  11   5     1261.31     1200.86     43.68 o
 -12  11   5     1732.50     1771.28     53.74 o
 -11  11   5      916.01      913.18     36.91 o
 -10  11   5       38.16       52.53     18.40 o
  -9  11   5     1879.68     1908.05     55.74 o
  -8  11   5     3138.69     3135.58     77.42 o
  -7  11   5     1151.09      980.50     40.04 o
  -6  11   5        1.36       29.51     14.91 o
  -5  11   5     3499.70     3517.11     82.96 o
  -4  11   5     1643.84     1586.95     51.07 o
  -3  11   5      331.91      300.46     28.66 o
  -2  11   5      126.44      100.01     32.96 o
  -1  11   5     5781.71     5909.84    143.33 o
   0  11   5     1865.22     1976.29     59.27 o
   1  11   5     1998.71     2060.29     50.02 o
   2  11   5      682.04      691.60     32.87 o
   3  11   5     2884.04     2906.97     62.37 o
   4  11   5     2020.30     2105.68     44.92 o
   5  11   5     2652.20     2716.35     55.94 o
   6  11   5     1019.25     1004.91     33.57 o
   7  11   5     1164.14     1346.47     52.42 o
   8  11   5      279.98      348.44     34.95 o
   9  11   5     3080.69     3111.01    126.40 o
  10  11   5     1073.40     1145.31     49.38 o
  11  11   5      272.19      352.93     32.58 o
  12  11   5      322.14      322.55     35.53 o
  13  11   5      913.85      867.67     66.86 o
  14  11   5      527.18      672.65     90.14 o
  15  11   5      155.05      182.96     73.59 o
 -16  12   5      124.80       50.08     61.65 o
 -15  12   5      582.65      574.54     46.58 o
 -14  12   5      146.80      123.14     24.11 o
 -13  12   5      740.41      644.73     35.93 o
 -12  12   5        0.43      -13.19     19.52 o
 -11  12   5     3211.58     3574.09     83.26 o
 -10  12   5      504.41      499.66     31.67 o
  -9  12   5       52.92       21.51     18.74 o
  -8  12   5      330.28      267.44     23.30 o
  -7  12   5     5883.53     5978.92    136.11 o
  -6  12   5     1408.97     1407.20     42.93 o
  -5  12   5       40.42       12.22     16.69 o
  -4  12   5       77.76       78.33     17.31 o
  -3  12   5     4988.36     5102.98    128.76 o
  -2  12   5       62.18       32.98     22.87 o
  -1  12   5     2023.68     2135.32     75.55 o
   0  12   5       49.51       44.26     19.96 o
   1  12   5     3798.49     3839.41    108.25 o
   2  12   5      338.50      306.53     20.52 o
   3  12   5     3438.91     3527.24     96.34 o
   4  12   5       41.48       38.42     15.99 o
   5  12   5     1769.58     1775.92     41.91 o
   6  12   5      262.29      287.05     22.43 o
   7  12   5     4186.23     4304.53    113.95 o
   8  12   5       12.45        3.75     21.34 o
   9  12   5      219.58      239.62     25.60 o
  10  12   5      244.94      233.58     29.47 o
  11  12   5     2597.50     2944.24    101.96 o
  12  12   5       75.68       74.83     32.71 o
  13  12   5      140.87       99.18     47.95 o
  14  12   5      114.73       96.93     64.44 o
  15  12   5     1832.70     1954.22    167.00 o
 -15  13   5      350.37      251.92     80.29 o
 -14  13   5        9.97       -8.94     29.72 o
 -13  13   5      553.35      590.54     46.24 o
 -12  13   5       38.68       22.38     22.16 o
 -11  13   5      106.45       74.78     18.55 o
 -10  13   5       35.21       16.49     19.73 o
  -9  13   5     1867.05     1953.03     62.39 o
  -8  13   5      249.64      244.49     27.39 o
  -7  13   5        0.38      -25.13     25.13 o
  -6  13   5       88.42       90.47     20.20 o
  -5  13   5     3677.10     3891.11     89.98 o
  -4  13   5      427.30      411.11     29.61 o
  -3  13   5       83.25       32.33     21.90 o
  -2  13   5      116.63       82.29     21.79 o
  -1  13   5     1721.88     1683.81     62.25 o
   0  13   5      302.53      297.39     27.45 o
   1  13   5      644.08      582.16     30.15 o
   2  13   5       90.48       81.18     17.87 o
   3  13   5     1740.50     1878.34     48.36 o
   4  13   5       12.65       -4.65     17.02 o
   5  13   5     1567.46     1536.58     39.84 o
   6  13   5      295.67      282.59     20.89 o
   7  13   5      590.06      674.53     30.71 o
   8  13   5       31.42        3.03     19.78 o
   9  13   5     1971.60     1993.91     96.90 o
  10  13   5      208.76      187.21     28.23 o
  11  13   5        7.96       13.54     26.15 o
  12  13   5       48.21       84.14     51.45 o
  13  13   5      887.57     1000.71    120.69 o
 -14  14   5      324.66      193.83     77.48 o
 -13  14   5       73.12       88.50     47.24 o
 -12  14   5        3.35       21.82     25.89 o
 -11  14   5       13.61       21.67     21.99 o
 -10  14   5      172.41      110.19     22.51 o
  -9  14   5      260.38      210.60     28.12 o
  -8  14   5       48.97       51.51     23.02 o
  -7  14   5       21.40       20.98     30.04 o
  -6  14   5      386.94      384.23     26.35 o
  -5  14   5      134.52      118.71     23.89 o
  -4  14   5      280.87      287.92     30.96 o
  -3  14   5       96.15      116.07     22.92 o
  -2  14   5      618.21      555.18     34.64 o
  -1  14   5       81.44       19.47     26.05 o
   0  14   5      480.77      464.86     36.59 o
   1  14   5      121.87       81.41     22.00 o
   2  14   5      105.05       82.53     20.47 o
   3  14   5       18.07       47.65     18.23 o
   4  14   5      374.50      388.48     23.58 o
   5  14   5      204.81      239.76     22.15 o
   6  14   5       58.54       46.75     19.16 o
   7  14   5       27.20       15.64     19.46 o
   8  14   5      167.99      120.88     22.07 o
   9  14   5      119.99       98.38     23.21 o
  10  14   5        1.72       39.80     33.49 o
  12  14   5      163.29      259.04     82.97 o
 -11  15   5       61.77       58.01     35.98 o
 -10  15   5      274.63      215.98     42.23 o
  -9  15   5      331.50      230.97     50.93 o
  -8  15   5       46.01       18.87     22.53 o
  -7  15   5      451.40      418.11     34.99 o
  -6  15   5      541.34      496.03     31.97 o
  -5  15   5      304.29      290.61     34.93 o
  -4  15   5       30.09       15.37     21.80 o
  -3  15   5     1149.81     1107.23     44.81 o
  -2  15   5      560.54      578.54     41.27 o
  -1  15   5      192.91      182.20     27.21 o
   0  15   5      136.42      102.69     25.16 o
   1  15   5      695.29      669.50     42.01 o
   2  15   5       53.75       27.64     21.96 o
   3  15   5        0.99        1.63     19.63 o
   4  15   5      207.78      189.00     20.83 o
   5  15   5      822.51      777.38     30.88 o
   6  15   5       34.15       43.40     22.01 o
   7  15   5       17.16       28.75     23.64 o
   8  15   5      212.14      153.40     51.74 o
   9  15   5      177.81      198.03     46.06 o
  10  15   5       25.17      157.51     77.18 o
  -9  16   5       55.39       90.96     55.31 o
  -8  16   5      461.51      444.05     64.45 o
  -7  16   5       21.28      -26.61     35.12 o
  -6  16   5      689.38      633.09     45.86 o
  -5  16   5      512.25      461.94     33.09 o
  -4  16   5      470.63      471.40     34.39 o
  -3  16   5      148.30      167.00     25.60 o
  -2  16   5     1874.92     1824.33     60.19 o
  -1  16   5      919.24      929.46     49.59 o
   0  16   5      174.20      154.30     28.55 o
   1  16   5       39.83        3.15     24.10 o
   2  16   5     1443.30     1461.99     50.69 o
   3  16   5      199.92      247.51     28.86 o
   4  16   5      131.04       83.55     28.87 o
   5  16   5        2.45      -17.79     40.25 o
   6  16   5     1309.16     1326.08    103.52 o
  -2  17   5      156.49       13.83     67.10 o
  -1  17   5        0.46      -13.51     75.12 o
   0  17   5     1159.75     1121.97     89.67 o
   1  17   5        1.17       38.91     63.85 o
   3  17   5        7.05       37.62     60.86 o
   4  17   5     1244.74     1437.66    143.94 o
 -20   0   6     1856.79     2028.15     83.35 o
 -18   0   6      442.60      354.95     35.63 o
 -16   0   6     5311.19     5357.80    149.62 o
 -14   0   6      375.72      396.62     30.40 o
 -12   0   6    21391.93    20664.31    478.72 o
 -10   0   6     6980.40     6915.05    239.05 o
  -8   0   6    39712.44    36160.52    937.62 o
  -6   0   6     4983.92     5339.06    199.90 o
  -4   0   6    85170.30    76650.11   2313.49 o
  -2   0   6    63671.01    60182.88   1291.65 o
   0   0   6    37644.43    36073.05    599.87 o
   2   0   6    46877.24    43241.29    779.75 o
   4   0   6    21178.67    23513.72    613.54 o
   6   0   6    39909.43    38210.99    849.93 o
   8   0   6     1572.03     1723.61     74.72 o
  10   0   6    17488.46    16658.53    548.14 o
  12   0   6     1933.14     2035.06     87.91 o
  14   0   6     5747.95     5665.74    157.17 o
  16   0   6     3988.63     4043.36    125.19 o
  18   0   6      979.29     1053.65     62.44 o
 -21   1   6      354.35      387.80     30.02 o
 -20   1   6      485.60      508.28     28.95 o
 -19   1   6       29.67       -0.24     18.88 o
 -18   1   6      959.50      986.03     39.91 o
 -17   1   6      644.96      674.65     30.32 o
 -16   1   6      665.83      608.17     27.84 o
 -15   1   6       26.62       38.52     15.06 o
 -14   1   6     4856.90     4658.93     87.01 o
 -13   1   6     4059.99     3975.03     79.78 o
 -12   1   6      261.08      244.82     18.33 o
 -11   1   6     2101.06     2028.98     50.94 o
 -10   1   6    12094.09    11514.65    220.04 o
  -9   1   6     6099.77     6092.56    120.52 o
  -8   1   6      295.51      274.17     14.12 o
  -7   1   6      283.87      296.84     11.78 o
  -6   1   6    20030.63    18854.48    322.56 o
  -5   1   6     8377.93     7870.38    148.61 o
  -4   1   6     8909.44     9231.95    190.83 o
  -3   1   6     9000.03     9235.25    188.58 o
  -2   1   6    29843.79    29542.58    438.25 o
  -1   1   6     4780.07     5047.50     70.96 o
   0   1   6    16062.90    16847.18    194.29 o
   1   1   6     5298.57     5279.12     59.39 o
   2   1   6     6315.52     6713.07     95.11 o
   3   1   6     2351.62     2444.74     39.71 o
   4   1   6     8244.46     7761.77    111.73 o
   5   1   6     6012.55     5743.38     86.07 o
   6   1   6     1327.50     1269.04     25.73 o
   7   1   6       56.90       43.85      8.27 o
   8   1   6    20425.41    19698.25    301.42 o
   9   1   6     2709.25     2645.01     55.77 o
  10   1   6      630.59      621.35     24.71 o
  11   1   6      129.47      136.86     16.24 o
  12   1   6    12082.19    11456.78    187.68 o
  13   1   6     1918.37     1896.00     47.34 o
  14   1   6     1682.96     1666.58     44.96 o
  15   1   6      455.34      435.29     25.47 o
  16   1   6     1543.02     1685.12     58.82 o
  17   1   6      176.23      135.49     20.35 o
  18   1   6      957.80      984.22     45.88 o
 -21   2   6      141.94      132.24     31.67 o
 -20   2   6      100.57       92.80     23.10 o
 -19   2   6     1021.02     1146.41     44.69 o
 -18   2   6     1022.03     1117.43     36.00 o
 -17   2   6        4.70       17.74     16.16 o
 -16   2   6       22.79       36.83     14.67 o
 -15   2   6     2017.87     1976.76     48.18 o
 -14   2   6     1533.03     1486.33     38.61 o
 -13   2   6      142.55      147.69     16.29 o
 -12   2   6      368.04      362.65     21.64 o
 -11   2   6     4963.01     4795.78    111.49 o
 -10   2   6     5600.39     5707.00    127.67 o
  -9   2   6     1688.25     1672.75     45.28 o
  -8   2   6     2188.33     2287.52     48.24 o
  -7   2   6     2217.39     2356.18     49.51 o
  -6   2   6     4575.19     4634.45     86.93 o
  -5   2   6     6627.61     6934.17    134.33 o
  -4   2   6    10313.08     9915.24    201.40 o
  -3   2   6      212.26      204.05     12.70 o
  -2   2   6       48.46       78.42      7.99 o
  -1   2   6    12937.94    13266.30    188.81 o
   0   2   6    13879.00    14588.43    208.84 o
   1   2   6       18.53       61.66     10.25 o
   2   2   6      503.22      529.68     12.22 o
   3   2   6     3873.34     3954.22     59.62 o
   4   2   6     2956.33     2869.59     46.32 o
   5   2   6      575.81      572.88     18.33 o
   6   2   6     1452.24     1422.11     31.44 o
   7   2   6     4553.39     4368.33     66.18 o
   8   2   6     2507.41     2302.32     42.06 o
   9   2   6     1053.70     1216.82     36.23 o
  10   2   6       35.28       55.95     12.62 o
  11   2   6     3306.56     3234.80     68.63 o
  12   2   6     1814.72     1870.16     87.57 o
  13   2   6     1202.86     1145.02     35.62 o
  14   2   6     1099.69     1170.31     36.99 o
  15   2   6      263.96      327.11     26.51 o
  16   2   6        0.07       -7.40     17.80 o
  17   2   6      196.62      172.55     21.67 o
  18   2   6      336.89      307.05     37.86 o
 -21   3   6       78.81       26.70     68.37 o
 -20   3   6      204.68      169.63     24.74 o
 -19   3   6      566.41      532.79     31.95 o
 -18   3   6     1364.08     1411.94     47.54 o
 -17   3   6       46.48       35.81     18.27 o
 -16   3   6      765.93      849.85     48.55 o
 -15   3   6     1530.61     1547.75     41.37 o
 -14   3   6     1064.70     1041.54     32.67 o
 -13   3   6       27.28       71.13     15.95 o
 -12   3   6     3632.55     3418.99     75.12 o
 -11   3   6     3857.17     3842.76     93.22 o
 -10   3   6      207.34      261.46     20.59 o
  -9   3   6     2926.76     3012.43     73.11 o
  -8   3   6     9202.73     9269.99    196.99 o
  -7   3   6     1544.59     1680.66     43.91 o
  -6   3   6      284.20      314.41     19.31 o
  -5   3   6      108.86       64.34     15.98 o
  -4   3   6    16263.51    17142.10    314.55 o
  -3   3   6    10754.59    11702.64    189.33 o
  -2   3   6     7325.50     7734.03    138.19 o
  -1   3   6    12685.21    13336.71    203.11 o
   0   3   6     6067.76     6600.51     98.98 o
   1   3   6      361.83      386.56      9.82 o
   2   3   6    10171.98    10306.22    135.42 o
   3   3   6     8218.83     8141.29    116.33 o
   4   3   6     3012.26     3179.16     53.72 o
   5   3   6      500.29      572.92     16.52 o
   6   3   6     9753.01     9935.14    131.21 o
   7   3   6     9669.91     9229.23    129.19 o
   8   3   6      389.02      434.28     15.63 o
   9   3   6     1383.74     1399.00     35.07 o
  10   3   6     3828.83     3656.04     69.46 o
  11   3   6     1010.28      984.95     29.78 o
  12   3   6       10.39        7.71     14.01 o
  13   3   6      797.94      791.50     29.90 o
  14   3   6      812.28      828.23     30.01 o
  15   3   6       66.75       63.95     17.49 o
  16   3   6       75.91       86.11     22.03 o
  17   3   6      443.11      403.84     27.84 o
  18   3   6      232.70      237.59     31.21 o
 -21   4   6     1491.90     1466.90    152.08 o
 -20   4   6      227.55      237.69     27.10 o
 -19   4   6       97.12       96.81     21.06 o
 -18   4   6      335.34      331.59     24.83 o
 -17   4   6     3833.78     4019.44     87.72 o
 -16   4   6      715.70      660.19     43.26 o
 -15   4   6     1154.74     1146.15     37.73 o
 -14   4   6     1103.76     1205.28     38.04 o
 -13   4   6     7614.68     7678.82    149.20 o
 -12   4   6      613.70      590.24     32.55 o
 -11   4   6     6401.74     6348.46    162.37 o
 -10   4   6     6573.49     6607.05    167.25 o
  -9   4   6     6256.74     6069.79    152.48 o
  -8   4   6     1042.30     1079.88     36.37 o
  -7   4   6    21959.69    22121.18    473.03 o
  -6   4   6     4651.98     4730.14    107.17 o
  -5   4   6       93.25      124.30     11.92 o
  -4   4   6      515.91      749.49     23.01 o
  -3   4   6    40807.75    40664.16    683.82 o
  -2   4   6     4805.90     5206.04     97.95 o
  -1   4   6     4956.11     5925.59    177.49 o
   0   4   6     5104.24     5108.48     96.02 o
   1   4   6    30786.61    30778.21    460.79 o
   2   4   6     3150.98     3297.80     57.73 o
   3   4   6     8210.58     8658.76    130.31 o
   4   4   6     1361.06     1332.13     31.00 o
   5   4   6    18478.47    18058.32    294.94 o
   6   4   6      531.30      488.46     16.94 o
   7   4   6    17965.06    17732.13    248.40 o
   8   4   6     3062.44     2938.74     54.71 o
   9   4   6     2165.27     1936.78     60.88 o
  10   4   6     1375.88     1244.34     34.07 o
  11   4   6     7100.29     6899.44    125.15 o
  12   4   6      125.55      114.82     15.27 o
  13   4   6       75.81       61.22     14.24 o
  14   4   6       17.03      -10.67     14.69 o
  15   4   6     4029.39     4145.07     88.63 o
  16   4   6       57.96       48.89     16.01 o
  17   4   6       49.77       34.51     17.28 o
  18   4   6       16.66       37.09     46.74 o
 -21   5   6       10.03      -49.06     64.45 o
 -20   5   6      171.00      176.90     23.79 o
 -19   5   6     2383.68     2825.16     83.23 o
 -18   5   6      197.46      229.75     33.78 o
 -17   5   6      919.05      907.05     41.95 o
 -16   5   6      164.60      160.11     23.54 o
 -15   5   6     5165.97     5148.90    110.49 o
 -14   5   6      808.68      776.30     32.49 o
 -13   5   6     5190.29     5417.10    111.89 o
 -12   5   6       70.66       76.04     14.75 o
 -11   5   6     5724.65     5665.85    132.91 o
 -10   5   6      484.15      466.39     26.15 o
  -9   5   6    23223.64    22192.67    505.67 o
  -8   5   6       12.23       31.36     15.98 o
  -7   5   6     3836.93     3723.66     81.95 o
  -6   5   6      125.41      170.19     12.46 o
  -5   5   6    45405.11    43059.99    781.10 o
  -4   5   6        4.32       44.16      7.60 o
  -3   5   6     7480.09     8196.90    161.47 o
  -2   5   6     2273.86     2463.98     55.13 o
  -1   5   6    25749.76    25210.33    404.08 o
   0   5   6     4534.31     4658.13     98.50 o
   1   5   6     6508.76     6902.38    119.08 o
   2   5   6      171.21      170.18     10.67 o
   3   5   6    26412.71    27092.42    433.52 o
   4   5   6     2055.74     2129.73     53.48 o
   5   5   6    13143.46    13339.37    232.24 o
   6   5   6        1.47        5.21     13.76 o
   7   5   6    11674.50    11408.72    228.81 o
   8   5   6      631.07      634.86     28.10 o
   9   5   6     4572.91     4546.67     86.75 o
  10   5   6        1.32       -4.92     13.96 o
  11   5   6      933.83      905.08     29.15 o
  12   5   6      106.72       71.32     15.54 o
  13   5   6     6356.11     6362.86    141.81 o
  14   5   6      317.76      293.68     18.82 o
  15   5   6       14.16       -3.17     15.02 o
  16   5   6       83.50       83.24     16.40 o
  17   5   6     1975.23     2042.95     50.43 o
  18   5   6      430.35      532.27     94.45 o
 -21   6   6      142.16       37.69     65.19 o
 -20   6   6      308.12      230.05     29.55 o
 -19   6   6       40.53       43.66     19.98 o
 -18   6   6       72.53       88.09     20.89 o
 -17   6   6     1231.48     1256.17     41.25 o
 -16   6   6     1725.76     1715.19     47.27 o
 -15   6   6        0.24       22.98     17.75 o
 -14   6   6      328.42      379.84     23.32 o
 -13   6   6     1766.10     1823.48     51.68 o
 -12   6   6     1460.68     1396.41     48.38 o
 -11   6   6      531.64      518.21     40.52 o
 -10   6   6      699.36      683.76     32.35 o
  -9   6   6     2622.75     2788.50     94.38 o
  -8   6   6     1837.77     1840.23     48.96 o
  -7   6   6     5624.84     5543.64    107.71 o
  -6   6   6    10476.76    10638.32    190.58 o
  -5   6   6     5625.29     5833.57    117.08 o
  -4   6   6      587.39      568.75     23.19 o
  -3   6   6     7265.80     7126.10    122.33 o
  -2   6   6     4848.25     4816.17     91.78 o
  -1   6   6      836.71      915.52     30.06 o
   0   6   6      126.92      153.44     17.84 o
   1   6   6    14917.97    14655.49    278.71 o
   2   6   6     7677.46     7653.87    123.87 o
   3   6   6      840.30      861.32     27.16 o
   4   6   6     1449.11     1442.27     45.83 o
   5   6   6     6722.78     7033.97    159.58 o
   6   6   6     3506.14     3496.04     90.60 o
   7   6   6     1535.53     1668.27     53.89 o
   8   6   6      994.47     1002.33     37.66 o
   9   6   6      961.58     1011.01     33.54 o
  10   6   6      795.30      800.76     32.72 o
  11   6   6     2527.58     2538.52     62.87 o
  12   6   6     2274.06     2205.96     68.38 o
  13   6   6      806.39      778.50     28.35 o
  14   6   6      163.24      140.89     16.61 o
  15   6   6     1218.53     1233.22     39.73 o
  16   6   6      596.28      507.98     25.01 o
  17   6   6      229.38      292.20     45.62 o
  18   6   6       14.99       58.76     65.42 o
 -21   7   6      265.64      295.46     86.57 o
 -20   7   6      130.38      140.60     60.84 o
 -19   7   6        1.09        0.73     24.09 o
 -18   7   6      102.03       50.34     22.75 o
 -17   7   6     1383.61     1358.11     49.95 o
 -16   7   6      245.80      296.59     25.84 o
 -15   7   6      613.93      558.30     31.46 o
 -14   7   6        2.09       22.76     17.83 o
 -13   7   6     1894.13     1853.26     53.67 o
 -12   7   6      686.26      669.46     43.40 o
 -11   7   6      635.25      640.07     32.83 o
 -10   7   6      134.53      130.14     18.24 o
  -9   7   6     1064.09     1172.39     74.24 o
  -8   7   6      440.45      523.78     23.40 o
  -7   7   6     3199.93     3347.85     74.92 o
  -6   7   6       29.98       35.54     15.35 o
  -5   7   6       31.06       19.19     12.93 o
  -4   7   6      849.75      863.83     25.28 o
  -3   7   6     6524.41     6731.04    124.58 o
  -2   7   6     1267.94     1283.74     37.79 o
  -1   7   6      533.83      564.56     25.02 o
   0   7   6      885.63      959.95     31.42 o
   1   7   6     4301.87     4263.58     92.84 o
   2   7   6     1576.67     1520.71     43.64 o
   3   7   6     2792.49     2881.99     64.05 o
   4   7   6      335.48      447.66     34.91 o
   5   7   6     3177.86     3278.16     86.48 o
   6   7   6      913.92      858.81     62.11 o
   7   7   6     1237.15     1238.07     46.91 o
   8   7   6       31.12       45.02     21.05 o
   9   7   6        4.18       23.51     20.09 o
  10   7   6      582.08      582.57     39.38 o
  11   7   6     2129.34     2001.15     62.68 o
  12   7   6       12.33       12.50     18.18 o
  13   7   6       21.00       16.47     15.89 o
  14   7   6      273.20      271.87     21.09 o
  15   7   6      352.51      343.81     22.40 o
  16   7   6       14.93       26.54     17.76 o
  18   7   6      137.44      222.72     76.93 o
 -20   8   6      398.67      522.08     97.28 o
 -19   8   6      842.69      762.20     50.82 o
 -18   8   6      257.70      191.78     31.69 o
 -17   8   6       18.94        3.35     20.22 o
 -16   8   6     1324.39     1321.49     45.20 o
 -15   8   6     1829.10     1982.38     56.79 o
 -14   8   6       32.34       24.23     18.99 o
 -13   8   6      781.07      748.63     43.75 o
 -12   8   6     3112.47     3034.28     81.71 o
 -11   8   6     1255.32     1245.24     54.83 o
 -10   8   6      147.91      144.65     18.30 o
  -9   8   6     2944.90     2764.54     65.84 o
  -8   8   6    10662.70    10360.86    179.93 o
  -7   8   6      103.69       75.07     14.39 o
  -6   8   6     6106.86     6083.65    142.31 o
  -5   8   6     7497.58     7439.33    141.23 o
  -4   8   6     4805.46     4582.43     91.95 o
  -3   8   6       36.97       42.92     12.21 o
  -2   8   6     4787.72     4739.01    113.35 o
  -1   8   6     9372.96     9441.69    205.95 o
   0   8   6     3248.41     3202.21     90.88 o
   1   8   6       78.67       79.73     13.76 o
   2   8   6     3819.18     3758.56     79.79 o
   3   8   6     2715.47     2790.96     59.39 o
   4   8   6      316.51      274.80     20.65 o
   5   8   6      933.91      924.72     35.56 o
   6   8   6     5104.42     5333.07    119.49 o
   7   8   6      641.27      721.07     58.44 o
   8   8   6       82.98       91.62     25.99 o
   9   8   6      230.46      185.24     39.36 o
  10   8   6     1628.23     1638.89     81.73 o
  11   8   6      358.58      397.05     41.84 o
  12   8   6      295.63      326.38     32.86 o
  13   8   6      245.15      226.27     23.60 o
  14   8   6      319.77      289.47     25.92 o
  15   8   6       37.41       31.71     17.07 o
  16   8   6      254.96      235.36     38.09 o
 -19   9   6      131.26      158.86     68.33 o
 -18   9   6     1523.53     1628.15     71.72 o
 -17   9   6      371.63      337.97     27.96 o
 -16   9   6      143.22      106.22     20.76 o
 -15   9   6      850.86      812.46     37.03 o
 -14   9   6     4614.21     5010.42    123.37 o
 -13   9   6       39.90       37.80     23.22 o
 -12   9   6      281.31      259.87     23.90 o
 -11   9   6      853.31      851.75     38.48 o
 -10   9   6     6971.53     6881.26    137.83 o
  -9   9   6       45.80       90.50     17.37 o
  -8   9   6      731.59      705.96     27.83 o
  -7   9   6     1428.13     1462.42     45.55 o
  -6   9   6     2446.87     2455.29     56.49 o
  -5   9   6     1673.98     1533.33     41.98 o
  -4   9   6     8547.75     8605.29    161.51 o
  -3   9   6     2005.01     1899.98     53.95 o
  -2   9   6     8211.36     8487.87    173.08 o
  -1   9   6      790.35      821.91     33.15 o
   0   9   6    19754.50    19614.71    408.03 o
   1   9   6      281.79      308.46     19.02 o
   2   9   6     1743.23     1793.66     40.55 o
   3   9   6     1039.01     1121.46     31.98 o
   4   9   6     9762.40    10049.28    186.12 o
   5   9   6       75.35       54.99     16.05 o
   6   9   6      118.83      127.90     19.59 o
   7   9   6       50.08       52.71     22.34 o
   8   9   6     9749.00     9880.17    225.34 o
   9   9   6       74.13       95.00     34.98 o
  10   9   6      778.10      882.69     50.34 o
  11   9   6        9.23       30.92     38.58 o
  12   9   6     2999.08     3410.94    154.07 o
  13   9   6      116.45       72.97     26.29 o
  14   9   6      929.40     1036.84     55.23 o
  15   9   6       89.46      100.51     30.82 o
  16   9   6      630.67      583.07     83.78 o
 -19  10   6        0.02       23.06     64.15 o
 -18  10   6       96.18       59.91     42.16 o
 -17  10   6      387.18      388.40     39.64 o
 -16  10   6     1003.27     1031.51     46.51 o
 -15  10   6       28.14       36.67     21.64 o
 -14  10   6        0.14      -22.72     22.72 o
 -13  10   6      473.89      463.84     29.15 o
 -12  10   6     3580.62     3656.67     87.70 o
 -11  10   6     1556.96     1525.18     52.00 o
 -10  10   6        0.85       -1.35     18.88 o
  -9  10   6      530.67      490.57     27.23 o
  -8  10   6     6267.57     6099.44    117.39 o
  -7  10   6     1473.73     1443.37     49.55 o
  -6  10   6      553.14      581.38     25.36 o
  -5  10   6        9.43        0.02     14.12 o
  -4  10   6     3390.05     3288.81     78.75 o
  -3  10   6     3734.56     3583.97    102.03 o
  -2  10   6     5044.62     4955.31    128.99 o
  -1  10   6     1066.02     1067.09     43.97 o
   0  10   6     4098.87     4092.42     96.05 o
   1  10   6     2824.83     2919.50     58.73 o
   2  10   6     4292.54     4281.52     74.49 o
   3  10   6     1532.07     1490.52     36.19 o
   4  10   6     1170.72     1182.26     33.22 o
   5  10   6      778.16      903.59     29.29 o
   6  10   6     5592.30     5900.75    108.14 o
   7  10   6     4328.62     4697.25    132.01 o
   8  10   6       51.45       96.79     23.92 o
   9  10   6      180.30      267.55     29.13 o
  10  10   6     4330.62     4803.37    138.74 o
  11  10   6     1223.13     1319.12     62.49 o
  12  10   6       88.31       64.62     32.34 o
  13  10   6        9.40       -3.45     32.01 o
  14  10   6      647.45      785.19     50.40 o
  15  10   6      526.99      635.57     64.83 o
 -18  11   6        8.41      -11.94     60.35 o
 -17  11   6      177.17      190.20     34.73 o
 -16  11   6      173.50      114.36     42.05 o
 -15  11   6       33.29      -19.32     26.26 o
 -14  11   6       59.82       74.26     23.47 o
 -13  11   6      564.64      490.07     29.09 o
 -12  11   6      528.74      510.40     30.00 o
 -11  11   6       91.31       90.95     20.25 o
 -10  11   6      530.79      500.11     27.56 o
  -9  11   6     1810.59     1686.73     51.36 o
  -8  11   6      223.91      239.84     24.06 o
  -7  11   6       13.58       26.17     17.91 o
  -6  11   6      966.66      954.33     38.32 o
  -5  11   6     1743.00     1688.21     50.59 o
  -4  11   6       57.49       63.31     15.49 o
  -3  11   6      204.21      174.55     20.85 o
  -2  11   6     1395.11     1381.05     53.30 o
  -1  11   6     2263.36     2352.37     72.10 o
   0  11   6        5.27        9.46     18.69 o
   1  11   6     1153.64     1149.22     35.43 o
   2  11   6     1306.65     1292.58     35.82 o
   3  11   6      585.39      594.39     23.31 o
   4  11   6      509.13      469.93     21.57 o
   5  11   6     2148.18     2180.76     48.44 o
   6  11   6     1874.70     1948.59     48.30 o
   7  11   6      475.83      491.40     27.34 o
   8  11   6      874.86      830.23     39.02 o
   9  11   6     2548.13     2667.51     82.12 o
  10  11   6      357.59      430.50     34.07 o
  11  11   6        1.55        5.29     23.90 o
  12  11   6      311.14      364.49     45.41 o
  13  11   6      500.65      499.32     46.69 o
  14  11   6        1.55       48.44     52.15 o
 -16  12   6      256.08      215.60     53.55 o
 -15  12   6        2.95       -5.86     33.77 o
 -14  12   6      814.83      691.62     61.36 o
 -13  12   6       46.20       46.01     20.66 o
 -12  12   6        3.04       -7.87     20.50 o
 -11  12   6       82.95      105.23     21.58 o
 -10  12   6     2072.78     1956.36     58.97 o
  -9  12   6      154.23      125.94     20.53 o
  -8  12   6       66.03       27.34     21.64 o
  -7  12   6       86.62      105.20     22.97 o
  -6  12   6     1878.96     2003.32     57.34 o
  -5  12   6      282.47      282.59     25.74 o
  -4  12   6       91.88       93.76     26.40 o
  -3  12   6        2.99       57.11     20.50 o
  -2  12   6      524.51      528.67     32.18 o
  -1  12   6        6.48        0.94     18.96 o
   0  12   6     1080.33     1113.50     40.93 o
   1  12   6      149.97      221.67     20.59 o
   2  12   6      374.14      398.79     22.23 o
   3  12   6       13.47        3.64     15.31 o
   4  12   6     1363.90     1386.21     34.90 o
   5  12   6      112.38      101.96     17.69 o
   6  12   6        2.12        5.28     18.80 o
   7  12   6        0.00       13.64     19.35 o
   8  12   6      624.46      629.71     31.10 o
   9  12   6       20.07       18.49     20.88 o
  10  12   6        0.26        0.97     23.78 o
  11  12   6       21.17       14.95     23.54 o
  12  12   6      406.66      475.14     66.13 o
  14  12   6       47.08       72.80     55.36 o
 -15  13   6      781.95      808.47    126.01 o
 -14  13   6       35.15       48.13     37.10 o
 -13  13   6      893.38      937.84     72.96 o
 -12  13   6      893.19      846.25     49.37 o
 -11  13   6       65.06       37.90     18.47 o
 -10  13   6      184.38      152.92     21.27 o
  -9  13   6     2360.01     2356.28     89.29 o
  -8  13   6     1388.52     1502.49     74.49 o
  -7  13   6      205.02      174.73     24.64 o
  -6  13   6      494.67      512.74     32.64 o
  -5  13   6     3277.13     3540.29     89.00 o
  -4  13   6     1354.03     1352.10     53.70 o
  -3  13   6      110.39       77.62     22.97 o
  -2  13   6      721.35      677.62     35.23 o
  -1  13   6     2509.25     2646.13    100.84 o
   0  13   6       94.83       84.43     19.71 o
   1  13   6      682.07      692.73     30.29 o
   2  13   6     1091.14     1068.49     35.43 o
   3  13   6     2231.17     2438.25     54.17 o
   4  13   6       99.55       80.33     16.87 o
   5  13   6      481.23      438.75     23.48 o
   6  13   6      949.92      889.52     32.54 o
   7  13   6      768.16      732.08     33.78 o
   8  13   6        4.73       -4.54     20.23 o
   9  13   6      550.69      606.75     38.66 o
  10  13   6      131.08      107.09     21.61 o
  11  13   6       22.76       25.14     32.45 o
  12  13   6      112.50       57.35     49.44 o
  13  13   6      922.54     1059.49    121.63 o
 -14  14   6      422.20      490.56     95.37 o
 -13  14   6      599.83      612.45     57.92 o
 -12  14   6      199.21      120.71     52.95 o
 -11  14   6     1041.82     1019.14     49.69 o
 -10  14   6       24.59      -10.97     19.99 o
  -9  14   6       58.66       47.44     20.81 o
  -8  14   6      572.29      601.30     38.49 o
  -7  14   6     2590.52     2627.31     77.10 o
  -6  14   6       11.58        4.60     21.61 o
  -5  14   6        3.03       -7.78     22.48 o
  -4  14   6     1010.68      978.33     46.78 o
  -3  14   6     3159.28     3387.37    101.84 o
  -2  14   6       71.68       55.42     24.59 o
  -1  14   6      319.58      233.55     32.38 o
   0  14   6      631.56      700.10     34.11 o
   1  14   6     2060.77     2253.17     57.48 o
   2  14   6      575.18      525.27     28.06 o
   3  14   6      712.98      686.90     29.20 o
   4  14   6      257.28      212.07     20.50 o
   5  14   6     1125.78     1201.87     36.44 o
   6  14   6      400.39      322.32     24.00 o
   7  14   6      822.32      850.56     36.49 o
   8  14   6        9.57      -18.99     19.54 o
   9  14   6      150.15      191.04     50.41 o
  10  14   6      290.65      336.63     48.89 o
  11  14   6      954.44     1107.80    117.15 o
  12  14   6      143.60      166.24     76.56 o
 -11  15   6      270.26      423.79     86.84 o
 -10  15   6      549.26      572.50    104.85 o
  -9  15   6      245.65      271.27     48.30 o
  -8  15   6      156.52       82.79     25.77 o
  -7  15   6       42.92       13.26     27.34 o
  -6  15   6      595.60      623.72     39.55 o
  -5  15   6      560.94      572.70     36.03 o
  -4  15   6      664.06      639.09     35.16 o
  -3  15   6       17.82      -16.87     25.02 o
  -2  15   6      102.73      141.06     25.48 o
  -1  15   6      982.95     1064.98     47.10 o
   0  15   6      843.86      888.10     59.50 o
   1  15   6        1.75      -11.31     20.92 o
   2  15   6       21.70       -8.17     20.80 o
   3  15   6      573.58      575.05     29.81 o
   4  15   6     1127.60     1147.30     41.94 o
   5  15   6       58.14       38.22     18.54 o
   6  15   6        7.96        2.95     20.89 o
   7  15   6      489.90      390.60     51.79 o
   8  15   6      670.64      629.39     62.25 o
   9  15   6      212.92      154.49     78.41 o
  -7  16   6       26.13      -26.61     64.56 o
  -6  16   6       63.24       92.63     68.75 o
  -5  16   6      335.63      260.17     56.14 o
  -4  16   6       33.08       99.60     32.23 o
  -3  16   6       51.90        0.86     29.65 o
  -2  16   6      181.52      184.37     31.97 o
  -1  16   6      365.24      337.84     34.49 o
   0  16   6        0.80      -19.49     31.84 o
   1  16   6      141.26       86.70     26.88 o
   2  16   6      275.98      302.51     32.27 o
   3  16   6      210.91      189.11     38.67 o
   4  16   6        1.53      -29.51     29.51 o
   5  16   6      224.10      249.23     41.35 o
   6  16   6      196.38      229.74     54.45 o
  -2  17   6       11.57       13.54     66.61 o
  -1  17   6       28.49      -13.19     64.92 o
   0  17   6      172.52       64.52     69.46 o
   1  17   6      284.17      340.73     78.88 o
   3  17   6       19.90       12.14     66.81 o
 -21   0   7      216.13      168.27     44.34 o
 -19   0   7     2235.29     2502.46    124.13 o
 -17   0   7        0.20      -24.85     26.30 o
 -15   0   7     3999.04     4100.72    118.62 o
 -13   0   7       67.94       27.44     20.70 o
 -11   0   7    10731.11    10113.33    341.32 o
  -9   0   7     6325.58     6091.65    152.20 o
  -7   0   7    10616.87    10273.25    280.57 o
  -5   0   7    20770.96    20868.70    545.41 o
  -3   0   7     5613.26     5671.20    154.31 o
  -1   0   7    29810.20    30346.92    547.69 o
   1   0   7      370.73      354.87     14.48 o
   3   0   7    10879.92    10497.63    195.85 o
   5   0   7       41.56       40.18     23.50 o
   7   0   7     4824.76     4298.68    118.81 o
   9   0   7     3318.45     3293.85    169.10 o
  11   0   7     3433.35     3511.92    116.78 o
  13   0   7     2550.18     2611.28    124.00 o
  15   0   7       82.46       57.26     24.08 o
  17   0   7      645.80      606.43     49.17 o
 -22   1   7      349.69      418.96     88.86 o
 -21   1   7      884.55      881.31     52.54 o
 -20   1   7      112.27       72.25     20.66 o
 -19   1   7       55.63       21.37     19.64 o
 -18   1   7     1106.89     1166.87     40.25 o
 -17   1   7     1843.37     1949.90     57.58 o
 -16   1   7      288.24      286.60     20.67 o
 -15   1   7      278.33      317.11     20.25 o
 -14   1   7     2538.66     2591.29     70.12 o
 -13   1   7     3569.53     3514.02    118.91 o
 -12   1   7        3.15        0.09     15.18 o
 -11   1   7     3385.00     3306.15     80.77 o
 -10   1   7     6842.60     6574.91    132.62 o
  -9   1   7     2584.96     2457.86     53.14 o
  -8   1   7     2209.08     2327.79     49.15 o
  -7   1   7     8973.30     8325.35    161.57 o
  -6   1   7     9490.06     8694.04    152.33 o
  -5   1   7      108.80      136.15     11.90 o
  -4   1   7     7316.50     7414.01    155.87 o
  -3   1   7    22868.04    23402.60    429.45 o
  -2   1   7     7953.23     8008.63    122.76 o
  -1   1   7      956.74      923.39     16.06 o
   0   1   7    17216.95    17732.29    204.20 o
   1   1   7    11203.72    10824.38    122.60 o
   2   1   7      892.40      864.73     16.04 o
   3   1   7     1305.12     1029.38     19.94 o
   4   1   7     8436.05     7768.34    112.71 o
   5   1   7    10400.59    10905.15    163.06 o
   6   1   7       78.08       68.15     11.06 o
   7   1   7     5758.72     5751.05     91.67 o
   8   1   7     9839.04     9528.65    145.63 o
   9   1   7      508.12      510.07     20.68 o
  10   1   7      346.03      330.57     19.71 o
  11   1   7     3730.06     3679.78     86.05 o
  12   1   7     3153.95     2898.80     81.16 o
  13   1   7      129.80      126.55     18.93 o
  14   1   7     1042.25     1105.27     45.47 o
  15   1   7     1167.85     1178.48     40.99 o
  16   1   7      605.25      643.20     30.22 o
  17   1   7       39.34       15.62     19.30 o
  18   1   7      723.89      650.58     60.94 o
 -21   2   7      362.36      340.91     49.17 o
 -20   2   7      841.34      863.54     36.96 o
 -19   2   7      284.38      302.29     25.37 o
 -18   2   7      770.77      736.99     31.78 o
 -17   2   7     1487.44     1595.63     46.98 o
 -16   2   7     3317.59     3459.44     76.89 o
 -15   2   7      134.67      124.88     16.73 o
 -14   2   7      823.30      757.80     28.20 o
 -13   2   7     1625.99     1668.65     47.98 o
 -12   2   7    12625.88    12477.74    241.80 o
 -11   2   7       15.81       23.86     12.17 o
 -10   2   7       36.40       32.43     10.78 o
  -9   2   7    11597.47    11208.40    234.77 o
  -8   2   7    10691.00    10566.99    165.86 o
  -7   2   7     3952.85     4063.53     72.05 o
  -6   2   7       96.07       88.67     14.13 o
  -5   2   7    11930.88    11913.02    225.98 o
  -4   2   7    19230.19    18921.18    385.31 o
  -3   2   7    29577.54    29564.80    499.44 o
  -2   2   7    15226.73    15413.83    283.45 o
  -1   2   7     2545.02     2604.75     42.14 o
   0   2   7     6077.15     6430.25     86.75 o
   1   2   7    28010.43    26525.16    395.49 o
   2   2   7    16977.04    16478.23    225.17 o
   3   2   7     2370.65     2833.06     44.88 o
   4   2   7     7098.56     7124.67     98.09 o
   5   2   7    14940.91    14726.19    196.63 o
   6   2   7    21674.38    21686.99    261.66 o
   7   2   7     1576.21     1541.27     28.62 o
   8   2   7      429.26      454.75     17.34 o
   9   2   7    13125.75    12417.10    179.22 o
  10   2   7     5129.29     5052.47     86.41 o
  11   2   7     4866.02     4976.23    105.16 o
  12   2   7       60.15       49.67     16.41 o
  13   2   7     1228.44     1164.83     37.78 o
  14   2   7     2812.71     2851.98     60.57 o
  15   2   7     1938.90     1944.66     55.91 o
  16   2   7      688.77      712.76     29.78 o
  17   2   7       69.81       41.48     23.27 o
  18   2   7      625.69      685.21     54.07 o
 -21   3   7       30.63       38.81     37.30 o
 -20   3   7      417.59      381.51     29.82 o
 -19   3   7     2060.03     2244.43     66.11 o
 -18   3   7      112.01      130.13     21.15 o
 -17   3   7       59.10       27.38     18.96 o
 -16   3   7      479.96      461.46     22.33 o
 -15   3   7     3126.98     3217.63     63.55 o
 -14   3   7      560.22      574.74     27.71 o
 -13   3   7     2572.68     2532.45     69.54 o
 -12   3   7     3883.33     3732.57     92.22 o
 -11   3   7    11809.38    11599.74    246.14 o
 -10   3   7     3386.84     3453.03     76.83 o
  -9   3   7     6934.02     6807.26    118.76 o
  -8   3   7       17.23       16.52      9.36 o
  -7   3   7     9249.99     9679.08    172.53 o
  -6   3   7      642.68      639.86     30.21 o
  -5   3   7     5966.96     5645.63    121.29 o
  -4   3   7        8.69       54.04     22.83 o
  -3   3   7     4079.59     4146.12     77.09 o
  -2   3   7     3453.19     3527.55     73.68 o
  -1   3   7    34806.43    33434.57    460.66 o
   0   3   7     2027.88     2159.98     37.71 o
   1   3   7     3135.98     3142.23     45.99 o
   2   3   7      290.97      278.35     10.38 o
   3   3   7    12314.68    11849.91    174.21 o
   4   3   7     6115.29     6087.92     90.52 o
   5   3   7     2978.79     3160.93     52.96 o
   6   3   7     3368.36     3341.31     51.00 o
   7   3   7    15468.20    15037.33    186.78 o
   8   3   7     3260.57     3210.23     48.64 o
   9   3   7     2321.80     2445.14     47.66 o
  10   3   7     1113.95     1070.40     27.81 o
  11   3   7     5065.08     4874.89     85.12 o
  12   3   7     2304.27     2338.88     53.34 o
  13   3   7     3792.56     3781.10     77.30 o
  14   3   7       37.58       34.51     17.00 o
  15   3   7       63.14       50.76     17.57 o
  16   3   7      764.59      776.13     31.35 o
  17   3   7     2423.02     2684.07     80.20 o
  18   3   7        2.81      -40.65     68.52 o
 -21   4   7      282.18      199.69     76.93 o
 -20   4   7     1016.78      935.69     41.08 o
 -19   4   7        7.00      -19.05     23.15 o
 -18   4   7      574.04      668.64     38.41 o
 -17   4   7      745.28      818.01     36.66 o
 -16   4   7      711.46      647.94     31.77 o
 -15   4   7      261.49      226.60     21.57 o
 -14   4   7     1804.86     1958.70     56.72 o
 -13   4   7     1052.08     1083.41     50.80 o
 -12   4   7      907.15      864.75     41.44 o
 -11   4   7      185.75      185.97     18.13 o
 -10   4   7     4109.37     4162.63    109.71 o
  -9   4   7     1993.20     1934.94     47.75 o
  -8   4   7        3.57       16.95     11.89 o
  -7   4   7     1828.03     1853.73     43.34 o
  -6   4   7    10676.69    10426.42    197.89 o
  -5   4   7      307.54      322.49     14.29 o
  -4   4   7      238.07      190.52      9.69 o
  -3   4   7     3677.95     3530.11     68.28 o
  -2   4   7     7642.04     7624.87    129.26 o
  -1   4   7      180.53      195.30      8.66 o
   0   4   7     4893.62     4952.84     77.62 o
   1   4   7     4146.06     3882.20     63.41 o
   2   4   7      958.36      891.50     16.85 o
   3   4   7     2110.65     2323.82     39.81 o
   4   4   7     9207.71     9513.51    144.00 o
   5   4   7     4154.53     4167.04     85.22 o
   6   4   7      109.51       94.00     12.08 o
   7   4   7     1524.01     1445.88     31.05 o
   8   4   7     1869.14     1937.44     34.34 o
   9   4   7     1858.83     1735.57     37.37 o
  10   4   7     1275.98     1184.92     29.09 o
  11   4   7     1522.99     1541.39     35.17 o
  12   4   7     1444.06     1496.39     36.82 o
  13   4   7      330.25      283.95     18.66 o
  14   4   7      130.04      133.82     17.85 o
  15   4   7     1071.62     1077.89     34.48 o
  16   4   7      364.31      370.57     21.87 o
  17   4   7       96.07       55.01     28.85 o
  18   4   7      179.52      229.51     53.63 o
 -21   5   7       22.93      -11.84     59.87 o
 -20   5   7      124.07       79.48     29.16 o
 -19   5   7      277.47      318.91     25.20 o
 -18   5   7     1117.90     1155.16     44.54 o
 -17   5   7      328.02      266.47     25.22 o
 -16   5   7     2152.66     2339.09     63.21 o
 -15   5   7      535.75      561.76     30.20 o
 -14   5   7      500.41      491.82     28.43 o
 -13   5   7      818.42      785.38     40.19 o
 -12   5   7     5218.52     5423.85    109.08 o
 -11   5   7      959.80      940.67     41.35 o
 -10   5   7        9.25       19.57     14.60 o
  -9   5   7     4267.97     4249.85     94.37 o
  -8   5   7     9003.02     8834.63    174.64 o
  -7   5   7      233.90      292.54     18.30 o
  -6   5   7       77.20       63.48     11.67 o
  -5   5   7      359.81      385.36     19.89 o
  -4   5   7    13628.74    13862.84    228.38 o
  -3   5   7      398.88      437.07     16.85 o
  -2   5   7     1592.01     1589.44     38.53 o
  -1   5   7      941.68      899.58     26.75 o
   0   5   7     3068.77     2955.25     63.28 o
   1   5   7     1515.25     1563.11     34.23 o
   2   5   7     7425.20     7920.96    116.02 o
   3   5   7      229.05      255.58     14.69 o
   4   5   7     1102.62      994.93     24.99 o
   5   5   7     1286.23     1372.10     36.14 o
   6   5   7     6127.90     6169.12    121.40 o
   7   5   7        0.34       -0.20     14.06 o
   8   5   7       34.40        8.92     11.49 o
   9   5   7     1106.14     1104.10     28.51 o
  10   5   7     1899.43     1914.84     68.45 o
  11   5   7      302.19      300.33     18.38 o
  12   5   7      440.49      431.71     21.33 o
  13   5   7      124.16      161.70     16.88 o
  14   5   7     1387.99     1408.40     46.54 o
  15   5   7        0.69       -4.16     15.40 o
  16   5   7       79.30       71.94     19.11 o
  17   5   7       57.25       31.07     37.04 o
  18   5   7      212.07      214.43     69.72 o
 -21   6   7      875.72      883.67    117.15 o
 -20   6   7       56.62       54.86     27.97 o
 -19   6   7      180.21      141.13     23.45 o
 -18   6   7     1080.79     1164.49     39.88 o
 -17   6   7     1465.32     1542.36     48.02 o
 -16   6   7      112.66      120.47     19.40 o
 -15   6   7     1394.50     1511.74     45.39 o
 -14   6   7     3261.87     3286.72     77.78 o
 -13   6   7     1687.41     1638.89     52.03 o
 -12   6   7       49.77       66.65     23.99 o
 -11   6   7     3876.63     3871.53    152.10 o
 -10   6   7     5957.72     5577.10    137.76 o
  -9   6   7        2.82        7.22     13.19 o
  -8   6   7    10847.62    10694.90    211.65 o
  -7   6   7    18841.66    19102.28    360.70 o
  -6   6   7      495.94      527.24     20.01 o
  -5   6   7      510.19      575.40     19.88 o
  -4   6   7     5782.17     5872.87    122.53 o
  -3   6   7    15693.35    15678.50    256.64 o
  -2   6   7      758.76      716.03     27.42 o
  -1   6   7        8.15       25.41     12.15 o
   0   6   7     5772.74     5459.46    106.44 o
   1   6   7     8623.24     8487.28    144.94 o
   2   6   7     1920.18     2093.40     37.18 o
   3   6   7     4467.73     4677.16     82.15 o
   4   6   7     6464.07     6535.61    117.66 o
   5   6   7     3329.86     3368.27     73.56 o
   6   6   7     1742.10     1843.68     52.37 o
   7   6   7     4019.64     4069.12     96.64 o
   8   6   7     1777.14     1766.22     62.42 o
   9   6   7       38.51       29.24     17.53 o
  10   6   7     2785.29     2803.42     88.41 o
  11   6   7     3350.21     3399.65     99.94 o
  12   6   7        7.19        4.69     17.34 o
  13   6   7       46.42       37.70     17.06 o
  14   6   7      845.39      838.58     50.67 o
  15   6   7     1407.46     1421.23     37.79 o
  16   6   7        9.45        5.39     18.00 o
  17   6   7        2.27      -11.14     60.63 o
  18   6   7      386.70      414.17     88.15 o
 -20   7   7      813.83      859.53    120.37 o
 -19   7   7      781.08      685.45     53.69 o
 -18   7   7      383.98      304.83     26.06 o
 -17   7   7      194.15      207.83     24.56 o
 -16   7   7     1975.77     2136.62     57.94 o
 -15   7   7      743.52      782.53     33.72 o
 -14   7   7     3650.60     3760.66     77.18 o
 -13   7   7     1088.84     1074.54     53.77 o
 -12   7   7      789.80      689.11     35.96 o
 -11   7   7     2579.82     2490.18     96.84 o
 -10   7   7     4778.17     4467.23    115.26 o
  -9   7   7     4198.42     4215.34     97.67 o
  -8   7   7     2118.02     2040.37     47.11 o
  -7   7   7      777.38      899.58     31.67 o
  -6   7   7    11066.31    10648.14    208.29 o
  -5   7   7     3352.91     3135.25     68.58 o
  -4   7   7     1841.44     1888.90     51.09 o
  -3   7   7      189.87      204.32     14.25 o
  -2   7   7    16333.89    16751.57    314.62 o
  -1   7   7     9963.04     9919.06    209.81 o
   0   7   7     4790.03     4871.36     96.32 o
   1   7   7       60.23       32.57     12.60 o
   2   7   7     8682.34     8866.39    136.51 o
   3   7   7     4791.65     5018.39     87.56 o
   4   7   7    14569.63    14413.35    239.77 o
   5   7   7      649.94      687.69     26.51 o
   6   7   7      730.91      710.58     31.27 o
   7   7   7     3529.17     3747.66     90.42 o
   8   7   7     2115.78     2135.33     60.38 o
   9   7   7     1034.88      955.21     42.76 o
  10   7   7      206.18      251.47     35.55 o
  11   7   7      924.78     1010.73     51.43 o
  12   7   7     3673.86     3754.65    104.01 o
  13   7   7      749.72      806.49     36.27 o
  14   7   7      304.24      299.79     21.55 o
  15   7   7       35.46       98.66     19.97 o
  16   7   7     2217.80     2323.74    175.74 o
  17   7   7      547.01      498.09     90.23 o
 -19   8   7      119.57       93.43     41.58 o
 -18   8   7      472.86      397.99     30.81 o
 -17   8   7       43.29       19.90     19.64 o
 -16   8   7     1364.03     1390.77     45.91 o
 -15   8   7      212.88      225.74     22.75 o
 -14   8   7      748.02      767.42     34.30 o
 -13   8   7      134.25      138.55     22.91 o
 -12   8   7     3873.69     3867.74    114.54 o
 -11   8   7      374.05      343.62     28.87 o
 -10   8   7      294.79      316.47     24.47 o
  -9   8   7      948.25      968.23     32.13 o
  -8   8   7     8896.82     9248.45    172.39 o
  -7   8   7      770.86      814.75     28.59 o
  -6   8   7      483.78      441.35     21.24 o
  -5   8   7      517.70      498.55     27.70 o
  -4   8   7     7143.60     7039.53    144.92 o
  -3   8   7       69.61       58.23     10.65 o
  -2   8   7     2692.21     2719.88     71.92 o
  -1   8   7     2324.13     2366.66     87.44 o
   0   8   7    10006.65    10384.07    247.18 o
   1   8   7      842.39      790.33     30.37 o
   2   8   7     8119.53     7947.95    131.76 o
   3   8   7     1897.57     1967.88     46.02 o
   4   8   7     2636.68     2809.62     99.39 o
   5   8   7      332.60      290.77     21.97 o
   6   8   7     6110.93     6015.18    122.46 o
   7   8   7       58.19       48.72     21.55 o
   8   8   7        0.56       15.81     23.31 o
   9   8   7     1608.01     1588.51     66.13 o
  10   8   7     6254.77     6514.78    145.93 o
  11   8   7       12.79        4.92     26.16 o
  12   8   7      226.96      176.53     24.61 o
  13   8   7      586.51      667.35     36.59 o
  14   8   7     1312.82     1327.25     70.78 o
  15   8   7       73.96       58.34     22.84 o
  17   8   7      308.30      375.82     79.71 o
 -18   9   7       11.52       11.54     41.19 o
 -17   9   7      933.60     1008.50     48.27 o
 -16   9   7      103.69       70.65     20.33 o
 -15   9   7        1.74      -21.93     21.93 o
 -14   9   7        3.29       -4.08     25.07 o
 -13   9   7     2010.40     2045.60     65.83 o
 -12   9   7      373.55      331.47     31.54 o
 -11   9   7      466.91      466.14     41.69 o
 -10   9   7      627.10      677.60     32.40 o
  -9   9   7     2253.23     2118.80     49.93 o
  -8   9   7      439.99      458.08     24.80 o
  -7   9   7      198.25      141.02     16.53 o
  -6   9   7      708.98      691.60     40.81 o
  -5   9   7      644.85      649.46     29.57 o
  -4   9   7      206.90      191.66     15.51 o
  -3   9   7     3628.41     3540.51     89.28 o
  -2   9   7     1616.60     1674.86     71.26 o
  -1   9   7      577.82      572.33     31.32 o
   0   9   7      410.44      394.42     24.98 o
   1   9   7     5353.90     5277.41     99.81 o
   2   9   7     1598.64     1489.07     55.67 o
   3   9   7      322.06      368.96     19.25 o
   4   9   7      124.32      116.45     16.12 o
   5   9   7     2516.58     2541.49     62.82 o
   6   9   7      968.88     1015.83     48.90 o
   7   9   7      107.53      118.38     21.54 o
   8   9   7     1166.27     1363.47     54.90 o
   9   9   7     2367.19     2267.70     95.80 o
  10   9   7        0.53       -2.58     26.89 o
  11   9   7      455.94      385.85     34.54 o
  12   9   7      472.06      463.58     36.92 o
  13   9   7      259.35      231.79     30.34 o
  14   9   7        0.16        3.46     21.43 o
  15   9   7      191.29      169.15     34.91 o
 -18  10   7       13.50        8.26     41.85 o
 -17  10   7       45.36       33.63     39.17 o
 -16  10   7      950.16     1040.21     75.77 o
 -15  10   7      563.07      638.54     34.29 o
 -14  10   7      323.13      351.56     28.86 o
 -13  10   7      719.12      708.83     60.22 o
 -12  10   7     1137.96     1228.20     47.55 o
 -11  10   7     1181.11     1115.39     59.63 o
 -10  10   7      375.60      380.50     23.57 o
  -9  10   7     3490.30     3180.27     65.10 o
  -8  10   7     1611.43     1597.59     41.21 o
  -7  10   7      684.83      564.37     25.39 o
  -6  10   7      622.90      666.57     32.25 o
  -5  10   7     1414.67     1347.80     40.85 o
  -4  10   7      309.64      338.78     19.63 o
  -3  10   7        1.28       16.91     17.18 o
  -2  10   7     2451.45     2426.86     87.23 o
  -1  10   7     2268.39     2215.66     66.99 o
   0  10   7       66.86       64.06     17.10 o
   1  10   7       86.23      106.66     16.98 o
   2  10   7     1917.35     1905.04     45.92 o
   3  10   7     1400.15     1399.78     50.37 o
   4  10   7      231.23      178.31     16.74 o
   5  10   7     1232.10     1265.92     36.53 o
   6  10   7      705.45      729.97     30.68 o
   7  10   7      102.57      132.24     25.53 o
   8  10   7      350.54      354.54     32.72 o
   9  10   7     1243.71     1183.86     59.27 o
  10  10   7     1000.25     1061.07     51.52 o
  11  10   7      291.08      344.69     63.04 o
  12  10   7      232.07      129.54     29.89 o
  13  10   7      230.01      200.75     32.46 o
  14  10   7       20.25       24.60     37.18 o
 -18  11   7      681.79      764.41    104.69 o
 -17  11   7      335.79      239.68     56.75 o
 -16  11   7       11.26        0.15     33.19 o
 -15  11   7     1119.04     1160.32     64.40 o
 -14  11   7      956.21      989.43     70.89 o
 -13  11   7       83.88       99.32     23.51 o
 -12  11   7      755.44      728.47     38.05 o
 -11  11   7     2618.26     2578.05     98.46 o
 -10  11   7      872.00      967.74     34.89 o
  -9  11   7      135.33      167.22     18.83 o
  -8  11   7     1491.02     1517.50     51.30 o
  -7  11   7     2721.95     2731.85     77.30 o
  -6  11   7     2232.52     2003.09     61.98 o
  -5  11   7      404.16      427.52     24.52 o
  -4  11   7     1543.63     1602.41     74.96 o
  -3  11   7     1534.51     1501.29     47.87 o
  -2  11   7      826.37      827.71     39.55 o
  -1  11   7     4528.68     4599.33    117.23 o
   0  11   7     3535.60     3576.81     82.59 o
   1  11   7      448.41      489.39     22.80 o
   2  11   7       50.52       55.02     17.32 o
   3  11   7     3158.67     3320.51     60.18 o
   4  11   7     2147.85     2237.04     46.62 o
   5  11   7      212.86      190.92     19.04 o
   6  11   7       21.26       59.29     19.20 o
   7  11   7     2744.84     2989.51     71.17 o
   8  11   7     1689.15     1837.47     65.83 o
   9  11   7      446.52      413.38     32.84 o
  10  11   7      227.69      204.53     31.82 o
  11  11   7     1227.18     1301.23     53.56 o
  12  11   7      760.43      859.68     49.28 o
  13  11   7      295.28      267.03     49.19 o
  14  11   7      274.92      302.87     79.32 o
 -17  12   7      702.80      611.13    107.79 o
 -16  12   7      197.38      112.92     39.49 o
 -15  12   7        1.06       -2.68     32.95 o
 -14  12   7        3.27      -11.03     33.03 o
 -13  12   7     1025.33     1015.13     41.07 o
 -12  12   7       14.26        3.20     20.39 o
 -11  12   7      558.84      536.55     38.47 o
 -10  12   7      131.61      126.70     21.78 o
  -9  12   7     1556.93     1501.00     42.22 o
  -8  12   7      562.47      422.07     28.36 o
  -7  12   7     2452.95     2304.42     85.49 o
  -6  12   7      255.87      307.09     27.60 o
  -5  12   7     1893.02     1961.89     57.29 o
  -4  12   7      561.04      537.00     33.91 o
  -3  12   7     4820.75     4787.60    111.93 o
  -2  12   7       14.06       12.36     19.51 o
  -1  12   7       61.73       47.62     19.53 o
   0  12   7        5.31       -2.93     16.06 o
   1  12   7     5138.44     5387.15    101.67 o
   2  12   7      506.33      495.10     26.88 o
   3  12   7       72.08       42.92     14.83 o
   4  12   7      142.01      150.13     17.35 o
   5  12   7     4450.46     4537.74     78.80 o
   6  12   7       38.99       54.56     19.09 o
   7  12   7     1105.22     1131.11     46.61 o
   8  12   7      265.30      299.37     32.58 o
   9  12   7     1455.11     1610.73     49.29 o
  10  12   7      112.19      140.27     28.63 o
  11  12   7     1250.45     1269.28     56.27 o
  12  12   7        9.51      -10.02     52.64 o
  13  12   7      243.85      296.05     52.12 o
 -15  13   7      441.56      324.75     48.89 o
 -14  13   7      106.87      174.48     40.32 o
 -13  13   7        8.03       29.38     54.88 o
 -12  13   7       56.19       67.96     25.15 o
 -11  13   7      594.79      609.04     45.90 o
 -10  13   7       31.24       20.29     16.62 o
  -9  13   7      416.33      450.80     38.93 o
  -8  13   7      174.48      159.72     27.00 o
  -7  13   7      715.52      662.79     42.08 o
  -6  13   7        0.58      -17.00     22.00 o
  -5  13   7     1481.92     1573.16     78.84 o
  -4  13   7      819.46      904.59     43.05 o
  -3  13   7      533.50      524.06     33.46 o
  -2  13   7        0.21      -21.84     21.84 o
  -1  13   7     1157.08     1222.47     50.29 o
   0  13   7      406.87      417.89     30.68 o
   1  13   7       19.77       19.12     17.99 o
   2  13   7       39.39       50.26     17.88 o
   3  13   7     1829.10     1899.21     44.74 o
   4  13   7      338.18      348.91     21.49 o
   5  13   7       38.33       18.96     16.51 o
   6  13   7      304.96      336.23     23.38 o
   7  13   7     1718.50     1688.27     75.63 o
   8  13   7      164.76      113.89     21.55 o
   9  13   7      263.98      181.69     22.56 o
  10  13   7      347.90      234.62     54.47 o
  11  13   7      496.26      507.66     53.91 o
  12  13   7        7.26      -11.73     42.10 o
 -13  14   7        0.53       26.08     58.58 o
 -12  14   7      275.99      171.95     48.20 o
 -11  14   7      179.75      154.45     34.49 o
 -10  14   7      391.01      301.09     29.54 o
  -9  14   7      111.75       80.22     24.48 o
  -8  14   7        5.99      -27.16     27.16 o
  -7  14   7      123.23      112.81     26.83 o
  -6  14   7     1040.06     1037.32     59.45 o
  -5  14   7      350.47      328.97     32.65 o
  -4  14   7      170.78      180.74     27.08 o
  -3  14   7       45.32       81.50     24.46 o
  -2  14   7      863.06      881.59     41.43 o
  -1  14   7      538.10      414.89     32.14 o
   0  14   7      241.94      185.39     22.19 o
   1  14   7       21.14       25.47     19.15 o
   2  14   7      560.82      506.77     28.50 o
   3  14   7      333.79      332.93     22.05 o
   4  14   7      470.82      509.18     26.80 o
   5  14   7       36.40       74.39     18.87 o
   6  14   7      197.29      223.16     23.31 o
   7  14   7      100.21       79.37     24.76 o
   8  14   7      213.55      226.41     36.04 o
   9  14   7      151.52      181.29     41.77 o
  10  14   7        3.97       10.76     38.69 o
 -11  15   7      164.46       51.57     64.35 o
 -10  15   7       51.13       88.62     65.78 o
  -9  15   7      692.40      761.15    110.53 o
  -8  15   7      189.77       25.87     43.54 o
  -7  15   7       23.73      -17.94     32.67 o
  -6  15   7      525.04      498.82     52.31 o
  -5  15   7      784.50      844.57     47.06 o
  -4  15   7      139.63      110.28     24.29 o
  -3  15   7      620.26      599.61     46.60 o
  -2  15   7      966.79     1008.26     45.30 o
  -1  15   7      538.93      533.83     45.77 o
   0  15   7        0.88      -22.56     22.56 o
   1  15   7      538.32      511.40     33.65 o
   2  15   7      319.62      336.39     29.12 o
   3  15   7      119.87       87.21     21.28 o
   4  15   7       13.76       35.77     19.88 o
   5  15   7      693.56      674.56     39.92 o
   6  15   7      391.14      317.65     40.59 o
   7  15   7       20.83        6.59     31.28 o
   8  15   7       93.27      101.74     49.42 o
   9  15   7      226.42      252.73     75.55 o
  -8  16   7      797.78      788.83    107.45 o
  -6  16   7        5.37      -12.95     61.92 o
  -5  16   7      322.99      217.37     81.11 o
  -3  16   7      459.37      401.35     47.43 o
  -2  16   7      239.38      155.48     43.33 o
  -1  16   7      324.48      297.52     42.53 o
   0  16   7      904.47      876.44     59.65 o
   1  16   7      158.29      120.27     42.59 o
   2  16   7      558.20      423.96     45.01 o
   3  16   7      259.09      256.04     35.15 o
   4  16   7      204.10      183.19     36.69 o
   5  16   7       17.27       -7.70     46.51 o
   6  16   7      864.89      915.11    119.23 o
  -3  17   7       25.85       13.65     66.22 o
  -2  17   7      713.68      555.64     96.47 o
  -1  17   7        0.01      -51.55     75.52 o
   0  17   7      391.43      389.05     87.19 o
   1  17   7        0.39       12.25     61.12 o
   2  17   7      252.42      299.16     78.38 o
 -20   0   8       23.81       10.71     29.20 o
 -18   0   8     2868.89     2963.97     98.36 o
 -16   0   8     1724.27     1755.79     66.17 o
 -14   0   8     5717.90     5760.48    179.53 o
 -12   0   8     4039.42     3860.48    146.08 o
 -10   0   8     6255.18     6145.74    333.17 o
  -8   0   8    14896.31    14057.83    380.05 o
  -6   0   8    10146.45     9765.37    266.44 o
  -4   0   8    77986.21    70101.98   2194.90 o
  -2   0   8      795.51      991.86     34.70 o
   0   0   8    51505.45    48530.93    961.82 o
   2   0   8       54.17      150.71     14.32 o
   4   0   8    39720.35    38687.42    642.81 o
   6   0   8     9364.54     9452.72    265.09 o
   8   0   8     3943.82     3565.15    110.02 o
  10   0   8     9371.52     9501.15    230.79 o
  12   0   8      306.04      240.82     30.44 o
  14   0   8     5317.78     5680.96    157.74 o
  16   0   8      211.58      201.56     36.58 o
  18   0   8     1768.79     1800.42    155.13 o
 -22   1   8       25.32       84.38     65.68 o
 -21   1   8       65.07       37.68     33.84 o
 -20   1   8      971.38      999.47     40.48 o
 -19   1   8      441.58      445.36     29.70 o
 -18   1   8       35.54       46.67     16.75 o
 -17   1   8      531.81      514.97     29.79 o
 -16   1   8     1910.11     1919.02     49.80 o
 -15   1   8      985.31      911.72     42.42 o
 -14   1   8      219.73      192.99     22.96 o
 -13   1   8     2123.47     2139.79     68.82 o
 -12   1   8     5517.69     5419.78    129.30 o
 -11   1   8      406.74      338.93     19.26 o
 -10   1   8     2651.34     2671.75     63.93 o
  -9   1   8     3712.13     3671.83     91.25 o
  -8   1   8     4988.19     4610.10     94.90 o
  -7   1   8     1005.32      953.34     40.65 o
  -6   1   8    14794.51    14407.50    297.03 o
  -5   1   8    12486.75    11914.06    246.66 o
  -4   1   8       58.47       54.40      8.05 o
  -3   1   8     2675.96     2764.37     49.53 o
  -2   1   8    34995.07    34188.89    478.59 o
  -1   1   8    16165.38    16353.98    212.41 o
   0   1   8       80.68      111.38      4.80 o
   1   1   8      375.29      425.55      9.72 o
   2   1   8    14294.01    14338.59    181.42 o
   3   1   8    10659.94    10717.89    138.88 o
   4   1   8     1577.06     1534.72     30.18 o
   5   1   8     2934.33     2862.02     49.18 o
   6   1   8     7379.49     6930.99    116.08 o
   7   1   8      362.29      330.33     17.19 o
   8   1   8     4231.79     4372.21     73.02 o
   9   1   8     1594.81     1639.18     36.03 o
  10   1   8     3863.79     3667.72     74.18 o
  11   1   8        0.54        0.11     16.17 o
  12   1   8     5719.17     5613.75    122.86 o
  13   1   8     1372.20     1451.85     44.35 o
  14   1   8       18.89       24.39     17.75 o
  15   1   8      168.70      192.58     28.02 o
  16   1   8     2010.11     2228.42     67.22 o
  17   1   8      914.90      932.73     40.18 o
  18   1   8       21.88      -20.33     47.21 o
 -21   2   8      656.71      648.17     59.28 o
 -20   2   8      808.56      813.29     47.48 o
 -19   2   8      519.82      529.33     29.33 o
 -18   2   8      258.18      294.34     24.00 o
 -17   2   8      328.75      321.19     23.88 o
 -16   2   8      488.27      475.03     25.81 o
 -15   2   8     1399.02     1432.46     60.92 o
 -14   2   8      938.34      821.97     41.49 o
 -13   2   8      270.30      257.07     18.48 o
 -12   2   8      746.31      727.80     26.47 o
 -11   2   8     4670.85     4653.99     86.26 o
 -10   2   8     5502.25     5315.41     90.55 o
  -9   2   8       73.26       77.23      8.80 o
  -8   2   8     1028.99     1099.59     27.31 o
  -7   2   8     5477.68     5279.86     91.79 o
  -6   2   8     8712.60     8991.06    148.21 o
  -5   2   8     1843.21     1740.37     46.34 o
  -4   2   8      332.96      366.02     16.53 o
  -3   2   8     7855.33     7874.47    139.97 o
  -2   2   8     9491.86     9156.69    157.10 o
  -1   2   8     5447.05     5381.73     73.33 o
   0   2   8     7248.43     7468.24     96.26 o
   1   2   8     1806.75     1638.83     29.83 o
   2   2   8     6305.76     6367.39     95.94 o
   3   2   8     6758.75     6435.78     88.42 o
   4   2   8     5418.87     5420.57     85.43 o
   5   2   8       43.25       45.82      7.95 o
   6   2   8      925.41      895.42     22.30 o
   7   2   8     4003.36     3816.35     59.82 o
   8   2   8     3834.04     3711.13     59.87 o
   9   2   8       32.10       35.09     10.18 o
  10   2   8        6.79       11.37     11.37 o
  11   2   8     3710.44     3732.65     78.01 o
  12   2   8     1067.61     1053.93     35.98 o
  13   2   8       46.67       32.95     16.80 o
  14   2   8      416.73      353.01     25.53 o
  15   2   8      560.21      578.50     44.03 o
  16   2   8      354.71      339.28     28.64 o
  17   2   8      157.05      121.02     27.69 o
  18   2   8      315.66      440.60     99.62 o
 -21   3   8      234.87      194.75     55.52 o
 -20   3   8       18.32       -3.42     25.58 o
 -19   3   8       80.32       88.36     22.04 o
 -18   3   8     2423.56     2586.32     62.47 o
 -17   3   8      968.02      937.03     36.76 o
 -16   3   8      145.12      119.47     16.52 o
 -15   3   8      456.49      455.07     26.97 o
 -14   3   8     2945.48     2867.27     75.17 o
 -13   3   8     1243.84     1274.17     42.81 o
 -12   3   8     2342.73     2330.92     77.92 o
 -11   3   8     5994.60     5933.22    141.73 o
 -10   3   8     7679.65     7696.93    133.33 o
  -9   3   8       58.89       69.34      9.67 o
  -8   3   8    14278.23    14384.59    252.44 o
  -7   3   8     8791.18     8671.23    168.52 o
  -6   3   8     2683.18     2947.37     75.30 o
  -5   3   8       42.34       45.29      7.41 o
  -4   3   8    10029.63     9864.63    190.02 o
  -3   3   8     4930.72     4694.89     87.38 o
  -2   3   8      276.38      326.44     19.75 o
  -1   3   8     4343.41     4553.99     67.34 o
   0   3   8    19537.86    18795.54    257.02 o
   1   3   8     3264.18     3156.56     51.91 o
   2   3   8     1990.34     2082.71     37.32 o
   3   3   8     2957.98     2930.75     50.17 o
   4   3   8     8660.57     8604.27    124.42 o
   5   3   8     2038.89     1996.48     35.19 o
   6   3   8     4653.56     4724.39     83.93 o
   7   3   8     3945.16     4051.62     61.61 o
   8   3   8     4262.43     4195.26     70.68 o
   9   3   8        2.12       14.76      8.50 o
  10   3   8     3707.69     3506.77     54.54 o
  11   3   8     1000.20      996.50     26.53 o
  12   3   8      548.23      517.47     25.90 o
  13   3   8      101.20       60.52     15.67 o
  14   3   8     1019.65     1003.96     37.73 o
  15   3   8      518.74      484.68     23.89 o
  16   3   8       53.48       17.16     23.04 o
  17   3   8       29.71       44.95     29.21 o
  18   3   8      535.89      611.34     98.33 o
 -21   4   8      598.88      727.99    109.24 o
 -20   4   8      579.82      635.61     50.27 o
 -19   4   8      375.78      402.78     35.96 o
 -18   4   8       73.22       35.57     23.01 o
 -17   4   8     2752.24     3046.16     71.24 o
 -16   4   8     1033.25     1075.38     37.55 o
 -15   4   8        4.21       -0.26     21.00 o
 -14   4   8        4.71       34.63     18.49 o
 -13   4   8     4316.86     4355.84    117.96 o
 -12   4   8     4688.42     4544.39    139.88 o
 -11   4   8      444.15      463.17     21.74 o
 -10   4   8     8495.15     8285.13    144.76 o
  -9   4   8    17266.09    17111.79    383.42 o
  -8   4   8      363.67      361.65     16.73 o
  -7   4   8     7136.08     6944.39    128.59 o
  -6   4   8     8947.82     9320.97    166.66 o
  -5   4   8    15004.69    15849.87    258.69 o
  -4   4   8      440.76      424.69     15.12 o
  -3   4   8     5950.86     6179.40    124.71 o
  -2   4   8     1763.59     1505.52     39.84 o
  -1   4   8     6021.34     5799.04     92.89 o
   0   4   8      563.10      565.16     16.09 o
   1   4   8    15995.51    15523.16    225.51 o
   2   4   8     3917.55     3858.83     52.98 o
   3   4   8       66.96       63.66      8.10 o
   4   4   8      101.36      109.55     11.59 o
   5   4   8    14772.96    14753.24    230.63 o
   6   4   8     2317.19     2172.18     43.56 o
   7   4   8      590.39      631.00     21.99 o
   8   4   8     2678.83     2683.00     50.63 o
   9   4   8    10949.72    10928.55    147.28 o
  10   4   8      145.96      146.37     13.46 o
  11   4   8     2678.90     2789.30     48.68 o
  12   4   8      372.03      362.25     17.13 o
  13   4   8     3293.75     3245.10     64.19 o
  14   4   8      178.13      145.40     16.50 o
  15   4   8     1037.35     1118.39     35.81 o
  16   4   8       58.80       55.48     23.17 o
  17   4   8      467.86      366.45     85.91 o
  18   4   8       10.85       96.37     69.99 o
 -21   5   8      339.94      155.99     49.47 o
 -20   5   8       67.21        6.47     36.56 o
 -19   5   8     1281.73     1423.94     44.44 o
 -18   5   8       13.29       31.72     22.59 o
 -17   5   8      107.22       75.71     20.88 o
 -16   5   8      189.17      183.56     23.06 o
 -15   5   8     5173.42     5247.10    155.36 o
 -14   5   8      527.43      499.45     36.56 o
 -13   5   8        5.52        3.57     15.35 o
 -12   5   8      108.15      102.79     17.23 o
 -11   5   8    12377.02    12472.54    242.51 o
 -10   5   8     1179.15     1237.59     39.20 o
  -9   5   8     5082.40     4999.60    106.83 o
  -8   5   8       49.40       74.85     14.13 o
  -7   5   8     8262.95     7947.27    160.44 o
  -6   5   8      555.15      533.27     24.06 o
  -5   5   8     5589.82     5422.32     96.74 o
  -4   5   8       14.58       62.97     12.72 o
  -3   5   8    11929.76    11751.14    227.05 o
  -2   5   8     2640.34     2783.62     59.35 o
  -1   5   8    11071.21    10538.18    170.58 o
   0   5   8      840.55      801.95     21.53 o
   1   5   8     1636.46     1507.44     31.45 o
   2   5   8      146.20      175.94      8.57 o
   3   5   8    26307.79    26470.34    344.74 o
   4   5   8     1330.51     1354.25     28.62 o
   5   5   8      161.74      150.03     13.91 o
   6   5   8       30.26       29.94     11.15 o
   7   5   8     7666.33     7753.16    139.02 o
   8   5   8     2065.59     2138.98     46.07 o
   9   5   8      106.64      114.98     15.48 o
  10   5   8      129.61      133.38     13.31 o
  11   5   8     3594.38     3527.03     73.08 o
  12   5   8      706.71      682.24     23.48 o
  13   5   8     1926.20     1950.85     52.84 o
  14   5   8       22.60       30.02     15.40 o
  15   5   8     1447.27     1451.12     49.74 o
  16   5   8      449.32      406.44     39.49 o
  18   5   8       99.73       71.69     60.49 o
 -20   6   8      437.46      380.67     48.84 o
 -19   6   8      335.45      319.58     37.97 o
 -18   6   8       51.01       33.09     18.79 o
 -17   6   8      347.16      369.27     26.33 o
 -16   6   8     1638.46     1639.29     55.11 o
 -15   6   8     1167.20     1185.39     44.00 o
 -14   6   8       11.34       19.57     32.24 o
 -13   6   8      795.74      706.87     38.65 o
 -12   6   8     1318.15     1333.53     47.78 o
 -11   6   8      229.18      218.02     21.31 o
 -10   6   8      143.98      167.08     18.21 o
  -9   6   8     1866.47     1871.62     52.49 o
  -8   6   8     3434.93     3378.95     79.39 o
  -7   6   8      788.44      816.04     28.61 o
  -6   6   8     5612.55     5543.97    108.44 o
  -5   6   8     6546.39     6540.71    116.17 o
  -4   6   8     4139.41     4038.77     82.26 o
  -3   6   8       72.13       41.15     15.72 o
  -2   6   8     4131.47     4172.15     84.85 o
  -1   6   8     7118.31     7292.39    162.28 o
   0   6   8     1040.58     1008.61     29.76 o
   1   6   8     4023.99     4184.31     75.84 o
   2   6   8     9022.85     9144.26    126.16 o
   3   6   8     4354.75     4483.06     68.90 o
   4   6   8      106.21      112.80     13.46 o
   5   6   8     6212.21     6059.49    110.49 o
   6   6   8     3689.91     3607.58     84.22 o
   7   6   8      141.77      163.20     19.10 o
   8   6   8      734.55      743.42     31.85 o
   9   6   8     3009.74     3169.89     92.74 o
  10   6   8     2411.76     2486.63     76.80 o
  11   6   8       71.94       73.92     16.90 o
  12   6   8      370.18      371.60     23.46 o
  13   6   8     1364.68     1313.29     42.12 o
  14   6   8      616.15      613.85     27.50 o
  15   6   8        6.82        8.40     17.93 o
  16   6   8      308.18      226.48     56.10 o
  17   6   8      543.86      559.01     88.02 o
 -19   7   8      402.91      302.26     54.10 o
 -18   7   8      364.86      284.95     40.28 o
 -17   7   8     1739.02     1912.61     54.53 o
 -16   7   8      257.56      261.96     24.87 o
 -15   7   8      251.28      237.50     25.18 o
 -14   7   8      278.28      297.57     27.36 o
 -13   7   8     3344.71     3437.33     99.95 o
 -12   7   8      832.53      730.63     36.65 o
 -11   7   8        0.50       12.31     17.55 o
 -10   7   8      161.72      224.24     23.78 o
  -9   7   8     2989.25     3137.42     77.52 o
  -8   7   8      332.55      380.55     22.57 o
  -7   7   8     4381.05     4267.38     84.23 o
  -6   7   8       24.22       35.18      9.55 o
  -5   7   8     2651.66     2578.68     53.38 o
  -4   7   8     1344.02     1309.01     38.74 o
  -3   7   8     5887.04     5895.43    122.51 o
  -2   7   8       68.92       89.88     15.56 o
  -1   7   8     3418.51     3367.16     93.42 o
   0   7   8     3323.91     3349.55     69.50 o
   1   7   8     8132.38     8440.23    148.91 o
   2   7   8       97.75      133.85     11.04 o
   3   7   8      237.92      231.87     14.00 o
   4   7   8      494.39      452.36     20.99 o
   5   7   8     3716.12     3889.97     78.90 o
   6   7   8      191.37      233.09     19.87 o
   7   7   8      176.09      170.51     18.46 o
   8   7   8      798.25      774.17     38.53 o
   9   7   8     1469.39     1424.21     54.07 o
  10   7   8      665.48      745.72     39.67 o
  11   7   8      826.88      747.60     44.74 o
  12   7   8      295.69      310.71     28.93 o
  13   7   8      453.36      525.04     31.76 o
  14   7   8      249.09      195.03     23.69 o
  15   7   8      452.42      420.86     57.44 o
  16   7   8       13.89       20.88     53.47 o
  17   7   8      118.46      122.32     69.66 o
 -19   8   8      456.15      414.11     93.09 o
 -18   8   8      870.06      836.57    100.43 o
 -17   8   8      349.65      361.17     29.20 o
 -16   8   8      584.29      617.06     31.96 o
 -15   8   8     2753.22     2808.79     73.00 o
 -14   8   8      836.69      864.56     53.29 o
 -13   8   8       48.90       70.53     26.83 o
 -12   8   8      739.47      823.49     46.29 o
 -11   8   8     5670.90     5433.39    158.31 o
 -10   8   8     2408.14     2493.93     86.82 o
  -9   8   8        0.67       35.12     16.71 o
  -8   8   8     2622.34     2625.76     61.21 o
  -7   8   8     3737.49     3553.60     71.49 o
  -6   8   8        1.51        8.89      9.48 o
  -5   8   8     2361.26     2540.99    110.48 o
  -4   8   8     4570.88     4450.70    109.45 o
  -3   8   8     4742.62     4419.17    107.48 o
  -2   8   8      140.05      128.89     13.17 o
  -1   8   8     3089.38     2860.62     74.17 o
   0   8   8     5495.13     5482.36    108.70 o
   1   8   8     2025.41     1950.49     41.00 o
   2   8   8      595.66      598.35     20.09 o
   3   8   8     6463.24     6400.07     99.92 o
   4   8   8     2396.66     2416.39     62.80 o
   5   8   8       39.75        8.83     15.06 o
   6   8   8      675.14      705.64     34.33 o
   7   8   8     4488.29     4650.82    121.11 o
   8   8   8     2344.15     2292.03     65.56 o
   9   8   8        8.10       35.43     23.67 o
  10   8   8      888.87      933.02     45.37 o
  11   8   8     1359.92     1290.23     54.01 o
  12   8   8       54.85       28.60     27.15 o
  13   8   8       62.65       54.74     20.47 o
  14   8   8      445.86      426.44     35.04 o
  15   8   8      300.98      291.94     50.66 o
 -19   9   8       52.17      -13.34     59.93 o
 -18   9   8      142.60      137.70     43.88 o
 -17   9   8      815.70      828.78     45.53 o
 -16   9   8     1139.27     1243.69     44.79 o
 -15   9   8      125.18      123.02     27.70 o
 -14   9   8     2577.37     2846.85     89.19 o
 -13   9   8      706.26      692.26     41.20 o
 -12   9   8      900.32      899.82     40.80 o
 -11   9   8      116.96       72.26     24.30 o
 -10   9   8     7204.88     7005.12    153.25 o
  -9   9   8      284.05      373.14     22.69 o
  -8   9   8      656.97      675.68     26.05 o
  -7   9   8       94.73       82.77     14.05 o
  -6   9   8     4154.90     4230.15     94.94 o
  -5   9   8       22.39       13.66     14.94 o
  -4   9   8       23.28       21.21     12.62 o
  -3   9   8     1272.90     1191.04     43.45 o
  -2   9   8    12432.44    12317.37    262.12 o
  -1   9   8      857.86      821.82     40.97 o
   0   9   8      862.12      819.30     33.52 o
   1   9   8     1774.70     1836.63     50.95 o
   2   9   8     6796.20     7000.54    108.63 o
   3   9   8      331.05      328.54     17.89 o
   4   9   8     3594.80     3686.99     68.51 o
   5   9   8       11.95       35.27     14.75 o
   6   9   8      369.22      399.25     25.48 o
   7   9   8       73.79      106.24     19.46 o
   8   9   8     5949.15     5941.17    132.31 o
   9   9   8      279.19      353.34     28.02 o
  10   9   8      426.54      489.38     33.16 o
  11   9   8       66.23       50.51     22.82 o
  12   9   8     2152.38     2312.52     78.41 o
  13   9   8        6.66       24.91     26.70 o
  14   9   8       12.27       -1.45     30.26 o
  15   9   8      144.28      216.15     75.60 o
 -18  10   8      547.05      578.33     55.65 o
 -17  10   8      144.44      108.45     34.52 o
 -16  10   8      322.63      384.27     33.63 o
 -15  10   8        1.20       15.60     24.03 o
 -14  10   8      326.64      309.92     33.59 o
 -13  10   8      585.17      587.39     50.87 o
 -12  10   8     1115.85      961.95     50.69 o
 -11  10   8      337.26      352.46     30.46 o
 -10  10   8     2331.92     2257.68     53.84 o
  -9  10   8     1546.73     1514.72     41.73 o
  -8  10   8     3467.39     3295.17     99.48 o
  -7  10   8      408.10      434.28     34.91 o
  -6  10   8      645.03      587.28     34.23 o
  -5  10   8      424.18      477.78     27.27 o
  -4  10   8     3178.99     3202.23    126.83 o
  -3  10   8     1281.89     1209.09     59.70 o
  -2  10   8       17.52       25.00     22.66 o
  -1  10   8      136.36      155.98     20.38 o
   0  10   8     6287.44     6412.85    136.26 o
   1  10   8     2033.44     2039.38     64.33 o
   2  10   8      571.12      599.72     22.72 o
   3  10   8        8.90       26.71     13.35 o
   4  10   8     2857.41     3048.10     63.48 o
   5  10   8     1038.39     1108.33     38.99 o
   6  10   8     2219.68     2259.73     83.79 o
   7  10   8     1112.42     1117.55     45.61 o
   8  10   8     1661.77     1997.05     63.42 o
   9  10   8      596.89      719.05     66.26 o
  10  10   8     1946.46     2022.27    103.43 o
  11  10   8      628.29      605.66     37.76 o
  12  10   8      155.50      118.04     24.82 o
  13  10   8      164.91      137.42     51.70 o
  14  10   8      481.38      461.60     86.01 o
 -18  11   8      201.46      162.69     74.93 o
 -17  11   8       26.32      -41.39     44.30 o
 -16  11   8       87.87      115.48     33.62 o
 -15  11   8      180.00      149.36     31.46 o
 -14  11   8       54.87       16.75     33.64 o
 -13  11   8      165.53      170.61     31.86 o
 -12  11   8      795.82      693.28     36.65 o
 -11  11   8      271.17      275.69     27.33 o
 -10  11   8        3.08      -17.74     17.74 o
  -9  11   8      528.46      488.57     24.05 o
  -8  11   8     1492.32     1429.10     43.24 o
  -7  11   8       65.48       68.32     18.89 o
  -6  11   8       55.69       37.34     21.76 o
  -5  11   8     1313.18     1253.35     61.07 o
  -4  11   8     1342.81     1297.18     43.35 o
  -3  11   8        4.03       18.56     15.90 o
  -2  11   8      941.30      832.42     36.55 o
  -1  11   8     1869.95     1774.69     58.48 o
   0  11   8      551.08      489.90     28.87 o
   1  11   8       44.13       48.56     15.80 o
   2  11   8      899.31      867.13     30.09 o
   3  11   8     1168.90     1211.74     33.47 o
   4  11   8       24.74       23.02     14.24 o
   5  11   8      355.48      362.82     23.63 o
   6  11   8     2060.17     2091.46     57.74 o
   7  11   8     1507.29     1544.81     50.74 o
   8  11   8       32.92       38.20     21.91 o
   9  11   8      746.73      769.60     68.13 o
  10  11   8     1329.85     1472.26     61.20 o
  11  11   8       86.82      104.38     28.70 o
  12  11   8       54.36       71.36     41.06 o
  13  11   8      156.71      144.22     68.38 o
 -16  12   8      849.58      575.44     73.99 o
 -15  12   8       42.76       53.20     33.68 o
 -14  12   8      195.32      164.02     34.56 o
 -13  12   8       52.11       35.65     24.79 o
 -12  12   8      518.66      457.57     27.76 o
 -11  12   8        5.39       -6.45     15.92 o
 -10  12   8     1039.91      996.09     41.13 o
  -9  12   8      445.47      440.82     25.83 o
  -8  12   8      719.16      645.02     30.35 o
  -7  12   8       26.31       -7.60     24.06 o
  -6  12   8     3643.55     3724.01    104.52 o
  -5  12   8      712.30      733.57     51.22 o
  -4  12   8      132.79      137.46     20.11 o
  -3  12   8       78.92       73.74     23.70 o
  -2  12   8     3335.77     3347.19     90.73 o
  -1  12   8       11.82        5.71     18.50 o
   0  12   8      170.63      121.80     17.08 o
   1  12   8      234.30      228.34     20.01 o
   2  12   8     2308.23     2449.45     54.64 o
   3  12   8      517.97      525.60     28.14 o
   4  12   8      546.75      482.20     22.67 o
   5  12   8      117.61      144.62     18.24 o
   6  12   8      795.14      812.44     35.00 o
   7  12   8      125.69       77.07     20.64 o
   8  12   8      779.96      762.10     37.95 o
   9  12   8       26.28       36.45     21.96 o
  10  12   8       78.91       68.44     23.44 o
  11  12   8       32.79       16.53     32.49 o
  12  12   8      637.84      485.02    102.56 o
  13  12   8        4.49      -45.60     62.05 o
 -15  13   8     1196.69     1140.56    192.92 o
 -14  13   8      558.91      681.18     98.82 o
 -13  13   8        2.31       32.58     33.89 o
 -12  13   8      662.16      559.81     40.79 o
 -11  13   8      723.12      677.34     40.76 o
 -10  13   8      149.79      137.05     18.84 o
  -9  13   8      362.12      351.20     26.30 o
  -8  13   8     1923.40     1980.30     63.97 o
  -7  13   8     2107.93     2264.43     91.54 o
  -6  13   8       71.08       65.01     30.93 o
  -5  13   8     1533.66     1663.72     87.97 o
  -4  13   8     2020.83     2204.26     83.16 o
  -3  13   8      919.15      851.59     43.42 o
  -2  13   8       89.61       58.79     19.93 o
  -1  13   8     1924.61     2078.28     64.15 o
   0  13   8     1040.43     1071.90     39.86 o
   1  13   8      139.26      136.79     19.88 o
   2  13   8      505.06      447.18     25.19 o
   3  13   8     2569.26     2699.30     55.44 o
   4  13   8      541.29      625.96     26.43 o
   5  13   8       24.52        6.92     16.89 o
   6  13   8      392.50      356.44     24.64 o
   7  13   8      813.72      780.04     34.71 o
   8  13   8      125.37       87.78     24.92 o
   9  13   8       54.00        2.46     30.74 o
  10  13   8      203.18      153.44     38.59 o
  11  13   8      187.64      143.63     40.10 o
 -13  14   8      909.60      853.11    171.85 o
 -12  14   8       12.70       87.79     46.25 o
 -11  14   8      127.25      102.35     81.43 o
 -10  14   8      230.69      211.79     30.33 o
  -9  14   8      735.86      711.50     43.57 o
  -8  14   8       99.33       87.18     26.95 o
  -7  14   8      956.07      889.32     98.77 o
  -6  14   8      547.05      454.97     81.05 o
  -5  14   8     1032.72      974.67     47.15 o
  -4  14   8      819.61      697.44     38.52 o
  -3  14   8     1725.60     1798.53     62.90 o
  -2  14   8       68.31       64.70     22.11 o
  -1  14   8      177.58      201.00     20.76 o
   0  14   8      625.70      597.23     29.18 o
   1  14   8     1708.07     1643.12     47.59 o
   2  14   8       51.73       51.14     19.71 o
   3  14   8        5.43        5.01     17.25 o
   4  14   8      889.44      795.15     32.22 o
   5  14   8     1404.16     1525.01     47.50 o
   6  14   8      203.79      202.00     24.25 o
   7  14   8       34.28       26.86     28.04 o
   8  14   8       73.72        3.91     36.93 o
   9  14   8      621.60      700.43     97.17 o
  10  14   8      150.67      161.09     51.24 o
 -11  15   8      397.27      487.66     98.55 o
 -10  15   8      236.45      271.81     57.13 o
  -9  15   8        1.39      -24.52     45.21 o
  -8  15   8       21.21      -14.57     44.17 o
  -7  15   8      308.35      225.06     76.51 o
  -6  15   8      659.32      675.07     63.35 o
  -5  15   8       83.65       98.89     35.63 o
  -4  15   8        8.64      -20.42     53.58 o
  -3  15   8      321.78      331.76     43.96 o
  -2  15   8      528.90      483.65     41.82 o
  -1  15   8      330.99      288.41     26.85 o
   0  15   8      283.39      230.85     40.86 o
   1  15   8      295.63      255.27     27.32 o
   2  15   8      413.46      442.80     29.92 o
   3  15   8      233.32      198.99     26.00 o
   4  15   8      390.24      348.58     34.29 o
   5  15   8      176.49      185.68     36.30 o
   6  15   8      149.31      151.92     39.70 o
   7  15   8      329.23      304.65     41.29 o
   8  15   8      352.60      377.81    114.32 o
   9  15   8        4.07       12.34     67.14 o
  -9  16   8       54.21      -38.80     62.78 o
  -8  16   8       48.86       25.59     62.10 o
  -7  16   8      376.80      291.42     78.81 o
  -6  16   8        0.15      -12.63     62.17 o
  -5  16   8      267.80      237.70     77.48 o
  -3  16   8       79.81      100.05     63.38 o
  -2  16   8       29.33        7.33     45.17 o
  -1  16   8      522.24      474.32     69.98 o
   0  16   8      118.02      150.53     36.94 o
   1  16   8       12.33      -13.81     32.26 o
   2  16   8      139.62      139.64     31.86 o
   3  16   8      609.47      502.13     46.33 o
   4  16   8       61.02       59.57     35.67 o
   5  16   8       16.42       36.61     62.51 o
   6  16   8       39.94      -12.53     65.78 o
  -3  17   8      307.99      266.72     76.67 o
  -2  17   8      142.84       38.70     57.98 o
  -1  17   8      171.17      188.08     75.32 o
   0  17   8       42.61      -24.34     69.87 o
   1  17   8      356.69      308.77     80.87 o
   2  17   8        4.70      -37.05     62.45 o
 -21   0   9     1196.40     1147.87     74.43 o
 -19   0   9      801.88      797.33     59.81 o
 -17   0   9     1514.80     1517.89     71.72 o
 -15   0   9     4343.69     4217.23    159.86 o
 -13   0   9      864.68      816.98     85.62 o
 -11   0   9     8709.19     9018.92    317.86 o
  -9   0   9     1732.59     1568.40     77.47 o
  -7   0   9    18495.02    17534.40    466.51 o
  -5   0   9     5167.50     5426.83    272.90 o
  -3   0   9    23037.97    23380.84    522.01 o
  -1   0   9     9582.22    10014.10    186.38 o
   1   0   9    13474.49    13621.53    249.14 o
   3   0   9    15639.12    16248.90    304.56 o
   5   0   9      708.32      606.87     24.11 o
   7   0   9    11073.23    10575.46    230.01 o
   9   0   9       59.27       44.12     22.32 o
  11   0   9     3018.28     3128.48     84.62 o
  13   0   9      639.32      582.60     36.70 o
  15   0   9      921.89      975.54     68.71 o
  17   0   9      895.03      800.84     69.42 o
 -22   1   9       31.86      -25.69     56.74 o
 -21   1   9      595.97      563.35     48.00 o
 -20   1   9      712.05      809.80     48.03 o
 -19   1   9      599.51      565.82     47.39 o
 -18   1   9      282.92      304.14     29.00 o
 -17   1   9     2026.88     2168.63     55.87 o
 -16   1   9      915.51      928.46     37.71 o
 -15   1   9      762.51      804.73     40.69 o
 -14   1   9      670.01      549.80     36.62 o
 -13   1   9     6525.18     6405.31    146.88 o
 -12   1   9     1338.44     1300.48     37.63 o
 -11   1   9       24.33       22.27     12.32 o
 -10   1   9     4220.57     4163.36    103.07 o
  -9   1   9    10050.10     9798.37    211.83 o
  -8   1   9     1383.92     1327.90     41.45 o
  -7   1   9     1463.62     1467.04     42.43 o
  -6   1   9    16623.28    16376.72    336.64 o
  -5   1   9     5509.50     4958.78    124.88 o
  -4   1   9     1095.82     1219.72     63.89 o
  -3   1   9    11146.71    11383.42    164.23 o
  -2   1   9    10653.23    10612.35    152.85 o
  -1   1   9     3805.18     3747.55     58.42 o
   0   1   9     2898.32     3104.69     40.15 o
   1   1   9    10807.66    10349.29    126.38 o
   2   1   9     8773.71     8277.05    108.64 o
   3   1   9      517.74      503.46     13.85 o
   4   1   9     7344.71     7462.42    100.88 o
   5   1   9     7091.41     7035.13    105.51 o
   6   1   9     1195.39     1119.55     31.88 o
   7   1   9      992.24     1091.13     32.86 o
   8   1   9     5862.49     5772.55    108.81 o
   9   1   9     4422.18     4340.32     84.14 o
  10   1   9      500.81      526.67     19.94 o
  11   1   9      321.88      336.76     18.67 o
  12   1   9     1826.99     1981.58     44.58 o
  13   1   9      956.28      900.55     31.85 o
  14   1   9        0.93       -7.93     16.46 o
  15   1   9      441.21      348.35     32.22 o
  16   1   9      899.80      922.21     44.31 o
  17   1   9      130.79      117.00     44.59 o
 -22   2   9      379.21      403.60     87.89 o
 -21   2   9        1.17       -0.28     38.18 o
 -20   2   9       57.78       66.60     22.47 o
 -19   2   9     1142.64     1154.70     42.15 o
 -18   2   9     1611.61     1605.59     48.53 o
 -17   2   9      279.89      310.05     23.51 o
 -16   2   9      786.38      798.56     37.76 o
 -15   2   9      800.74      798.05     36.66 o
 -14   2   9     2479.08     2461.54     69.69 o
 -13   2   9      789.45      718.69     29.38 o
 -12   2   9     4900.04     4885.97     86.71 o
 -11   2   9     1914.48     1964.26     41.23 o
 -10   2   9     2816.46     2761.95     54.56 o
  -9   2   9     6400.89     6178.69    116.69 o
  -8   2   9     8404.19     7921.42    133.93 o
  -7   2   9     1282.21     1383.67     30.46 o
  -6   2   9     3048.24     3271.09     72.39 o
  -5   2   9    15456.99    15759.19    272.86 o
  -4   2   9     8291.16     7356.09    162.15 o
  -3   2   9     2229.67     2388.25     44.93 o
  -2   2   9       45.44       46.47      5.51 o
  -1   2   9     7581.50     7709.16     98.13 o
   0   2   9    10771.89    10120.69    124.24 o
   1   2   9     3508.40     3591.00     54.52 o
   2   2   9      316.59      248.76     10.98 o
   3   2   9     4453.37     4234.76     66.51 o
   4   2   9     7706.48     7427.57    109.62 o
   5   2   9     7470.28     7478.66    117.25 o
   6   2   9     4071.76     4076.95     64.96 o
   7   2   9      907.20      863.79     23.71 o
   8   2   9     1758.11     1781.74     38.89 o
   9   2   9     6474.46     6149.48     95.23 o
  10   2   9     3796.79     3885.45     67.25 o
  11   2   9      128.99      127.65     15.43 o
  12   2   9      935.66      911.37     29.88 o
  13   2   9     1784.85     1733.44     49.31 o
  14   2   9     2053.78     1970.77     55.99 o
  15   2   9      154.67      142.89     27.44 o
  16   2   9       20.66       31.73     29.14 o
  17   2   9      537.23      496.23     54.74 o
 -21   3   9      292.74      366.07     49.53 o
 -20   3   9       82.11      116.82     28.92 o
 -19   3   9      842.96      846.04     41.28 o
 -18   3   9      160.41      178.54     28.33 o
 -17   3   9      428.20      455.75     32.90 o
 -16   3   9      304.72      286.94     28.13 o
 -15   3   9     2291.93     2281.48     65.82 o
 -14   3   9       55.18       62.85     16.58 o
 -13   3   9       40.06       40.36     13.43 o
 -12   3   9     1109.67     1108.14     31.43 o
 -11   3   9    10660.24    10627.87    179.88 o
 -10   3   9      111.63      140.26     12.54 o
  -9   3   9        7.53       19.61     10.30 o
  -8   3   9     2663.12     2707.87     62.76 o
  -7   3   9    14887.32    14936.77    263.08 o
  -6   3   9     1069.54     1047.21     27.53 o
  -5   3   9     1544.39     1360.09     28.82 o
  -4   3   9     2191.97     2079.77     45.84 o
  -3   3   9     9130.25     8639.64    152.30 o
  -2   3   9     1866.21     1820.32     48.51 o
  -1   3   9     9471.18     9052.92    150.22 o
   0   3   9      932.52      855.15     19.00 o
   1   3   9     8233.64     8205.48    114.76 o
   2   3   9     4209.44     4077.50     69.58 o
   3   3   9    14699.06    15060.47    230.99 o
   4   3   9      282.42      249.81     10.90 o
   5   3   9       67.16       80.48     10.35 o
   6   3   9     6237.80     5962.21     83.94 o
   7   3   9     7144.65     7229.37    102.04 o
   8   3   9      153.11      167.27     11.23 o
   9   3   9      145.53      153.30     13.45 o
  10   3   9     3614.61     3569.33     60.75 o
  11   3   9     4457.33     4341.87     68.39 o
  12   3   9      467.41      416.63     18.33 o
  13   3   9     1010.17      936.27     30.69 o
  14   3   9      638.27      603.69     35.38 o
  15   3   9     1552.87     1560.26     65.16 o
  16   3   9      195.63      153.82     31.76 o
  17   3   9      911.32     1004.12     88.10 o
  18   3   9      254.49      236.38     71.45 o
 -21   4   9       64.83       88.67     60.70 o
 -20   4   9     1172.39     1322.59     78.15 o
 -19   4   9      165.69      161.52     28.20 o
 -18   4   9       18.16       -4.47     21.60 o
 -17   4   9      157.54      139.88     21.38 o
 -16   4   9     2349.67     2461.64     72.98 o
 -15   4   9        0.20        3.19     18.09 o
 -14   4   9      795.64      739.72     40.95 o
 -13   4   9      639.25      623.21     28.11 o
 -12   4   9     2477.72     2498.43     59.15 o
 -11   4   9        6.71        7.05     11.74 o
 -10   4   9     2623.51     2600.99     55.93 o
  -9   4   9     1954.81     1966.45     49.76 o
  -8   4   9     4286.97     4116.45     86.29 o
  -7   4   9      890.53      844.68     23.62 o
  -6   4   9     8392.37     7959.67    158.19 o
  -5   4   9     2208.94     2185.96     45.43 o
  -4   4   9     3261.88     3262.82     59.55 o
  -3   4   9      148.68      178.47     11.16 o
  -2   4   9     8604.82     8428.50    180.67 o
  -1   4   9     3057.11     2992.51     59.39 o
   0   4   9      143.76      137.01     11.65 o
   1   4   9     1662.38     1645.44     37.99 o
   2   4   9    11284.10    10941.79    146.62 o
   3   4   9      164.83      130.21      9.89 o
   4   4   9     3968.29     3971.54     69.86 o
   5   4   9     5626.70     5628.65     91.64 o
   6   4   9     3348.76     3309.92     56.92 o
   7   4   9      517.31      505.76     22.06 o
   8   4   9     1197.48     1184.93     26.79 o
   9   4   9     5889.36     5939.54    105.65 o
  10   4   9      825.37      834.82     22.27 o
  11   4   9      158.92      160.90     12.42 o
  12   4   9     2019.95     2041.95     45.06 o
  13   4   9      642.44      693.48     24.04 o
  14   4   9      115.98      117.91     15.65 o
  15   4   9      121.29       94.17     34.59 o
  16   4   9     1106.63      968.74     60.48 o
  17   4   9      281.51      288.36     52.41 o
 -21   5   9       12.30      -51.58     66.92 o
 -20   5   9       78.66       70.29     29.81 o
 -19   5   9      468.07      467.11     34.93 o
 -18   5   9     2113.36     2251.38     59.36 o
 -17   5   9       60.04       26.67     19.67 o
 -16   5   9      228.18      238.18     26.02 o
 -15   5   9      749.73      761.65     37.71 o
 -14   5   9     4979.49     5083.56    135.96 o
 -13   5   9        6.50        2.07     15.13 o
 -12   5   9     1858.74     1940.89     46.91 o
 -11   5   9     1080.22     1047.30     34.52 o
 -10   5   9     2770.67     2869.71     79.02 o
  -9   5   9     2155.70     2199.65     49.43 o
  -8   5   9    12496.81    12282.94    203.02 o
  -7   5   9        3.16        8.24     13.95 o
  -6   5   9     1681.31     1636.19     38.58 o
  -5   5   9     2082.41     2060.18     47.26 o
  -4   5   9    11289.83    11203.41    182.65 o
  -3   5   9        0.13        1.13     12.90 o
  -2   5   9     1060.07     1179.68     34.50 o
  -1   5   9     4562.50     4467.00     87.24 o
   0   5   9    10699.16    10713.28    160.52 o
   1   5   9      281.32      365.00     20.62 o
   2   5   9     2146.50     2288.84     38.82 o
   3   5   9     1020.64     1005.32     22.46 o
   4   5   9     6464.41     6560.60    103.94 o
   5   5   9        1.22        6.85     10.88 o
   6   5   9      636.12      736.21     25.15 o
   7   5   9      141.50      123.09     12.60 o
   8   5   9     2981.75     2996.05     59.15 o
   9   5   9     1106.67     1118.46     32.42 o
  10   5   9     1686.69     1790.34     41.74 o
  11   5   9       21.24       14.06     12.93 o
  12   5   9      614.85      593.04     22.91 o
  13   5   9      299.09      260.44     17.20 o
  14   5   9     1391.49     1403.57     43.26 o
  15   5   9        0.18        3.91     25.60 o
  16   5   9       61.33       64.44     38.36 o
  17   5   9      138.13      159.32     47.02 o
 -20   6   9      491.49      543.31     65.92 o
 -19   6   9       28.25       19.40     26.49 o
 -18   6   9      415.65      385.32     26.43 o
 -17   6   9     1929.31     2030.65     59.34 o
 -16   6   9      440.38      452.64     38.96 o
 -15   6   9      150.94      163.96     27.54 o
 -14   6   9     1326.91     1416.23     53.65 o
 -13   6   9     3530.51     3556.01     79.66 o
 -12   6   9     1894.60     1847.61     56.78 o
 -11   6   9     1246.73     1301.46     46.72 o
 -10   6   9     2734.92     2729.65     79.03 o
  -9   6   9      715.66      723.70     27.65 o
  -8   6   9       46.75       28.30     16.15 o
  -7   6   9     6282.53     6112.49    120.12 o
  -6   6   9     6006.87     6007.08    102.61 o
  -5   6   9      945.76      874.67     27.80 o
  -4   6   9      990.19     1040.76     30.40 o
  -3   6   9     6871.40     6989.15    144.39 o
  -2   6   9     4078.19     4083.23     90.61 o
  -1   6   9      547.84      495.24     28.74 o
   0   6   9     1931.86     1943.99     38.81 o
   1   6   9     7225.59     7299.97    114.97 o
   2   6   9     1545.39     1575.92     30.99 o
   3   6   9      734.30      785.65     20.36 o
   4   6   9     4717.81     4876.51     74.35 o
   5   6   9     7631.28     7718.44    160.62 o
   6   6   9     3488.68     3446.14     74.47 o
   7   6   9        1.93        5.42     13.71 o
   8   6   9     3647.05     3820.91     67.62 o
   9   6   9     2410.88     2540.53     54.35 o
  10   6   9      100.62      112.13     16.47 o
  11   6   9      656.84      691.33     26.39 o
  12   6   9      983.76     1027.41     45.52 o
  13   6   9      640.31      662.65     28.84 o
  14   6   9      245.24      270.26     24.10 o
  15   6   9      707.90      683.73     50.86 o
  16   6   9      386.76      441.30     78.53 o
 -19   7   9      501.87      441.16     86.29 o
 -18   7   9        8.12      -23.79     23.79 o
 -17   7   9        7.37        4.17     19.92 o
 -16   7   9     2273.82     2249.50     71.13 o
 -15   7   9     1132.82     1171.04     57.91 o
 -14   7   9      171.93      158.90     21.15 o
 -13   7   9       21.78       12.42     18.66 o
 -12   7   9     3202.78     3148.86     75.25 o
 -11   7   9     2380.66     2309.28     64.53 o
 -10   7   9     1194.79     1267.87     43.17 o
  -9   7   9       59.46       58.81     15.36 o
  -8   7   9      128.46      142.31     16.29 o
  -7   7   9      705.56      748.31     24.68 o
  -6   7   9     5340.69     5302.38    106.96 o
  -5   7   9     1333.07     1322.74     37.71 o
  -4   7   9     1025.89     1045.37     36.61 o
  -3   7   9     1716.46     1699.69     68.54 o
  -2   7   9     6123.99     6263.90    132.37 o
  -1   7   9     3691.40     3675.96     93.55 o
   0   7   9      415.52      389.08     20.74 o
   1   7   9     2160.89     2127.28     39.27 o
   2   7   9    10775.38    10908.48    152.37 o
   3   7   9     1998.76     1892.52     45.43 o
   4   7   9     1869.72     2068.41     42.20 o
   5   7   9       35.50       33.52     13.24 o
   6   7   9     4887.18     4713.85     87.42 o
   7   7   9      471.18      524.64     28.56 o
   8   7   9      987.71     1003.50     39.33 o
   9   7   9        0.10        7.88     18.02 o
  10   7   9     1215.53     1265.94     42.72 o
  11   7   9      860.08      835.49     41.48 o
  12   7   9     1838.31     1971.52     60.53 o
  13   7   9      134.25      118.19     21.13 o
  14   7   9      446.26      424.79     41.91 o
  15   7   9      292.96      291.36     66.60 o
 -19   8   9      186.09      138.99     66.63 o
 -18   8   9      613.01      660.54     66.05 o
 -17   8   9       38.89       11.21     27.46 o
 -16   8   9      118.40      116.36     25.72 o
 -15   8   9      280.56      300.80     27.28 o
 -14   8   9     1457.70     1568.22     58.37 o
 -13   8   9       39.24       52.38     19.82 o
 -12   8   9      464.86      472.07     32.43 o
 -11   8   9      878.23      890.94     39.51 o
 -10   8   9     1845.59     1781.08     78.73 o
  -9   8   9      278.06      257.59     21.31 o
  -8   8   9     2793.98     2499.94     54.84 o
  -7   8   9      579.20      587.45     23.32 o
  -6   8   9      718.84      812.13     26.11 o
  -5   8   9      121.66      150.08     15.36 o
  -4   8   9     3777.10     3720.21     99.71 o
  -3   8   9      539.07      562.34     24.75 o
  -2   8   9       14.68       67.45     27.78 o
  -1   8   9     2955.50     2889.88     80.27 o
   0   8   9     6740.92     6716.70    133.56 o
   1   8   9      120.25      102.51     12.24 o
   2   8   9       45.42       45.08      9.04 o
   3   8   9     1671.42     1677.40     34.58 o
   4   8   9     5551.26     5548.22    129.63 o
   5   8   9       16.12        3.69     13.74 o
   6   8   9      214.96      209.55     18.05 o
   7   8   9      428.12      500.29     31.09 o
   8   8   9     1972.10     2046.32     76.35 o
   9   8   9      456.36      499.61     55.41 o
  10   8   9     1852.39     1961.24     73.92 o
  11   8   9      573.02      516.46     33.39 o
  12   8   9      148.35      129.96     25.64 o
  13   8   9       25.61       -5.46     20.53 o
  14   8   9      867.75      823.23     71.08 o
  15   8   9      286.93      266.17     50.78 o
 -18   9   9       33.97       12.23     58.51 o
 -17   9   9      528.06      518.04     83.89 o
 -16   9   9        3.31       -2.26     22.65 o
 -15   9   9      368.03      333.81     35.22 o
 -14   9   9      160.04      140.36     27.83 o
 -13   9   9     1579.93     1503.73     70.53 o
 -12   9   9      177.76      187.82     24.99 o
 -11   9   9      320.09      281.49     26.12 o
 -10   9   9       73.80      107.35     24.66 o
  -9   9   9     5638.03     5385.88    112.85 o
  -8   9   9      784.54      762.58     34.95 o
  -7   9   9        4.53        5.28     11.80 o
  -6   9   9       35.40       42.47     12.59 o
  -5   9   9     3238.60     3057.22     76.06 o
  -4   9   9      177.39      216.43     27.10 o
  -3   9   9     1004.46      939.73     40.25 o
  -2   9   9      180.98      206.56     28.75 o
  -1   9   9     3677.74     3537.41    100.11 o
   0   9   9      124.12      122.69     20.56 o
   1   9   9     1889.18     1928.37     38.41 o
   2   9   9      922.01      903.33     23.75 o
   3   9   9     1144.02     1136.56     29.25 o
   4   9   9      218.98      187.40     14.36 o
   5   9   9      536.34      614.72     24.77 o
   6   9   9      238.62      286.59     22.31 o
   7   9   9      116.30      112.62     18.06 o
   8   9   9        9.45       14.65     19.58 o
   9   9   9     3100.02     3262.29    117.42 o
  10   9   9      179.72      254.07     29.64 o
  11   9   9       13.42       17.97     23.37 o
  12   9   9       63.81       -2.67     27.25 o
  13   9   9      763.41      952.62     61.41 o
  14   9   9      203.33      195.58     71.13 o
 -18  10   9      624.47      472.10     68.60 o
 -17  10   9      184.07      207.63     38.49 o
 -16  10   9      668.92      612.33     93.34 o
 -15  10   9      772.06      605.96     46.69 o
 -14  10   9       25.38        4.13     22.67 o
 -13  10   9       34.14       22.36     22.19 o
 -12  10   9     1511.44     1451.74     60.40 o
 -11  10   9     2137.97     2083.70     83.28 o
 -10  10   9      128.66      129.88     22.66 o
  -9  10   9        1.59        5.01     16.83 o
  -8  10   9     3545.51     3368.31     96.27 o
  -7  10   9     4355.16     4159.09     99.30 o
  -6  10   9       53.80       42.83     13.76 o
  -5  10   9      772.57      851.73     45.76 o
  -4  10   9     1996.94     1931.50     87.46 o
  -3  10   9     1144.74     1096.04     46.83 o
  -2  10   9     1282.84     1301.11     51.80 o
  -1  10   9     2819.16     2888.56     77.94 o
   0  10   9     1348.72     1335.52     49.83 o
   1  10   9     1027.81     1015.53     47.60 o
   2  10   9     1434.72     1402.61     34.74 o
   3  10   9     2426.98     2529.32     67.23 o
   4  10   9       48.42       38.68     13.99 o
   5  10   9       80.22       36.00     15.40 o
   6  10   9     1174.47     1285.36     38.61 o
   7  10   9     2490.19     2512.12     63.84 o
   8  10   9       43.14       50.52     20.05 o
   9  10   9      261.07      252.02     27.03 o
  10  10   9     1160.84     1081.63     40.88 o
  11  10   9      696.65      662.78     33.60 o
  12  10   9      100.78       49.17     26.54 o
  13  10   9      148.08      154.16     65.47 o
  14  10   9      220.82      151.86     63.90 o
 -17  11   9      988.53     1112.88    129.95 o
 -16  11   9      432.17      375.30     45.16 o
 -15  11   9      181.45      177.39     34.83 o
 -14  11   9      714.19      688.75     70.46 o
 -13  11   9      239.73      188.44     23.76 o
 -12  11   9        0.69       10.18     19.18 o
 -11  11   9     1797.84     1728.83     52.23 o
 -10  11   9     1957.20     1984.01     59.99 o
  -9  11   9      647.10      667.77     29.10 o
  -8  11   9       21.92       29.00     17.34 o
  -7  11   9     3137.15     3013.05     77.35 o
  -6  11   9     4008.62     4010.71     94.39 o
  -5  11   9      155.48      152.40     36.43 o
  -4  11   9      263.13      208.60     36.47 o
  -3  11   9     2401.05     2293.07     88.66 o
  -2  11   9     1735.35     1863.85     63.87 o
  -1  11   9      221.75      207.46     20.85 o
   0  11   9     1621.81     1663.04     58.32 o
   1  11   9     3940.61     3972.46     86.96 o
   2  11   9     1555.49     1557.48     43.61 o
   3  11   9     1113.99     1090.00     44.58 o
   4  11   9     2390.33     2399.65     52.26 o
   5  11   9      230.05      262.16     24.18 o
   6  11   9      171.68      177.92     20.76 o
   7  11   9     1285.65     1381.61     62.81 o
   8  11   9     1521.95     1462.91     66.31 o
   9  11   9       81.50       79.99     22.67 o
  10  11   9        5.25       20.01     22.43 o
  11  11   9      774.99      656.21     45.18 o
  12  11   9      517.03      583.91     91.18 o
  13  11   9       16.15       67.53     58.46 o
 -16  12   9      106.00       35.29     50.26 o
 -15  12   9      234.94      143.92     48.06 o
 -14  12   9       64.33       46.92     30.00 o
 -13  12   9      824.01      735.51     45.06 o
 -12  12   9        9.66        6.97     19.99 o
 -11  12   9       41.27       23.42     20.91 o
 -10  12   9        0.07       -8.50     16.27 o
  -9  12   9     1896.98     1762.06     54.80 o
  -8  12   9      492.70      478.01     27.01 o
  -7  12   9       41.52       24.83     18.23 o
  -6  12   9        2.07       50.61     31.88 o
  -5  12   9     3615.70     3784.89    109.51 o
  -4  12   9      606.84      575.64     42.24 o
  -3  12   9     1249.24     1282.80     50.28 o
  -2  12   9        5.48       10.70     16.97 o
  -1  12   9     1878.59     1873.62     56.65 o
   0  12   9      125.14      110.47     17.71 o
   1  12   9     2087.75     2008.21     55.39 o
   2  12   9      149.40      126.83     17.90 o
   3  12   9      700.27      728.37     29.29 o
   4  12   9      560.17      617.20     25.54 o
   5  12   9     3353.33     3549.08     72.89 o
   6  12   9        3.61      -12.14     19.39 o
   7  12   9        2.58      -20.33     20.33 o
   8  12   9      302.34      371.54     39.11 o
   9  12   9     1769.70     1880.58    101.25 o
  10  12   9       22.59       47.26     27.62 o
  11  12   9       31.57       10.89     48.90 o
  12  12   9        2.30       10.85     56.97 o
 -15  13   9      143.97      105.62     52.43 o
 -14  13   9      268.33      180.34     76.15 o
 -13  13   9      132.95       80.68     45.94 o
 -12  13   9       18.09       10.06     25.53 o
 -11  13   9      184.20      148.12     26.26 o
 -10  13   9      183.60      117.29     21.38 o
  -9  13   9       29.10       -3.32     22.31 o
  -8  13   9      203.81      257.20     23.45 o
  -7  13   9      770.65      841.50     38.42 o
  -6  13   9      124.94      109.46     41.87 o
  -5  13   9       36.91       12.54     31.78 o
  -4  13   9      722.22      746.84     41.72 o
  -3  13   9     1611.60     1657.06     57.13 o
  -2  13   9       72.54       34.92     18.24 o
  -1  13   9      243.69      229.92     24.45 o
   0  13   9      510.63      543.88     27.63 o
   1  13   9      655.14      696.24     29.61 o
   2  13   9       31.60        2.61     15.89 o
   3  13   9      749.14      882.07     42.32 o
   4  13   9      701.09      684.23     31.52 o
   5  13   9      377.30      342.72     25.48 o
   6  13   9       70.20       35.92     20.40 o
   7  13   9      730.24      627.40     37.30 o
   8  13   9      459.71      398.67     35.17 o
   9  13   9       82.43      100.12     34.91 o
  10  13   9      100.92      103.17     41.97 o
  11  13   9      545.12      694.35     97.41 o
 -13  14   9      169.63      112.34     55.70 o
 -11  14   9      138.35       35.19     66.81 o
 -10  14   9      172.91      145.20     44.90 o
  -9  14   9       73.65       50.01     28.42 o
  -8  14   9      358.68      279.23     43.74 o
  -7  14   9      568.08      571.44     47.65 o
  -6  14   9      753.33      751.81     58.97 o
  -5  14   9       90.23       77.18     30.63 o
  -4  14   9      115.16      131.16     38.91 o
  -3  14   9      620.34      573.59     43.81 o
  -2  14   9      844.02      928.69     44.39 o
  -1  14   9      331.82      317.71     26.69 o
   0  14   9       24.33      -22.43     22.43 o
   1  14   9      128.29       82.41     23.89 o
   2  14   9      888.69      929.36     37.05 o
   3  14   9      431.66      380.57     27.76 o
   4  14   9       77.03       59.50     19.20 o
   5  14   9       70.38       87.41     21.24 o
   6  14   9      565.90      564.36     34.63 o
   7  14   9      287.27      274.50     36.74 o
   8  14   9      102.00       88.60     33.45 o
   9  14   9       15.89       11.61     47.09 o
  10  14   9       96.22       46.96     57.81 o
 -11  15   9      539.97      569.35     94.42 o
 -10  15   9       49.60       35.62     67.49 o
  -9  15   9      465.66      426.33     62.43 o
  -7  15   9      127.49      170.68     47.94 o
  -6  15   9      120.69       57.76     36.37 o
  -5  15   9      871.18      802.59     66.52 o
  -4  15   9      377.92      309.19     54.10 o
  -3  15   9        6.84       -3.90     30.27 o
  -2  15   9      204.51      119.45     25.86 o
  -1  15   9      816.83      874.99     45.63 o
   0  15   9      263.54      284.19     33.47 o
   1  15   9      130.56      133.10     23.55 o
   2  15   9      325.54      312.18     28.29 o
   3  15   9      358.99      315.95     50.19 o
   4  15   9       38.32       26.81     31.62 o
   5  15   9      285.10      233.70     52.94 o
   6  15   9      246.62      238.93     39.61 o
   7  15   9      116.92       82.34     44.70 o
   8  15   9        0.11       12.51     46.32 o
  -9  16   9       94.72      -12.52     74.78 o
  -8  16   9      321.96      260.73     75.69 o
  -7  16   9      451.13      431.45     87.26 o
  -6  16   9      368.81      405.25     87.87 o
  -5  16   9        2.82       12.21     62.54 o
  -3  16   9      568.17      528.29     67.39 o
  -2  16   9       95.25       47.70     45.54 o
  -1  16   9        8.76       29.45     38.33 o
   0  16   9      800.55      750.61    114.50 o
   1  16   9      241.76      228.58     36.83 o
   2  16   9        0.15      -46.61     46.61 o
   3  16   9       84.92       31.09     35.21 o
   4  16   9      630.84      477.41     63.56 o
   5  16   9      143.49       84.10     70.46 o
  -2  17   9      617.17      539.66     98.34 o
 -22   0  10      417.90      407.31     59.84 o
 -20   0  10      304.97      292.67     44.83 o
 -18   0  10     2201.88     2430.85    148.18 o
 -16   0  10      108.00       66.68     36.99 o
 -14   0  10    11295.40    11586.34    331.05 o
 -12   0  10       62.58       24.70     33.22 o
 -10   0  10     6953.88     6995.87    251.11 o
  -8   0  10        6.32       -4.40     21.29 o
  -6   0  10     7270.97     6520.19    326.76 o
  -4   0  10    15681.76    14241.90    629.20 o
  -2   0  10     1981.09     2044.80     50.12 o
   0   0  10    14772.54    15152.77    318.32 o
   2   0  10     1389.70     1280.42     37.29 o
   4   0  10    18671.47    18180.70    405.39 o
   6   0  10     2681.06     2728.08     71.44 o
   8   0  10     4316.86     4296.67    114.96 o
  10   0  10      141.64      197.84     43.24 o
  12   0  10     2887.36     2949.82     75.43 o
  14   0  10     1613.30     1948.34     72.14 o
  16   0  10      300.37      327.54     49.12 o
 -22   1  10      251.63      242.18     61.55 o
 -21   1  10       77.93       64.78     30.21 o
 -20   1  10      194.11      176.72     35.37 o
 -19   1  10     1069.94     1083.40     45.03 o
 -18   1  10      174.95      168.89     23.00 o
 -17   1  10        4.53      -13.29     18.79 o
 -16   1  10      843.84      817.31     39.21 o
 -15   1  10     2331.37     2410.89    114.01 o
 -14   1  10      401.20      402.99     27.75 o
 -13   1  10       56.45       88.57     22.66 o
 -12   1  10     3954.96     3855.25     91.26 o
 -11   1  10     2891.41     2867.29     79.50 o
 -10   1  10       52.84       36.40     13.58 o
  -9   1  10      963.31      922.02     34.54 o
  -8   1  10     7443.77     7226.60    159.93 o
  -7   1  10     1617.18     1570.22     44.45 o
  -6   1  10     3310.08     3291.88    106.36 o
  -5   1  10     9894.08     9869.98    207.36 o
  -4   1  10     5968.96     5669.91     91.53 o
  -3   1  10       48.51       48.17      5.16 o
  -2   1  10     8614.36     8793.16    136.07 o
  -1   1  10    11973.44    12016.32    158.31 o
   0   1  10     7589.54     7531.68    101.68 o
   1   1  10      221.50      206.62     10.63 o
   2   1  10    14578.28    14371.96    199.48 o
   3   1  10    11477.84    11379.91    147.69 o
   4   1  10      360.29      323.18     12.90 o
   5   1  10     1759.81     1672.40     33.68 o
   6   1  10     7792.52     7355.36    116.25 o
   7   1  10     2108.80     1973.76     48.05 o
   8   1  10       11.78        5.13     14.65 o
   9   1  10      924.87      902.44     32.31 o
  10   1  10     2811.53     2830.33     70.46 o
  11   1  10      670.96      703.45     33.84 o
  12   1  10      500.92      524.23     19.98 o
  13   1  10      642.01      598.15     22.40 o
  14   1  10      916.15      916.65     38.87 o
  15   1  10      109.71      106.54     27.71 o
  16   1  10      800.44      828.79     46.54 o
  17   1  10      338.68      264.06     54.45 o
 -22   2  10      229.10      139.30     72.21 o
 -21   2  10      516.42      532.86     65.06 o
 -20   2  10      637.42      677.39     39.78 o
 -19   2  10       62.05       60.15     23.10 o
 -18   2  10      248.42      281.11     26.28 o
 -17   2  10     1796.96     1843.42     61.30 o
 -16   2  10     1673.76     1556.43     53.32 o
 -15   2  10     1289.64     1271.72     43.16 o
 -14   2  10      515.06      466.43     22.69 o
 -13   2  10     1586.97     1556.37     40.33 o
 -12   2  10     2247.29     2121.06     55.10 o
 -11   2  10     3021.89     2797.93     69.25 o
 -10   2  10     1163.53     1063.95     30.29 o
  -9   2  10     2278.74     2230.90     48.85 o
  -8   2  10     5947.15     5727.48    106.27 o
  -7   2  10     9786.49     9590.17    182.07 o
  -6   2  10     3637.97     3641.57     95.24 o
  -5   2  10       41.39       38.12      5.76 o
  -4   2  10     1208.31     1247.06     31.42 o
  -3   2  10    11050.21    10716.00    172.54 o
  -2   2  10    10937.20    10498.81    139.06 o
  -1   2  10      167.65      240.47      9.44 o
   0   2  10      198.19      206.80      7.59 o
   1   2  10    12109.71    11885.81    163.60 o
   2   2  10    12903.41    12898.64    166.35 o
   3   2  10     1654.63     1657.21     41.17 o
   4   2  10     2251.72     2283.72     41.53 o
   5   2  10     4431.31     4218.71     68.76 o
   6   2  10     5707.85     5640.58     93.73 o
   7   2  10     2264.60     2205.18     55.50 o
   8   2  10     1831.69     1678.10     52.82 o
   9   2  10      657.96      716.02     27.79 o
  10   2  10      723.78      631.27     21.22 o
  11   2  10     2654.88     2483.77     50.88 o
  12   2  10      806.16      776.02     28.38 o
  13   2  10       11.44        9.33     13.18 o
  14   2  10       79.44       65.83     17.53 o
  15   2  10     1451.65     1515.15     59.39 o
  16   2  10      883.35      990.82     70.28 o
  17   2  10       11.13       49.26     60.63 o
 -22   3  10      313.57      294.62     81.04 o
 -21   3  10      278.52      276.32     45.65 o
 -20   3  10      807.73      775.63     70.14 o
 -19   3  10       65.93       78.30     24.97 o
 -18   3  10     1846.90     1687.93     76.13 o
 -17   3  10      790.63      838.61     66.89 o
 -16   3  10      335.89      314.40     29.51 o
 -15   3  10      389.27      335.64     38.06 o
 -14   3  10     4305.48     4279.79     84.99 o
 -13   3  10     1996.29     1921.45     45.30 o
 -12   3  10      357.59      312.49     24.78 o
 -11   3  10      748.72      744.84     24.74 o
 -10   3  10    11691.00    11378.22    205.81 o
  -9   3  10     4495.55     4556.75    104.47 o
  -8   3  10     1129.59     1173.73     40.11 o
  -7   3  10     3741.93     3773.05     70.92 o
  -6   3  10    18788.82    18208.85    292.89 o
  -5   3  10     5330.29     5056.87     83.61 o
  -4   3  10     2459.26     2410.27     47.41 o
  -3   3  10     3368.92     3247.59     63.66 o
  -2   3  10     4972.81     4744.63     84.53 o
  -1   3  10      644.10      582.32     17.22 o
   0   3  10    12515.92    12821.84    186.63 o
   1   3  10     6978.83     6872.68     98.94 o
   2   3  10      697.06      706.84     17.54 o
   3   3  10      918.12      867.83     21.76 o
   4   3  10     6526.42     6382.47     99.14 o
   5   3  10     2369.33     2387.97     43.15 o
   6   3  10        0.11        5.74      6.47 o
   7   3  10      191.49      195.90     10.93 o
   8   3  10     4866.40     4402.00     72.49 o
   9   3  10      561.52      543.34     18.92 o
  10   3  10      180.60      162.94     14.86 o
  11   3  10      295.29      304.22     22.15 o
  12   3  10     2688.19     2518.77     52.49 o
  13   3  10      757.07      657.04     26.80 o
  14   3  10      268.24      267.87     27.67 o
  15   3  10      184.36      167.68     30.44 o
  16   3  10      255.99      197.10     33.61 o
  17   3  10       18.12       23.90     62.00 o
 -21   4  10       30.06      -26.34     46.20 o
 -20   4  10      430.14      357.58     57.65 o
 -19   4  10      939.02     1055.40     49.60 o
 -18   4  10      215.08      198.23     34.50 o
 -17   4  10      424.10      388.55     47.21 o
 -16   4  10     1191.97     1273.24     46.53 o
 -15   4  10      767.38      761.16     30.78 o
 -14   4  10      372.60      317.36     20.91 o
 -13   4  10     2015.78     2025.46     51.36 o
 -12   4  10     2466.64     2452.06     57.73 o
 -11   4  10      130.77      139.73     13.63 o
 -10   4  10     1029.74      958.41     34.15 o
  -9   4  10     9288.12     9048.18    143.51 o
  -8   4  10     2951.64     2936.52     71.64 o
  -7   4  10     1195.90     1231.64     30.82 o
  -6   4  10     1260.88     1270.06     27.63 o
  -5   4  10    12988.95    12804.20    208.31 o
  -4   4  10     2970.41     2894.94     55.07 o
  -3   4  10       47.57       61.19      9.28 o
  -2   4  10     2526.22     2693.59     68.48 o
  -1   4  10     7227.55     7163.44    131.26 o
   0   4  10        2.59       25.21      9.75 o
   1   4  10     3569.82     3503.93     67.98 o
   2   4  10     2382.35     2526.85     47.73 o
   3   4  10     5431.31     5305.35     94.74 o
   4   4  10     1430.84     1436.79     32.63 o
   5   4  10     1899.04     1982.03     39.31 o
   6   4  10     2140.27     2081.14     40.40 o
   7   4  10     3343.09     3351.60     55.99 o
   8   4  10        7.68       41.45     14.02 o
   9   4  10     4075.34     4114.98     64.14 o
  10   4  10      407.93      396.94     19.33 o
  11   4  10      244.61      211.33     16.76 o
  12   4  10      121.30      102.33     16.82 o
  13   4  10     2677.39     2562.27     52.92 o
  14   4  10      332.58      321.17     32.31 o
  15   4  10        3.39       -8.54     27.36 o
  16   4  10       92.03       70.83     85.34 o
  17   4  10      783.34      694.55     96.82 o
 -21   5  10      463.59      585.41     99.21 o
 -20   5  10       22.17      -11.80     45.12 o
 -19   5  10      282.64      281.52     35.69 o
 -18   5  10       37.53       41.26     21.47 o
 -17   5  10     1056.53     1136.78     39.90 o
 -16   5  10      214.46      234.35     22.36 o
 -15   5  10     1147.73     1191.47     59.40 o
 -14   5  10       20.99       49.05     16.63 o
 -13   5  10     2248.50     2387.25     58.07 o
 -12   5  10      388.15      394.56     18.86 o
 -11   5  10     2137.64     2208.49     47.49 o
 -10   5  10      629.62      717.60     25.18 o
  -9   5  10     1176.43     1237.20     30.78 o
  -8   5  10      562.39      561.73     22.48 o
  -7   5  10     8163.71     8028.38    150.53 o
  -6   5  10      766.84      769.23     24.21 o
  -5   5  10      122.14      111.17     11.59 o
  -4   5  10      216.93      240.03     28.05 o
  -3   5  10    10994.72    11179.68    239.32 o
  -2   5  10      807.44      747.77     27.27 o
  -1   5  10        6.19       29.64      9.46 o
   0   5  10      553.75      612.72     20.90 o
   1   5  10     9686.02     9590.99    145.53 o
   2   5  10     2238.90     2385.47     45.68 o
   3   5  10     2647.59     2772.50     48.17 o
   4   5  10      284.23      302.87     15.09 o
   5   5  10     5961.22     5817.62     99.66 o
   6   5  10      647.75      695.76     23.05 o
   7   5  10     3246.68     3470.12     61.43 o
   8   5  10     1647.39     1666.97     37.29 o
   9   5  10      891.33      884.07     31.23 o
  10   5  10       99.39      106.32     12.78 o
  11   5  10     3754.66     4047.79     88.01 o
  12   5  10      231.77      192.15     18.04 o
  13   5  10       11.22        1.30     16.26 o
  14   5  10      125.49       99.93     21.71 o
  15   5  10     1896.32     1701.87     78.02 o
  16   5  10      168.74      110.68     42.89 o
  17   5  10        3.41      -11.39     69.89 o
 -20   6  10      120.24      148.60     49.31 o
 -19   6  10      186.50      197.56     48.26 o
 -18   6  10      367.39      336.83     35.57 o
 -17   6  10      104.69       93.97     27.38 o
 -16   6  10      753.92      724.17     37.45 o
 -15   6  10     1329.05     1357.62     45.36 o
 -14   6  10      430.74      431.56     24.48 o
 -13   6  10        3.72        7.79     15.36 o
 -12   6  10     1308.48     1231.05     39.56 o
 -11   6  10     1320.21     1310.27     37.45 o
 -10   6  10      141.05      146.54     16.04 o
  -9   6  10      382.63      323.70     20.17 o
  -8   6  10     2754.80     2807.09     69.69 o
  -7   6  10     1534.36     1580.99     44.62 o
  -6   6  10       93.18      106.95     13.35 o
  -5   6  10     3672.14     3679.63     70.62 o
  -4   6  10     4861.14     5033.77    100.41 o
  -3   6  10     1940.31     2005.84     71.36 o
  -2   6  10      263.62      294.40     22.66 o
  -1   6  10     1962.77     1925.03     47.20 o
   0   6  10     3259.73     3263.04     55.11 o
   1   6  10      947.01      919.29     22.89 o
   2   6  10     1400.85     1411.32     36.48 o
   3   6  10     6490.23     6348.25     98.09 o
   4   6  10     1923.45     1942.12     38.58 o
   5   6  10       17.26       38.19     12.44 o
   6   6  10     1206.34     1361.01     39.02 o
   7   6  10     4725.79     4457.95     87.37 o
   8   6  10     1119.21     1138.14     32.91 o
   9   6  10      945.75     1016.99     34.85 o
  10   6  10     1703.21     1603.22     36.18 o
  11   6  10      933.71      888.92     29.63 o
  12   6  10       18.36       22.02     15.43 o
  13   6  10      512.82      551.10     32.24 o
  14   6  10      950.90      962.80     56.47 o
  15   6  10      296.52      303.74     53.32 o
  16   6  10        8.87       31.41     55.67 o
 -20   7  10       26.75       18.67     44.69 o
 -19   7  10      750.72      854.06    100.84 o
 -18   7  10      327.26      247.21     75.09 o
 -17   7  10      278.29      224.25     30.28 o
 -16   7  10        4.62       33.89     21.22 o
 -15   7  10     2402.55     2466.33     67.89 o
 -14   7  10      743.91      726.41     37.46 o
 -13   7  10     1394.94     1391.55     44.34 o
 -12   7  10       62.00       95.47     19.84 o
 -11   7  10     2523.40     2549.37     95.43 o
 -10   7  10     1673.48     1641.43     47.40 o
  -9   7  10     3835.37     3864.50     84.54 o
  -8   7  10      524.37      546.46     23.78 o
  -7   7  10        1.99        5.76     13.71 o
  -6   7  10      363.23      373.39     27.67 o
  -5   7  10     8901.36     8741.04    150.25 o
  -4   7  10     2105.75     2211.25     58.89 o
  -3   7  10        0.83       -0.90     18.01 o
  -2   7  10      514.30      499.20     32.18 o
  -1   7  10     7139.17     7328.22    152.59 o
   0   7  10     2437.40     2436.23     54.55 o
   1   7  10     2178.94     2320.92     40.27 o
   2   7  10       25.00       42.00     10.52 o
   3   7  10     2471.30     2487.58     47.48 o
   4   7  10     1024.53     1021.11     25.14 o
   5   7  10     1179.19     1241.96     31.88 o
   6   7  10      125.43      171.45     19.98 o
   7   7  10     2652.13     2729.10     65.04 o
   8   7  10     1375.37     1482.35     41.53 o
   9   7  10     2652.77     2624.68     57.93 o
  10   7  10      120.10      128.24     17.35 o
  11   7  10       13.56        3.35     15.56 o
  12   7  10      479.58      514.13     26.67 o
  13   7  10     1375.64     1350.33     55.89 o
  14   7  10       18.70       28.96     36.61 o
  15   7  10       12.40      -37.78     43.73 o
 -19   8  10        3.15       12.33     57.23 o
 -18   8  10      503.41      428.32     89.53 o
 -17   8  10     1150.54     1233.15     71.30 o
 -16   8  10        0.34      -23.06     23.06 o
 -15   8  10     1050.86      983.84     50.51 o
 -14   8  10     1432.21     1548.96     51.25 o
 -13   8  10     2198.51     2277.90     89.95 o
 -12   8  10        1.73       -1.33     18.80 o
 -11   8  10     2427.95     2405.68     67.95 o
 -10   8  10     1760.43     1733.47     51.88 o
  -9   8  10     4423.61     4177.67     81.50 o
  -8   8  10        8.62       14.77     13.39 o
  -7   8  10     4961.24     4922.48     96.29 o
  -6   8  10     2051.32     2095.15     53.39 o
  -5   8  10        0.47       18.34     10.37 o
  -4   8  10     2646.93     2515.25     81.18 o
  -3   8  10     6709.84     7055.42    165.47 o
  -2   8  10     2564.31     2310.00     86.63 o
  -1   8  10        4.87       -7.59     11.08 o
   0   8  10     1064.09     1202.84     32.30 o
   1   8  10     6806.61     7033.55     99.64 o
   2   8  10      306.65      329.10     15.57 o
   3   8  10     1103.04     1091.51     22.64 o
   4   8  10      541.82      556.37     17.62 o
   5   8  10     3254.13     3354.13     60.37 o
   6   8  10      198.64      174.99     16.06 o
   7   8  10     2737.71     2899.41     68.79 o
   8   8  10     2522.79     2570.27     60.92 o
   9   8  10      869.00      910.08     33.74 o
  10   8  10       36.56       23.25     16.67 o
  11   8  10     1095.94     1160.67     37.31 o
  12   8  10      312.34      323.67     23.03 o
  13   8  10       11.06      -27.44     35.47 o
  14   8  10      259.81      219.36     75.18 o
 -18   9  10      116.04      142.58     73.19 o
 -17   9  10      122.52       70.75     79.11 o
 -16   9  10     1010.97     1055.26     51.52 o
 -15   9  10      141.12      129.01     19.90 o
 -14   9  10      298.56      257.32     23.30 o
 -13   9  10      668.09      633.08     33.68 o
 -12   9  10     2162.21     2141.62     65.53 o
 -11   9  10      209.86      187.79     22.77 o
 -10   9  10     1619.40     1582.40     49.04 o
  -9   9  10     1243.38     1258.00     41.46 o
  -8   9  10     3921.97     3724.13     86.18 o
  -7   9  10       25.58       36.46     15.96 o
  -6   9  10     2465.01     2324.57     62.54 o
  -5   9  10     1182.27     1318.96     51.04 o
  -4   9  10     1219.02     1143.76     45.08 o
  -3   9  10       64.20       17.30     23.31 o
  -2   9  10     3885.92     3916.98     97.91 o
  -1   9  10     1461.90     1453.60     49.72 o
   0   9  10     1443.78     1338.84     42.38 o
   1   9  10      250.74      267.72     17.06 o
   2   9  10     5518.34     5603.87     88.39 o
   3   9  10       95.15       91.67     11.17 o
   4   9  10      461.34      480.14     18.55 o
   5   9  10     1397.92     1420.15     33.26 o
   6   9  10     2192.30     2364.33     54.06 o
   7   9  10       51.90       40.52     18.27 o
   8   9  10     1324.87     1387.23     48.37 o
   9   9  10      796.66      851.50     37.99 o
  10   9  10     1757.02     1885.99     66.67 o
  11   9  10        1.74       -4.55     18.58 o
  12   9  10      416.40      402.19     45.06 o
  13   9  10       46.54       11.00     59.17 o
  14   9  10      383.66      385.65     83.07 o
 -17  10  10       42.10      -23.63     44.60 o
 -16  10  10       41.60       46.54     71.36 o
 -15  10  10        9.53      -15.95     22.82 o
 -14  10  10      513.39      464.30     30.72 o
 -13  10  10      250.34      188.41     24.01 o
 -12  10  10       30.80        5.02     21.88 o
 -11  10  10        5.21       -9.17     21.47 o
 -10  10  10     2844.41     2921.73     74.12 o
  -9  10  10      660.15      627.71     29.66 o
  -8  10  10      353.36      352.13     27.78 o
  -7  10  10        0.03       11.53     21.52 o
  -6  10  10     2208.42     2034.79     50.85 o
  -5  10  10      685.51      648.52     34.33 o
  -4  10  10     1159.29     1160.08     58.81 o
  -3  10  10      478.57      452.48     25.89 o
  -2  10  10     1266.39     1303.59     53.21 o
  -1  10  10      486.70      453.48     30.19 o
   0  10  10     2674.61     2722.28     69.48 o
   1  10  10      543.16      591.77     24.23 o
   2  10  10      503.60      524.90     21.79 o
   3  10  10      164.01      168.54     15.66 o
   4  10  10     1319.17     1351.90     34.76 o
   5  10  10      375.05      374.25     19.52 o
   6  10  10       17.58       31.85     14.61 o
   7  10  10        8.21       31.15     16.66 o
   8  10  10     1971.68     2003.20     59.66 o
   9  10  10      731.66      692.65     35.77 o
  10  10  10      143.96      134.98     26.19 o
  11  10  10        7.23      -20.23     20.23 o
  12  10  10      561.51      575.72     89.90 o
  13  10  10      452.99      379.49     82.03 o
 -16  11  10        6.61      -56.63     58.80 o
 -15  11  10      187.11      132.76     34.10 o
 -14  11  10      399.34      379.63     35.44 o
 -13  11  10       68.91       52.12     25.56 o
 -12  11  10      126.18       92.78     20.61 o
 -11  11  10      275.84      207.89     23.67 o
 -10  11  10     1307.99     1154.00     47.49 o
  -9  11  10      297.67      299.80     28.49 o
  -8  11  10     1019.15     1017.43     47.16 o
  -7  11  10      278.82      275.52     20.67 o
  -6  11  10      700.48      662.79     35.45 o
  -5  11  10      936.43      836.63     42.92 o
  -4  11  10     2410.56     2333.42     85.92 o
  -3  11  10      251.23      282.74     29.80 o
  -2  11  10        2.21       10.45     18.89 o
  -1  11  10      865.55      889.29     44.59 o
   0  11  10     2549.02     2570.22     91.27 o
   1  11  10        7.29       60.94     19.33 o
   2  11  10       54.38       66.61     12.90 o
   3  11  10      499.06      499.46     20.41 o
   4  11  10      817.23      791.72     25.67 o
   5  11  10       62.67       52.20     16.58 o
   6  11  10      602.02      612.48     25.86 o
   7  11  10      757.34      762.69     28.63 o
   8  11  10      600.00      642.35     38.08 o
   9  11  10       38.22       36.63     22.84 o
  10  11  10      648.76      684.31     71.96 o
  11  11  10      240.69      271.07     68.93 o
  13  11  10       85.62       22.73     62.53 o
 -15  12  10      352.11      262.64     53.84 o
 -14  12  10       46.05       33.82     36.38 o
 -13  12  10       44.35        5.11     27.82 o
 -12  12  10      958.05     1000.48     49.22 o
 -11  12  10      106.60       85.84     21.70 o
 -10  12  10       16.30       10.16     19.13 o
  -9  12  10      372.11      339.12     30.36 o
  -8  12  10     2804.45     2869.53     70.77 o
  -7  12  10      159.96      114.56     18.47 o
  -6  12  10     1551.51     1495.64     57.61 o
  -5  12  10      338.37      394.67     46.87 o
  -4  12  10     1694.07     1697.05     85.17 o
  -3  12  10        2.04        0.64     20.90 o
  -2  12  10     2594.09     2674.18     88.48 o
  -1  12  10      200.84      195.02     29.92 o
   0  12  10      893.10      861.19     38.12 o
   1  12  10        8.90      -13.02     13.02 o
   2  12  10     2708.89     2701.82     73.82 o
   3  12  10      510.60      494.42     31.40 o
   4  12  10       26.93       41.36     15.00 o
   5  12  10       34.06       43.38     18.58 o
   6  12  10     1966.67     2112.13     65.10 o
   7  12  10       81.52       61.17     20.49 o
   8  12  10       86.27       65.61     20.92 o
   9  12  10        9.44       -8.36     23.53 o
  11  12  10        1.01      -30.91     64.93 o
 -14  13  10     1384.88     1311.81    142.13 o
 -13  13  10      473.69      392.37     60.21 o
 -12  13  10       83.27       13.53     42.37 o
 -11  13  10      832.42      791.66     63.43 o
 -10  13  10     1091.28      995.11     55.04 o
  -9  13  10       65.94       49.08     27.53 o
  -8  13  10      635.62      566.00     38.57 o
  -7  13  10     1702.78     1830.88     78.59 o
  -6  13  10      953.73      951.07     57.83 o
  -5  13  10       98.78      117.40     36.65 o
  -4  13  10     1072.15     1028.71     68.37 o
  -3  13  10      746.28      788.22     44.28 o
  -2  13  10      251.85      233.40     27.53 o
  -1  13  10      335.14      350.61     21.29 o
   0  13  10     1412.23     1339.81     43.21 o
   1  13  10      978.48      979.28     39.16 o
   2  13  10       10.43      -20.67     21.05 o
   3  13  10     1508.23     1461.33     47.42 o
   4  13  10     1243.12     1294.08     44.65 o
   5  13  10      212.04      270.50     25.19 o
   6  13  10        5.68      -24.32     24.32 o
   7  13  10      363.82      327.41     27.97 o
   8  13  10      324.29      266.19     39.20 o
   9  13  10        0.05      -36.75     46.72 o
 -13  14  10      693.36      711.18    113.16 o
 -12  14  10      173.58      186.35     81.28 o
 -11  14  10       35.09       12.28     71.19 o
 -10  14  10      151.27      146.32     38.41 o
  -8  14  10       53.25       67.61     32.46 o
  -7  14  10        6.28       -2.26     31.30 o
  -6  14  10      511.29      525.67     64.22 o
  -5  14  10     1537.60     1475.79     84.10 o
  -4  14  10       38.46       14.09     32.46 o
  -3  14  10      270.85      255.30     35.51 o
  -2  14  10      338.93      327.51     36.18 o
  -1  14  10      682.35      585.46     41.20 o
   0  14  10      133.25       78.68     23.32 o
   1  14  10      626.55      594.94     52.42 o
   2  14  10       58.35       89.80     22.66 o
   3  14  10      591.56      645.08     34.79 o
   4  14  10      519.96      517.64     42.34 o
   5  14  10      868.19      830.97     49.18 o
   6  14  10        0.20       19.62     30.81 o
   7  14  10      138.09      126.76     30.67 o
   8  14  10      135.17      151.00     69.40 o
 -10  15  10       73.83      171.42     64.69 o
  -9  15  10      156.05      125.85     47.16 o
  -8  15  10      101.34       78.33     58.14 o
  -6  15  10      206.30      156.40     76.24 o
  -5  15  10       57.35       74.55     84.46 o
  -3  15  10      296.41      287.81     57.65 o
  -2  15  10      378.78      333.03     45.19 o
  -1  15  10        5.09       37.68     33.04 o
   0  15  10        9.17       21.17     28.96 o
   1  15  10      610.90      642.40     39.46 o
   2  15  10      506.53      496.75     40.24 o
   3  15  10        1.81       -5.10     29.43 o
   4  15  10       32.36       62.19     31.06 o
   5  15  10      404.88      439.36     50.54 o
   6  15  10      264.40      265.52     45.62 o
  -7  16  10      531.48      369.21     84.45 o
  -6  16  10        0.03      -23.78     63.19 o
  -5  16  10        5.35      -12.05     43.91 o
  -4  16  10       18.17      -12.09     43.38 o
  -3  16  10      487.83      425.79     93.18 o
  -2  16  10       10.31      -50.86     61.74 o
  -1  16  10      100.55      -21.91     58.24 o
   3  16  10      186.75      139.82     68.63 o
 -21   0  11     1418.78     1365.99     78.53 o
 -19   0  11       11.56      -20.53     33.29 o
 -17   0  11     4755.27     4736.27    424.16 o
 -15   0  11     1519.93     1339.86     92.20 o
 -13   0  11     6903.51     6802.79    256.16 o
 -11   0  11     3626.79     3315.28    180.48 o
  -9   0  11     7482.06     7132.83    368.53 o
  -7   0  11     6509.46     6277.01    322.32 o
  -5   0  11      187.74      131.74     24.23 o
  -3   0  11    25949.72    26196.34    524.56 o
  -1   0  11       57.59       44.77      7.52 o
   1   0  11    19743.90    19252.91    439.36 o
   3   0  11     2997.37     3069.72     71.01 o
   5   0  11     5386.12     4934.52    117.80 o
   7   0  11     6830.60     6482.39    138.20 o
   9   0  11     3980.58     3813.12    101.98 o
  11   0  11     3151.43     3413.98     98.39 o
  13   0  11      374.69      384.44     35.68 o
  15   0  11     2329.35     2306.79     93.43 o
 -21   1  11        0.26      -22.77     28.76 o
 -20   1  11      703.84      696.01     43.97 o
 -19   1  11     1226.97     1251.46     62.14 o
 -18   1  11        2.70      -12.52     24.93 o
 -17   1  11       81.12       67.41     24.69 o
 -16   1  11      901.34      931.61     39.25 o
 -15   1  11     2643.59     2783.67     76.14 o
 -14   1  11      322.67      333.86     30.17 o
 -13   1  11     3944.08     3943.54     97.33 o
 -12   1  11     1635.81     1631.34     48.66 o
 -11   1  11     1360.19     1250.08     45.31 o
 -10   1  11      983.09      937.32     36.05 o
  -9   1  11     3340.84     3244.24     82.23 o
  -8   1  11     3817.50     3738.37     90.23 o
  -7   1  11     2149.51     2062.46     78.05 o
  -6   1  11     2955.07     2863.40     79.36 o
  -5   1  11    11711.74    11371.86    271.37 o
  -4   1  11      771.29      713.44     16.25 o
  -3   1  11      599.29      613.73     15.56 o
  -2   1  11     5539.06     5536.52     89.55 o
  -1   1  11    12278.94    12428.52    171.70 o
   0   1  11       39.61       35.82      6.04 o
   1   1  11      664.66      668.93     19.62 o
   2   1  11     3692.30     3593.85     59.74 o
   3   1  11     4563.08     4495.29     67.52 o
   4   1  11      684.58      686.03     20.30 o
   5   1  11     4378.17     4245.05     63.28 o
   6   1  11     2482.10     2363.71     49.73 o
   7   1  11       54.10       48.43     11.01 o
   8   1  11     1151.77     1091.81     32.75 o
   9   1  11     2192.04     2267.57     50.15 o
  10   1  11     2498.95     2479.73     57.87 o
  11   1  11      507.68      428.00     25.35 o
  12   1  11      422.30      427.76     32.62 o
  13   1  11     1489.26     1590.36     56.33 o
  14   1  11      329.83      415.05     33.98 o
  15   1  11       60.16       54.49     21.98 o
  16   1  11      324.16      359.85     33.35 o
  17   1  11      280.85      181.27     76.99 o
 -21   2  11      104.10      111.62     38.38 o
 -20   2  11       82.97       43.96     30.01 o
 -19   2  11      436.72      430.58     36.20 o
 -18   2  11      820.70      863.45     68.01 o
 -17   2  11      120.32       73.35     30.61 o
 -16   2  11      401.97      313.62     30.80 o
 -15   2  11     1659.10     1685.54     55.43 o
 -14   2  11     1946.34     2029.17     60.36 o
 -13   2  11      894.18      834.17     35.36 o
 -12   2  11      592.60      578.08     28.24 o
 -11   2  11     1732.77     1695.05     48.43 o
 -10   2  11     1562.19     1517.61     43.39 o
  -9   2  11     1055.97     1021.67     32.52 o
  -8   2  11      934.99      934.29     33.19 o
  -7   2  11     2102.70     1806.00     51.34 o
  -6   2  11     5104.20     4795.90     84.00 o
  -5   2  11     2359.53     2190.97     53.18 o
  -4   2  11     4096.32     3828.12     84.71 o
  -3   2  11      829.98      855.95     19.03 o
  -2   2  11     1847.57     1617.39     27.25 o
  -1   2  11     7629.03     7853.32    106.57 o
   0   2  11     5429.39     5311.79     68.09 o
   1   2  11      302.53      346.67     10.91 o
   2   2  11     2384.74     2312.60     46.21 o
   3   2  11     2858.07     2951.21     55.08 o
   4   2  11     4512.67     4438.57     71.23 o
   5   2  11     1481.82     1478.11     34.39 o
   6   2  11        6.98       24.14     10.99 o
   7   2  11     1678.99     1609.85     37.95 o
   8   2  11     1258.78     1218.30     37.38 o
   9   2  11      338.42      331.59     22.51 o
  10   2  11      200.04      201.26     21.62 o
  11   2  11     1605.82     1669.85     49.55 o
  12   2  11     1422.08     1422.24     44.58 o
  13   2  11      462.93      494.38     32.10 o
  14   2  11      397.02      352.55     31.24 o
  15   2  11      104.22       70.65     27.30 o
  16   2  11      206.09      175.38     31.95 o
  17   2  11      487.55      514.22     89.56 o
 -21   3  11      427.88      326.39     60.11 o
 -20   3  11        7.37       27.32     32.33 o
 -19   3  11       47.67       13.29     28.70 o
 -18   3  11      258.91      260.98     38.91 o
 -17   3  11     1123.59     1160.18     50.90 o
 -16   3  11       20.45       23.64     15.89 o
 -15   3  11      222.12      224.21     25.47 o
 -14   3  11      339.51      350.33     20.00 o
 -13   3  11      780.74      757.56     29.02 o
 -12   3  11        3.32       12.25     12.42 o
 -11   3  11     2367.46     2223.38     52.11 o
 -10   3  11     1600.53     1553.09     42.77 o
  -9   3  11      818.81      794.34     25.00 o
  -8   3  11     4135.64     4254.81     86.16 o
  -7   3  11     7948.73     7790.86    124.13 o
  -6   3  11      627.85      654.24     26.62 o
  -5   3  11       74.14       60.24      8.66 o
  -4   3  11     4105.20     4410.99     95.01 o
  -3   3  11     7870.21     7498.53    135.53 o
  -2   3  11      327.67      251.35     13.09 o
  -1   3  11      151.83      152.91      9.19 o
   0   3  11     4881.68     4899.42     67.50 o
   1   3  11    13393.11    13200.44    183.73 o
   2   3  11       68.37       84.92      7.01 o
   3   3  11     2069.03     2010.66     50.67 o
   4   3  11     5869.20     5597.89    109.24 o
   5   3  11     2805.16     2717.45     52.14 o
   6   3  11      670.80      623.87     24.45 o
   7   3  11     2553.45     2598.40     57.56 o
   8   3  11     1084.51     1154.21     46.51 o
   9   3  11      551.50      599.96     26.26 o
  10   3  11     1084.27     1073.11     36.81 o
  11   3  11     1795.19     1770.79     51.87 o
  12   3  11       11.56       17.34     11.54 o
  13   3  11      106.58      109.16     24.51 o
  14   3  11      819.75      783.02     54.71 o
  15   3  11      991.05     1032.40     69.64 o
  16   3  11        3.34      -16.07     34.45 o
  17   3  11       10.30      -12.20     54.82 o
 -21   4  11        1.18      -51.21     62.15 o
 -20   4  11      381.13      402.58     63.97 o
 -19   4  11       42.32       77.66     34.04 o
 -18   4  11     1185.60     1170.59     68.31 o
 -17   4  11        6.60       -6.69     19.83 o
 -16   4  11     2310.60     2326.47     61.72 o
 -15   4  11      110.17      102.70     16.34 o
 -14   4  11      408.39      394.23     20.15 o
 -13   4  11      409.10      370.36     19.41 o
 -12   4  11     4753.30     4842.37    134.04 o
 -11   4  11      186.57      190.61     18.55 o
 -10   4  11       16.89       17.90     12.61 o
  -9   4  11      893.39      945.44     32.73 o
  -8   4  11    13183.45    13459.11    224.80 o
  -7   4  11      111.27      135.68     16.46 o
  -6   4  11     1167.99     1217.58     28.90 o
  -5   4  11     2294.80     2292.75     41.42 o
  -4   4  11    10290.05    10057.11    197.19 o
  -3   4  11      303.57      289.58     19.05 o
  -2   4  11     1971.17     2070.26     51.67 o
  -1   4  11     1299.82     1390.39     34.65 o
   0   4  11     6447.67     6511.32    106.88 o
   1   4  11       96.09       96.06     10.40 o
   2   4  11     7503.87     7467.86    116.37 o
   3   4  11     1234.79     1225.49     29.38 o
   4   4  11     1391.69     1258.56     29.78 o
   5   4  11      916.12      935.34     24.79 o
   6   4  11     6509.04     6376.70    103.71 o
   7   4  11     1181.00     1174.86     32.32 o
   8   4  11       73.73      101.25     12.84 o
   9   4  11     1284.37     1278.50     33.94 o
  10   4  11     3007.36     2867.93     54.71 o
  11   4  11       10.09        7.52     10.99 o
  12   4  11      658.82      591.96     25.39 o
  13   4  11      442.72      421.75     29.31 o
  14   4  11     1316.57     1305.53     60.33 o
  15   4  11        1.36        0.92     37.08 o
  16   4  11      400.91      427.06     57.74 o
 -20   5  11      541.98      511.07     64.75 o
 -19   5  11      411.41      359.68     55.08 o
 -18   5  11     1124.36     1102.47     64.84 o
 -17   5  11       38.23       86.86     26.81 o
 -16   5  11     1006.01     1029.43     35.05 o
 -15   5  11      694.12      717.30     34.74 o
 -14   5  11     5175.94     5231.24     95.60 o
 -13   5  11      153.98      186.69     17.87 o
 -12   5  11      568.69      570.69     22.59 o
 -11   5  11      698.40      681.14     25.74 o
 -10   5  11     6017.59     5917.61    106.36 o
  -9   5  11       54.98       69.68     13.24 o
  -8   5  11      408.13      388.92     16.29 o
  -7   5  11     1136.07     1017.47     28.00 o
  -6   5  11    13559.30    13589.89    224.95 o
  -5   5  11      447.39      480.11     33.25 o
  -4   5  11     2422.03     2416.65     54.09 o
  -3   5  11     1286.13     1259.00     32.07 o
  -2   5  11     6589.38     6924.55    155.61 o
  -1   5  11     2707.37     2733.55     51.27 o
   0   5  11     6906.27     6754.11    104.87 o
   1   5  11        7.12        2.01      7.72 o
   2   5  11      812.74      842.88     25.39 o
   3   5  11      516.95      561.55     18.35 o
   4   5  11    12136.64    11594.38    185.16 o
   5   5  11      984.48      977.22     27.46 o
   6   5  11      982.18      942.81     32.81 o
   7   5  11      494.49      443.61     18.58 o
   8   5  11     5204.65     5270.99     82.02 o
   9   5  11      176.51      137.43     11.97 o
  10   5  11      131.90      114.03     17.99 o
  11   5  11      223.63      225.76     18.00 o
  12   5  11     2005.11     2009.89     52.28 o
  13   5  11      222.45      148.76     25.56 o
  14   5  11      417.70      383.64     38.89 o
 -20   6  11      432.32      350.32     81.34 o
 -19   6  11      189.13      182.23     48.89 o
 -18   6  11        0.14      -36.36     38.38 o
 -17   6  11     1536.79     1594.65     68.04 o
 -16   6  11     1001.45     1049.91     35.86 o
 -15   6  11      254.69      271.16     21.88 o
 -14   6  11        6.03        4.68     15.61 o
 -13   6  11     3420.02     3430.26     87.69 o
 -12   6  11     3021.61     3155.20     63.49 o
 -11   6  11      384.95      416.86     22.40 o
 -10   6  11      151.71      143.91     15.65 o
  -9   6  11     1692.43     1729.71     43.74 o
  -8   6  11     2340.37     2250.14     51.85 o
  -7   6  11      138.95      158.69     18.42 o
  -6   6  11     4171.13     3946.57     76.47 o
  -5   6  11     5076.99     5220.13    104.25 o
  -4   6  11     1150.97     1291.47     40.54 o
  -3   6  11     3439.55     3721.09    105.06 o
  -2   6  11     5440.04     5717.06    130.49 o
  -1   6  11     1775.23     1827.34     42.04 o
   0   6  11        1.86        8.47     10.01 o
   1   6  11     4666.19     4740.73     80.02 o
   2   6  11     2233.45     2314.48     49.89 o
   3   6  11     1424.60     1399.24     33.33 o
   4   6  11        1.57       31.67     10.36 o
   5   6  11     4848.22     4892.06     86.99 o
   6   6  11     5263.27     5352.19    100.29 o
   7   6  11     1249.03     1302.76     37.96 o
   8   6  11      485.83      519.49     21.68 o
   9   6  11     1613.38     1623.74     47.12 o
  10   6  11      559.01      627.17     23.58 o
  11   6  11       12.32       18.33     14.72 o
  12   6  11      816.67      773.58     36.52 o
  13   6  11      903.35      924.05     44.58 o
  14   6  11       62.23       15.19     75.79 o
 -20   7  11       46.86       12.18     52.84 o
 -19   7  11      125.88       34.19     40.88 o
 -18   7  11       44.35       60.49     40.89 o
 -17   7  11      187.10      154.97     32.32 o
 -16   7  11      651.82      678.70     35.93 o
 -15   7  11      465.46      462.56     26.43 o
 -14   7  11      407.20      388.88     30.62 o
 -13   7  11      436.03      424.80     22.38 o
 -12   7  11     1690.96     1760.24     48.48 o
 -11   7  11      819.43      874.31     51.77 o
 -10   7  11      430.35      400.44     22.70 o
  -9   7  11      173.25      134.23     15.37 o
  -8   7  11     1905.28     1863.50     50.32 o
  -7   7  11     1246.89     1181.38     34.22 o
  -6   7  11      115.60      117.71     16.04 o
  -5   7  11      137.59      168.97     16.66 o
  -4   7  11     4095.57     4269.01     95.95 o
  -3   7  11     2956.65     2927.16     90.10 o
  -2   7  11      407.75      524.40     36.34 o
  -1   7  11      221.69      255.58     19.86 o
   0   7  11     1699.96     1765.23     52.19 o
   1   7  11     1547.60     1611.34     31.10 o
   2   7  11     2577.26     2744.83     47.73 o
   3   7  11      307.41      285.58     15.90 o
   4   7  11     1431.79     1507.21     33.29 o
   5   7  11      386.90      374.41     18.91 o
   6   7  11     7388.13     7472.57    127.81 o
   7   7  11      781.16      841.18     31.84 o
   8   7  11       25.76       41.99     15.89 o
   9   7  11      297.75      288.33     20.02 o
  10   7  11     1823.09     1868.28     46.64 o
  11   7  11      619.35      676.59     33.85 o
  12   7  11       35.72       25.15     22.73 o
  13   7  11       36.97       46.75     35.24 o
  14   7  11      857.28      815.30    104.65 o
 -19   8  11        5.80      -66.94     66.94 o
 -18   8  11      255.76      236.48     68.65 o
 -16   8  11       11.55       -8.37     23.44 o
 -15   8  11      109.47       94.43     18.31 o
 -14   8  11      500.34      546.67     28.03 o
 -13   8  11      346.67      405.39     28.57 o
 -12   8  11       52.31       25.92     17.84 o
 -11   8  11      632.54      603.15     29.67 o
 -10   8  11     1270.71     1290.91     38.33 o
  -9   8  11       19.61       44.22     16.78 o
  -8   8  11       10.89        8.38     15.14 o
  -7   8  11     1058.72     1021.92     32.49 o
  -6   8  11     2142.74     2052.59     48.13 o
  -5   8  11        1.54       -5.90     16.51 o
  -4   8  11     1002.82      910.07     35.20 o
  -3   8  11     1034.74      984.48     43.63 o
  -2   8  11      589.59      563.14     37.41 o
  -1   8  11      453.25      441.33     27.61 o
   0   8  11     1822.31     1835.08     41.69 o
   1   8  11     1414.68     1363.58     29.32 o
   2   8  11      756.87      748.58     21.95 o
   3   8  11      475.71      468.41     19.41 o
   4   8  11     1313.28     1304.00     30.90 o
   5   8  11     1465.58     1422.71     38.90 o
   6   8  11      997.48      989.72     31.24 o
   7   8  11     1249.84     1275.39     36.69 o
   8   8  11     1578.04     1738.83     47.14 o
   9   8  11      107.84       95.22     19.77 o
  10   8  11       91.03       92.50     17.29 o
  11   8  11      523.96      482.92     30.67 o
  12   8  11      926.07     1064.41     61.66 o
  13   8  11       65.95       22.03     53.44 o
  14   8  11      235.21      246.44     75.94 o
 -17   9  11        0.56      -37.57     37.57 o
 -16   9  11       26.43       22.63     39.61 o
 -15   9  11     1092.33     1163.00     55.36 o
 -14   9  11       83.13       66.47     20.34 o
 -13   9  11      410.89      373.80     27.44 o
 -12   9  11       70.78       48.21     19.73 o
 -11   9  11     2783.46     2779.57     63.26 o
 -10   9  11      235.69      237.42     21.06 o
  -9   9  11     3443.34     3453.66     85.57 o
  -8   9  11       13.07       46.93     17.50 o
  -7   9  11     1917.32     1853.87     48.19 o
  -6   9  11      513.89      536.90     48.08 o
  -5   9  11     3593.64     3707.05     90.75 o
  -4   9  11       72.96       55.73     24.44 o
  -3   9  11      252.62      160.73     28.19 o
  -2   9  11        2.76        8.43     27.20 o
  -1   9  11     6263.90     6240.90    172.27 o
   0   9  11      160.80      217.95     19.32 o
   1   9  11      141.79      153.49     13.68 o
   2   9  11       91.19       88.32     12.28 o
   3   9  11     2522.22     2658.69     49.46 o
   4   9  11      431.78      420.89     24.38 o
   5   9  11      353.85      354.31     23.20 o
   6   9  11       14.79       30.30     12.31 o
   7   9  11     1020.06     1114.28     35.04 o
   8   9  11      354.97      365.53     23.91 o
   9   9  11     1510.51     1557.31     43.75 o
  10   9  11      245.53      248.57     20.75 o
  11   9  11      470.69      479.12     34.34 o
  12   9  11       87.03       83.66     65.42 o
  13   9  11      739.06      713.64     98.38 o
 -16  10  11        8.35       20.64     44.78 o
 -15  10  11      307.51      291.41     34.21 o
 -14  10  11      490.05      431.68     28.47 o
 -13  10  11      492.74      469.86     28.41 o
 -12  10  11      660.71      624.74     31.84 o
 -11  10  11     1445.16     1497.08     49.10 o
 -10  10  11      811.06      783.61     32.24 o
  -9  10  11      822.23      769.04     35.66 o
  -8  10  11     3007.60     3185.19     98.39 o
  -7  10  11     3637.37     3522.92     96.01 o
  -6  10  11      133.28      126.29     25.49 o
  -5  10  11        1.70       -4.89     20.72 o
  -4  10  11     2267.33     2481.36    101.39 o
  -3  10  11     2865.90     2954.36    104.14 o
  -2  10  11       12.65       14.37     11.82 o
  -1  10  11      330.92      268.89     19.75 o
   0  10  11     2866.16     2938.44     55.65 o
   1  10  11     3823.11     3852.08     66.12 o
   2  10  11      385.02      397.00     23.98 o
   3  10  11      298.69      256.31     16.09 o
   4  10  11      349.62      361.43     16.83 o
   5  10  11     1175.29     1200.77     28.86 o
   6  10  11      936.52      909.64     29.72 o
   7  10  11     1142.05     1185.49     33.77 o
   8  10  11       56.23       66.07     18.76 o
   9  10  11      162.89      163.42     23.29 o
  10  10  11      746.09      702.24     52.03 o
  11  10  11      586.44      526.61     62.57 o
  12  10  11       20.82       31.89     61.66 o
 -15  11  11      177.63      247.57     61.38 o
 -14  11  11      251.34      156.11     35.35 o
 -13  11  11      673.35      631.79     35.01 o
 -12  11  11      845.01      777.87     48.98 o
 -11  11  11       83.66       71.02     18.65 o
 -10  11  11     2043.81     2070.57     62.04 o
  -9  11  11     1832.21     1808.84     55.40 o
  -8  11  11      325.81      330.86     25.83 o
  -7  11  11      551.18      573.35     48.47 o
  -6  11  11     2356.00     2390.91     79.02 o
  -5  11  11      723.57      694.11     40.85 o
  -4  11  11        1.68       -2.32     36.93 o
  -3  11  11      657.47      661.45     46.22 o
  -2  11  11     1783.31     1916.47     81.17 o
  -1  11  11      501.86      516.57     27.31 o
   0  11  11      137.45      101.72     18.43 o
   1  11  11     2816.04     2911.99     61.36 o
   2  11  11     3337.15     3398.03     65.65 o
   3  11  11      179.21      171.64     16.26 o
   4  11  11      952.11      887.68     32.87 o
   5  11  11     1350.05     1359.69     35.71 o
   6  11  11      970.42      971.69     34.24 o
   7  11  11       19.28       17.92     17.78 o
   8  11  11      531.04      501.41     30.10 o
   9  11  11      395.35      354.08     28.49 o
  11  11  11      130.26      182.18     62.63 o
 -14  12  11      184.28      177.48     45.52 o
 -13  12  11      237.83      208.40     32.90 o
 -12  12  11        1.16       13.87     34.10 o
 -11  12  11      513.84      478.33     45.95 o
 -10  12  11      110.79       82.94     33.01 o
  -9  12  11      536.27      504.68     35.19 o
  -8  12  11      122.02      131.69     23.26 o
  -7  12  11      392.58      321.61     41.47 o
  -6  12  11      215.61      154.83     35.58 o
  -5  12  11     1504.45     1495.33     66.13 o
  -4  12  11      164.50      205.73     40.68 o
  -3  12  11       15.86      -25.53     33.34 o
  -2  12  11       68.71       48.32     18.71 o
  -1  12  11     1786.73     1892.58     59.19 o
   0  12  11      118.89       66.09     18.52 o
   1  12  11       63.24       21.74     17.78 o
   2  12  11        1.34        8.00     18.69 o
   3  12  11      912.40      977.51     33.93 o
   4  12  11      316.51      327.00     25.04 o
   5  12  11      417.29      417.62     24.16 o
   6  12  11       15.82       40.30     18.85 o
   7  12  11      593.88      598.91     28.93 o
   8  12  11       84.23       40.10     20.58 o
   9  12  11      521.20      259.97     76.14 o
 -13  13  11      157.94      159.18     72.57 o
 -11  13  11        1.46       -6.82     45.08 o
 -10  13  11      392.35      412.38     34.97 o
  -9  13  11      108.03       76.23     31.11 o
  -8  13  11        3.90      -18.13     29.24 o
  -7  13  11      130.95      139.99     38.00 o
  -6  13  11      481.09      515.39     69.95 o
  -5  13  11      250.58      225.82     39.88 o
  -4  13  11      223.17      121.79     38.19 o
  -3  13  11      623.74      637.73     74.35 o
  -2  13  11      505.91      488.53     39.70 o
  -1  13  11      111.44       86.08     28.72 o
   0  13  11      437.07      392.86     35.77 o
   1  13  11      461.84      496.45     31.44 o
   2  13  11       18.68       -7.95     20.75 o
   3  13  11        2.50      -19.42     19.42 o
   4  13  11      780.80      781.43     37.35 o
   5  13  11      608.24      608.24     38.70 o
   6  13  11       10.44      -20.32     23.80 o
   7  13  11      147.09       96.12     27.12 o
   8  13  11      358.24      304.65     53.37 o
 -12  14  11      503.52      587.76    107.03 o
 -11  14  11       22.30      -24.28     77.11 o
 -10  14  11        3.72      -43.65     43.65 o
  -9  14  11      347.37      279.18     50.90 o
  -8  14  11      723.73      674.12     59.13 o
  -7  14  11      167.75      128.53     40.14 o
  -6  14  11       77.06       36.75     35.56 o
  -5  14  11      115.69      157.57     37.90 o
  -4  14  11      785.79      613.45     77.30 o
  -3  14  11      491.35      366.24     46.57 o
  -2  14  11      226.30      207.32     34.65 o
  -1  14  11        1.31        2.02     27.45 o
   0  14  11      293.17      229.89     26.65 o
   1  14  11      348.92      280.53     25.52 o
   2  14  11      379.30      341.86     31.56 o
   3  14  11      171.25      168.45     33.95 o
   4  14  11       87.59       97.36     24.32 o
   5  14  11      190.80      155.27     33.42 o
   6  14  11      409.12      311.90     53.85 o
   7  14  11      140.35       37.57     52.40 o
  -7  15  11      631.00      609.31     90.39 o
  -6  15  11       85.81       54.83     42.26 o
  -5  15  11      464.82      442.93     87.55 o
  -4  15  11      464.63      529.92     56.04 o
  -3  15  11      400.45      401.07     62.08 o
  -2  15  11       23.98       26.85     30.32 o
  -1  15  11      562.65      593.35     53.29 o
   0  15  11      435.43      394.09     42.72 o
   1  15  11      102.49       66.38     33.57 o
   2  15  11        6.73       22.89     52.28 o
   3  15  11      623.83      597.01     55.78 o
   4  15  11      199.28      237.17     86.40 o
   5  15  11       11.41      -23.39     51.67 o
  -6  16  11      610.37      579.34    103.15 o
  -5  16  11      302.32      195.60     69.99 o
 -20   0  12      434.92      328.71     52.61 o
 -18   0  12      166.07      179.96     31.99 o
 -16   0  12     1505.63     1701.02     95.35 o
 -14   0  12     5255.69     5389.66    251.72 o
 -12   0  12      639.34      593.08     52.44 o
 -10   0  12     3824.27     3682.19    221.17 o
  -8   0  12      173.62      155.42     22.08 o
  -6   0  12     3475.07     3101.34    124.60 o
  -4   0  12      354.26      328.38     20.27 o
  -2   0  12    11769.39    11865.53    273.67 o
   0   0  12     1615.86     1573.36     45.30 o
   2   0  12     3687.43     3630.48     77.57 o
   4   0  12     5369.85     5250.37    102.92 o
   6   0  12      124.32      169.83     21.00 o
   8   0  12     2530.36     2745.57    120.17 o
  10   0  12      465.76      385.36     32.50 o
  12   0  12     1785.70     2054.12     96.82 o
  14   0  12       33.60       44.37     30.75 o
  16   0  12      764.94      912.41    100.75 o
 -21   1  12      347.27      232.55     42.93 o
 -20   1  12        4.40        5.73     26.44 o
 -19   1  12      467.09      438.08     47.49 o
 -18   1  12      171.34      183.25     25.62 o
 -17   1  12      295.11      314.67     25.91 o
 -16   1  12      246.47      237.07     25.85 o
 -15   1  12     2602.14     2706.06     74.19 o
 -14   1  12     1009.94     1001.94     44.08 o
 -13   1  12      129.88      104.69     21.61 o
 -12   1  12     1426.00     1356.72     47.35 o
 -11   1  12     4712.22     4419.72    121.77 o
 -10   1  12     1789.88     1754.98     53.64 o
  -9   1  12      106.46       77.86     27.03 o
  -8   1  12     2038.66     1991.32     67.30 o
  -7   1  12     3029.10     2916.38     82.41 o
  -6   1  12      968.71      929.51     41.47 o
  -5   1  12     1912.82     1991.04     47.44 o
  -4   1  12     5056.73     4914.64     77.10 o
  -3   1  12     3887.44     3855.69     64.93 o
  -2   1  12       73.36       74.43      7.56 o
  -1   1  12     3698.09     3540.87     57.46 o
   0   1  12     4291.15     4193.19     70.35 o
   1   1  12     1401.30     1362.18     28.39 o
   2   1  12      695.27      722.51     23.20 o
   3   1  12     4545.94     4358.73     69.29 o
   4   1  12     4238.60     4113.26     64.34 o
   5   1  12        0.81       13.92     10.75 o
   6   1  12     2453.91     2271.42     43.35 o
   7   1  12     2489.29     2392.69     46.22 o
   8   1  12     1886.70     1779.44     42.22 o
   9   1  12       14.49       17.02     16.03 o
  10   1  12      971.05     1031.55     36.01 o
  11   1  12      901.69      822.36     30.85 o
  12   1  12      297.35      241.77     22.07 o
  13   1  12      214.83      173.67     21.70 o
  14   1  12      971.66     1137.94     41.70 o
  15   1  12      144.92      188.98     28.77 o
  16   1  12        0.11       10.13     36.26 o
 -21   2  12      409.99      568.76     93.03 o
 -20   2  12       45.58       52.42     63.33 o
 -19   2  12      136.90      130.51     28.34 o
 -18   2  12     1152.09     1238.71     59.45 o
 -17   2  12     2330.64     2283.49     75.52 o
 -16   2  12      834.98      838.57     66.15 o
 -15   2  12      162.63      192.72     25.97 o
 -14   2  12      541.46      552.87     40.06 o
 -13   2  12     3938.65     4009.74     95.11 o
 -12   2  12     5098.86     5205.72    114.36 o
 -11   2  12      131.34       86.97     16.88 o
 -10   2  12       23.73       15.62     12.74 o
  -9   2  12     5082.40     4947.38    116.73 o
  -8   2  12     6523.34     6276.69    140.66 o
  -7   2  12     3090.94     3235.47     74.48 o
  -6   2  12       19.80       50.99      9.40 o
  -5   2  12     4873.94     4851.28     87.23 o
  -4   2  12     7136.02     7159.43    126.33 o
  -3   2  12     6789.75     6740.53     96.74 o
  -2   2  12     2359.25     2429.60     42.14 o
  -1   2  12     1253.80     1268.84     27.40 o
   0   2  12     4598.77     4561.61     61.81 o
   1   2  12    10038.56     9749.57    137.36 o
   2   2  12     3156.05     3144.64     61.79 o
   3   2  12      896.73      815.44     22.64 o
   4   2  12      378.57      321.67     14.98 o
   5   2  12     6263.00     5947.53     92.48 o
   6   2  12     4625.23     4517.18     74.72 o
   7   2  12        0.47       21.30     11.90 o
   8   2  12      347.19      303.97     17.65 o
   9   2  12     2621.05     2570.64     54.19 o
  10   2  12     2313.63     2241.53     58.25 o
  11   2  12      724.93      667.05     32.56 o
  12   2  12        1.19       10.86     23.50 o
  13   2  12     1026.40      967.59     37.82 o
  14   2  12      516.96      376.15     29.76 o
  15   2  12      425.28      395.14     34.42 o
  16   2  12      116.45      111.10     63.41 o
 -21   3  12       53.61       72.10     40.25 o
 -20   3  12     1540.57     1550.96    103.23 o
 -19   3  12      271.34      175.76     36.69 o
 -18   3  12      232.03      273.25     32.66 o
 -17   3  12       99.14       77.13     27.66 o
 -16   3  12     2401.35     2649.82     75.33 o
 -15   3  12     1111.47     1122.33     55.79 o
 -14   3  12     1776.71     1755.85     55.35 o
 -13   3  12      220.14      194.60     35.01 o
 -12   3  12      671.02      640.01     31.17 o
 -11   3  12      162.89      131.91     12.29 o
 -10   3  12     5847.11     5617.99    131.16 o
  -9   3  12     1676.89     1549.35     42.76 o
  -8   3  12     2121.13     2084.24     44.22 o
  -7   3  12     1093.39     1144.57     28.10 o
  -6   3  12    12429.65    13054.93    234.07 o
  -5   3  12     5673.10     5737.75    109.88 o
  -4   3  12      268.20      255.50     12.44 o
  -3   3  12        6.63       30.32     11.70 o
  -2   3  12    11367.94    11411.62    176.86 o
  -1   3  12     1873.32     1831.31     39.34 o
   0   3  12     2646.55     2703.68     45.26 o
   1   3  12       95.07      123.85     14.32 o
   2   3  12     7699.01     7638.55    104.75 o
   3   3  12     7208.85     6804.53    120.44 o
   4   3  12     2497.98     2488.93     54.16 o
   5   3  12      636.15      629.45     23.35 o
   6   3  12     2839.43     2719.60     69.59 o
   7   3  12      352.48      331.36     17.96 o
   8   3  12     2056.02     2024.57     58.54 o
   9   3  12      843.19      792.61     32.15 o
  10   3  12      538.76      404.56     26.31 o
  11   3  12        7.98       -3.25     18.96 o
  12   3  12     1972.47     1864.80     55.02 o
  13   3  12      852.99      791.05     40.40 o
  14   3  12        4.08      -12.29     29.75 o
  15   3  12        0.23      -15.25     29.02 o
  16   3  12      543.75      416.33     86.57 o
 -20   4  12       42.99       17.65     43.06 o
 -19   4  12      579.66      600.52     63.53 o
 -18   4  12      589.95      642.35     39.36 o
 -17   4  12       68.23       67.16     23.57 o
 -16   4  12      249.05      241.98     34.21 o
 -15   4  12     1198.31     1291.37     55.52 o
 -14   4  12      935.70     1021.36     59.36 o
 -13   4  12       33.50       32.37     15.72 o
 -12   4  12      507.32      527.70     24.64 o
 -11   4  12      969.31      995.98     33.23 o
 -10   4  12      172.16      176.80     15.14 o
  -9   4  12     1045.39     1102.37     36.45 o
  -8   4  12     2425.03     2512.02     47.60 o
  -7   4  12     4105.65     3965.64     72.85 o
  -6   4  12     1168.67     1110.34     37.05 o
  -5   4  12     1842.70     1890.96     37.48 o
  -4   4  12     5008.97     5154.30    108.61 o
  -3   4  12     1875.77     1847.31     45.22 o
  -2   4  12      378.10      339.44     17.36 o
  -1   4  12     7751.60     7604.67    129.17 o
   0   4  12      454.72      475.31     17.05 o
   1   4  12        1.20       -1.94      9.59 o
   2   4  12      241.31      229.75     14.53 o
   3   4  12     7132.23     6907.36    102.08 o
   4   4  12     3220.75     3074.47     83.90 o
   5   4  12      138.66      108.60     20.59 o
   6   4  12      796.01      741.84     28.26 o
   7   4  12     2022.30     2049.55     48.94 o
   8   4  12      277.27      199.93     18.46 o
   9   4  12      205.57      187.83     20.53 o
  10   4  12      751.46      721.13     32.34 o
  11   4  12      925.05      909.90     34.65 o
  12   4  12       20.46       -3.63     20.36 o
  13   4  12      669.16      718.44     39.70 o
  14   4  12      462.31      353.49     42.27 o
  15   4  12      286.67      429.12    154.28 o
  16   4  12        3.71       85.69     60.36 o
 -20   5  12       19.92       71.33     60.96 o
 -19   5  12        6.65       39.48     38.87 o
 -18   5  12       72.51       48.50     33.38 o
 -17   5  12      564.57      656.95     39.18 o
 -16   5  12       31.03       47.06     17.86 o
 -15   5  12       22.20        8.17     13.19 o
 -14   5  12       12.81       36.41     11.63 o
 -13   5  12     1431.53     1416.78     37.23 o
 -12   5  12       38.28       23.59      9.08 o
 -11   5  12       17.47       24.17      9.83 o
 -10   5  12      214.26      206.39     11.29 o
  -9   5  12     3044.53     3082.47     64.26 o
  -8   5  12      184.40      229.84     16.79 o
  -7   5  12     1188.61     1114.33     29.14 o
  -6   5  12      233.47      248.49     21.61 o
  -5   5  12     4231.74     4270.12     88.04 o
  -4   5  12        4.06       -5.59     16.20 o
  -3   5  12     2542.82     2620.28     66.23 o
  -2   5  12      116.31      109.57     15.70 o
  -1   5  12     1984.98     2202.44     50.79 o
   0   5  12      699.55      739.92     20.94 o
   1   5  12     2368.30     2471.52     50.03 o
   2   5  12      959.61      942.65     25.20 o
   3   5  12      473.89      539.93     23.61 o
   4   5  12       93.54      117.59     13.81 o
   5   5  12     4712.23     4729.24     84.24 o
   6   5  12      139.39      108.14     14.38 o
   7   5  12      388.83      442.04     28.34 o
   8   5  12       50.40       45.98     11.32 o
   9   5  12     1782.69     1767.35     44.72 o
  10   5  12       19.72        2.10     13.48 o
  11   5  12      597.08      556.75     33.07 o
  12   5  12       43.37       25.26     23.35 o
  13   5  12      866.03      938.90     47.95 o
  14   5  12        9.62      -10.48     45.45 o
 -20   6  12        0.14      -11.87     57.61 o
 -19   6  12        0.59      -11.20     40.56 o
 -18   6  12      437.82      349.85     53.77 o
 -17   6  12      324.77      339.54     35.16 o
 -16   6  12      164.12      162.56     21.65 o
 -15   6  12       52.78       31.60     14.27 o
 -14   6  12     1018.28      946.32     40.40 o
 -13   6  12     1115.69     1083.88     37.65 o
 -12   6  12      767.22      813.68     27.48 o
 -11   6  12     1050.91     1102.97     35.08 o
 -10   6  12      908.60      899.47     26.75 o
  -9   6  12      585.60      574.30     19.38 o
  -8   6  12     1182.44     1132.12     31.24 o
  -7   6  12     2941.83     2964.25     70.88 o
  -6   6  12      488.31      522.00     24.50 o
  -5   6  12       31.21       30.28     12.73 o
  -4   6  12     3501.06     3215.55     75.44 o
  -3   6  12     3350.72     3342.86     74.40 o
  -2   6  12       80.29       83.55     14.45 o
  -1   6  12       80.08       83.13     10.72 o
   0   6  12     2425.51     2365.42     46.02 o
   1   6  12     2305.41     2235.88     45.08 o
   2   6  12      178.62      175.89     15.51 o
   3   6  12      376.99      409.36     23.16 o
   4   6  12     1486.46     1496.24     41.54 o
   5   6  12     2550.48     2453.26     54.08 o
   6   6  12     1074.31     1064.00     37.37 o
   7   6  12     2464.44     2571.69     52.10 o
   8   6  12      705.98      741.96     30.10 o
   9   6  12       75.94       37.12     13.58 o
  10   6  12     1222.69     1236.59     46.84 o
  11   6  12     1188.64     1246.03     53.28 o
  12   6  12      341.82      392.83     33.54 o
  13   6  12        5.76       17.51     39.48 o
 -19   7  12      583.42      515.39     62.93 o
 -18   7  12      145.46      159.65     43.13 o
 -17   7  12       42.31       43.75     37.21 o
 -16   7  12      118.57       84.67     23.87 o
 -15   7  12     2202.55     2310.03     67.33 o
 -14   7  12      894.68      965.05     35.13 o
 -13   7  12       57.61       39.75     15.21 o
 -12   7  12      111.09       93.35     18.42 o
 -11   7  12     5068.96     5155.99    101.82 o
 -10   7  12     2195.07     2264.53     49.37 o
  -9   7  12      291.99      269.22     15.47 o
  -8   7  12        9.02        0.46     13.45 o
  -7   7  12     3799.89     3838.78     95.67 o
  -6   7  12     1390.75     1413.87     47.92 o
  -5   7  12     4489.01     4477.17     93.44 o
  -4   7  12      736.92      769.95     34.30 o
  -3   7  12     3474.48     3429.98    142.19 o
  -2   7  12     3328.08     3279.12     85.55 o
  -1   7  12     5400.08     5642.17    104.61 o
   0   7  12      958.05      952.33     26.19 o
   1   7  12       16.39        4.14      9.75 o
   2   7  12     1718.97     1739.74     42.93 o
   3   7  12     4918.04     4817.99     89.73 o
   4   7  12     1265.13     1105.52     34.62 o
   5   7  12      137.91      132.92     18.26 o
   6   7  12      193.57      238.33     17.82 o
   7   7  12     4522.89     4692.99     85.57 o
   8   7  12     1015.88     1038.91     30.52 o
   9   7  12      951.43      901.97     32.94 o
  10   7  12       60.87       34.68     14.35 o
  11   7  12      989.79      897.10     42.52 o
  12   7  12      289.45      176.44     32.10 o
 -18   8  12       16.62       10.75     49.89 o
 -17   8  12     1048.88     1005.96    106.09 o
 -16   8  12      272.54      257.00     31.19 o
 -15   8  12       25.42       13.85     20.97 o
 -14   8  12      298.68      297.42     21.18 o
 -13   8  12     3808.52     4041.08     87.54 o
 -12   8  12     1198.53     1189.70     38.37 o
 -11   8  12      250.67      261.33     19.74 o
 -10   8  12     1237.21     1244.06     37.51 o
  -9   8  12     5246.57     5351.83    113.98 o
  -8   8  12      484.59      400.18     21.81 o
  -7   8  12     2283.77     2271.97     49.19 o
  -6   8  12     2385.68     2402.58     60.68 o
  -5   8  12     3189.82     3376.76     81.94 o
  -4   8  12        1.54      -20.51     20.51 o
  -3   8  12     6565.90     6577.36    174.41 o
  -2   8  12     4298.93     4289.75    100.15 o
  -1   8  12     2339.52     2405.30     55.60 o
   0   8  12       17.01       10.11     15.32 o
   1   8  12     4320.69     4460.55     79.71 o
   2   8  12      389.39      401.13     15.75 o
   3   8  12      308.16      268.92     17.91 o
   4   8  12      155.50      137.22     16.16 o
   5   8  12     2713.77     2782.94     82.44 o
   6   8  12      107.84       94.30     20.51 o
   7   8  12      427.09      428.37     21.72 o
   8   8  12      794.53      795.44     32.51 o
   9   8  12     1556.64     1645.58     41.92 o
  10   8  12       93.16       74.66     21.71 o
  11   8  12      435.37      359.11     42.25 o
  12   8  12      247.94      346.31     73.09 o
  13   8  12      421.39      313.79     79.73 o
 -16   9  12      249.21      346.38     81.95 o
 -15   9  12      340.94      354.87     28.45 o
 -14   9  12      169.19      103.61     19.14 o
 -13   9  12       45.06       15.95     17.27 o
 -12   9  12     1466.52     1417.67     47.14 o
 -11   9  12     1550.51     1583.37     44.34 o
 -10   9  12        0.31        0.44     17.32 o
  -9   9  12      911.14      929.61     43.76 o
  -8   9  12     2978.84     2912.41     74.50 o
  -7   9  12      492.31      581.38     29.83 o
  -6   9  12      332.28      359.22     25.68 o
  -5   9  12      926.59      988.76     39.10 o
  -4   9  12     1693.63     1652.52     57.39 o
  -3   9  12      188.45      166.73     47.95 o
  -2   9  12      691.54      766.11     41.85 o
  -1   9  12     1363.14     1416.97     44.55 o
   0   9  12     2565.56     2657.09     54.14 o
   1   9  12       30.15       14.94     11.68 o
   2   9  12     1295.70     1401.80     38.09 o
   3   9  12     1059.06     1138.75     31.35 o
   4   9  12     1249.92     1334.73     34.88 o
   5   9  12      548.03      518.61     28.68 o
   6   9  12     2149.61     2188.07     50.59 o
   7   9  12      285.72      340.59     24.98 o
   8   9  12      104.71       93.10     17.33 o
   9   9  12      228.91      201.80     19.64 o
  10   9  12     1003.00     1143.59     62.75 o
  11   9  12       37.63       83.10     65.35 o
  13   9  12       79.00       90.35     63.62 o
 -15  10  12       22.73      -70.67     70.67 o
 -14  10  12       75.12       89.66     24.11 o
 -13  10  12       45.07       45.06     20.06 o
 -12  10  12      193.86      207.08     22.80 o
 -11  10  12        5.67        9.44     19.80 o
 -10  10  12      702.51      708.87     32.78 o
  -9  10  12      165.34      161.01     21.34 o
  -8  10  12      274.17      231.81     20.46 o
  -7  10  12       72.23       77.04     22.23 o
  -6  10  12     1181.77     1301.35     48.00 o
  -5  10  12      521.21      482.70     33.47 o
  -4  10  12        0.32       -2.96     30.09 o
  -3  10  12       23.16        0.60     29.05 o
  -2  10  12     1624.71     1735.05     64.56 o
  -1  10  12      549.30      576.75     23.20 o
   0  10  12       59.83       59.53     15.49 o
   1  10  12      101.17      152.65     16.84 o
   2  10  12      911.30      858.97     25.76 o
   3  10  12      377.08      360.66     19.32 o
   4  10  12        7.35        6.02     15.27 o
   5  10  12      109.82       77.88     17.02 o
   6  10  12      655.17      635.50     31.76 o
   7  10  12      214.74      275.92     26.50 o
   8  10  12      630.80      703.20     32.78 o
   9  10  12      161.14      103.27     26.45 o
  10  10  12       85.13      106.90     39.23 o
  11  10  12      172.04      110.41     60.68 o
 -15  11  12      208.76       89.10     60.09 o
 -14  11  12      354.43      225.28     51.70 o
 -13  11  12        6.48        7.86     26.08 o
 -12  11  12      121.65      133.59     26.75 o
 -11  11  12      404.29      346.46     29.38 o
 -10  11  12     1169.03     1139.91     52.63 o
  -9  11  12       38.70       47.68     22.64 o
  -8  11  12       21.41       15.90     27.44 o
  -7  11  12      436.76      403.05     30.05 o
  -6  11  12     1519.53     1473.23     67.56 o
  -5  11  12       80.57       85.05     29.00 o
  -4  11  12      402.54      372.55     43.44 o
  -3  11  12      502.28      483.53     45.27 o
  -2  11  12     1678.05     1710.13     66.39 o
  -1  11  12      252.38      206.59     17.57 o
   0  11  12     1333.50     1291.12     33.21 o
   1  11  12       75.45       92.48     15.13 o
   2  11  12      905.53      969.65     28.42 o
   3  11  12      180.20      185.04     16.81 o
   4  11  12     1113.09     1147.42     35.87 o
   5  11  12       18.13       16.06     17.08 o
   6  11  12       14.11        7.83     17.23 o
   7  11  12      530.47      578.43     35.18 o
   8  11  12      599.28      414.90     44.77 o
   9  11  12       68.04       80.31     44.05 o
  10  11  12        1.16      -12.98     62.08 o
  11  11  12      297.92      331.42     82.65 o
 -14  12  12      810.95      612.81     96.43 o
 -13  12  12        1.49      -11.42     37.59 o
 -12  12  12     1277.14     1230.96     74.06 o
 -11  12  12      325.99      310.01     35.27 o
 -10  12  12      367.64      397.32     33.53 o
  -9  12  12       51.42       47.93     26.52 o
  -8  12  12     2075.62     2183.59     70.46 o
  -7  12  12      406.14      338.30     31.79 o
  -6  12  12       65.91       69.70     25.28 o
  -5  12  12        0.74       17.41     26.34 o
  -4  12  12     2399.18     2409.80    105.46 o
  -3  12  12      131.35       85.73     32.97 o
  -2  12  12      220.33      186.40     31.21 o
  -1  12  12       82.73       84.90     12.57 o
   0  12  12     2088.61     2214.91     52.24 o
   1  12  12        0.52       -1.93     15.14 o
   2  12  12     1050.67     1042.36     34.32 o
   3  12  12      110.90      116.43     17.39 o
   4  12  12      615.41      648.35     30.99 o
   5  12  12       77.28       66.77     18.98 o
   6  12  12     1055.91     1013.91     38.30 o
   7  12  12       10.91       36.89     32.35 o
   8  12  12      247.19      269.19     77.38 o
   9  12  12       24.55       95.81     67.48 o
  10  12  12      621.14      654.78    102.40 o
 -12  13  12      287.92      151.02     59.98 o
 -11  13  12      351.08      295.61     55.56 o
 -10  13  12     1224.28     1229.68     88.49 o
  -9  13  12      433.50      351.91     39.75 o
  -8  13  12       37.30       24.95     28.10 o
  -7  13  12      485.19      420.52     40.19 o
  -6  13  12     1305.31     1253.07     69.23 o
  -5  13  12      147.11      165.84     35.78 o
  -4  13  12       32.76       12.38     34.80 o
  -3  13  12      526.45      571.78     48.79 o
  -2  13  12     1108.56     1076.04     50.06 o
  -1  13  12        6.37      -21.04     21.04 o
   0  13  12      178.65      148.67     19.45 o
   1  13  12      719.72      680.35     29.18 o
   2  13  12     1069.69     1051.06     46.98 o
   3  13  12       62.30       45.57     20.03 o
   4  13  12      629.06      626.79     35.70 o
   5  13  12      327.07      248.66     28.59 o
   6  13  12      238.57      205.65     52.11 o
   7  13  12      105.63       38.66     41.62 o
 -11  14  12      244.56      143.97     76.48 o
  -9  14  12      301.96      324.04     80.11 o
  -8  14  12       95.05      114.76     56.54 o
  -7  14  12      239.76      191.00     38.83 o
  -6  14  12       30.63       -9.86     36.01 o
  -5  14  12      628.67      548.24     68.11 o
  -4  14  12      119.39      131.43     37.56 o
  -3  14  12       63.36      -15.61     31.91 o
  -2  14  12      189.33      195.29     30.43 o
  -1  14  12      722.69      682.23     44.13 o
   0  14  12       18.60       -4.90     28.87 o
   1  14  12       48.57       -9.17     29.56 o
   2  14  12       98.48      109.92     31.68 o
   3  14  12      814.79      751.66     73.58 o
   4  14  12        8.16      -20.17     36.56 o
   5  14  12      126.14      160.36     64.10 o
   6  14  12       70.38       47.64     53.54 o
  -6  15  12       53.29       55.72     59.98 o
  -5  15  12      250.63      260.60     73.47 o
  -3  15  12        9.67      -26.83     80.12 o
  -2  15  12       86.97      119.20     39.48 o
  -1  15  12      167.34      148.32     47.22 o
   0  15  12       14.74      -11.99     38.14 o
   1  15  12      164.27      175.60     99.95 o
   2  15  12      350.74      310.20     60.68 o
   3  15  12       90.38      159.61     83.79 o
 -21   0  13      674.54      579.81     95.90 o
 -19   0  13     1144.54     1037.19     62.78 o
 -17   0  13     2163.34     2237.18     92.39 o
 -15   0  13      879.44      847.82     54.01 o
 -13   0  13    11290.43    11727.42    592.97 o
 -11   0  13        5.13      -27.74     27.74 o
  -9   0  13    10351.40     9609.73    325.40 o
  -7   0  13      580.35      652.07     86.22 o
  -5   0  13     8866.94     9121.71    252.21 o
  -3   0  13    12825.34    12463.73    257.64 o
  -1   0  13     8314.29     8291.35    195.92 o
   1   0  13     6961.47     6601.08    162.59 o
   3   0  13     1563.20     1341.46     36.27 o
   5   0  13     6209.08     5923.25    126.08 o
   7   0  13        1.96       -4.48     17.66 o
   9   0  13     8258.67     7934.42    198.76 o
  11   0  13      166.00      204.61     28.30 o
  13   0  13     1536.22     1394.26     90.61 o
  15   0  13      378.31      377.16     47.55 o
 -21   1  13      379.91      537.51     98.49 o
 -20   1  13      345.19      289.11     73.31 o
 -19   1  13      794.62      737.01     46.56 o
 -18   1  13      145.14      128.27     24.22 o
 -17   1  13      340.34      364.28     32.95 o
 -16   1  13      855.28      916.49     43.95 o
 -15   1  13     2009.23     2092.20     67.69 o
 -14   1  13       51.26       46.90     21.62 o
 -13   1  13       43.16       37.34     19.37 o
 -12   1  13     1984.96     2050.37     60.99 o
 -11   1  13     5289.81     5255.73    140.04 o
 -10   1  13      185.98      145.06     20.85 o
  -9   1  13      212.47      134.68     36.36 o
  -8   1  13     1461.53     1303.90     52.26 o
  -7   1  13     5106.56     5072.51    156.83 o
  -6   1  13       96.48       72.27     12.22 o
  -5   1  13     3399.62     3161.93     62.68 o
  -4   1  13     1912.93     1888.44     43.29 o
  -3   1  13     3015.82     2981.46     49.69 o
  -2   1  13     3828.37     3686.80     55.82 o
  -1   1  13     5693.02     5571.42     96.06 o
   0   1  13     1113.43     1133.41     24.01 o
   1   1  13     4744.98     4505.52     91.91 o
   2   1  13      549.28      536.97     16.76 o
   3   1  13     6127.38     6171.34     98.26 o
   4   1  13      492.57      444.61     17.23 o
   5   1  13      146.20      134.76     13.13 o
   6   1  13     1276.64     1292.74     33.13 o
   7   1  13     2949.77     2937.23     58.83 o
   8   1  13       25.31       19.85     15.52 o
   9   1  13      536.80      594.38     29.44 o
  10   1  13     1438.69     1405.63     39.43 o
  11   1  13     1926.49     1991.08     55.64 o
  12   1  13        2.85       -6.69     18.42 o
  13   1  13      744.95      676.52     33.69 o
  14   1  13      202.73      229.72     26.76 o
  15   1  13      247.69      269.07     38.35 o
  16   1  13      116.21       38.42     63.04 o
 -20   2  13      184.49      183.39     47.79 o
 -19   2  13       16.71      -30.43     31.09 o
 -18   2  13       71.14       68.31     24.88 o
 -17   2  13      217.15      275.19     29.38 o
 -16   2  13      976.83      996.08     45.54 o
 -15   2  13      295.47      242.58     27.58 o
 -14   2  13      298.66      347.60     36.14 o
 -13   2  13       12.82       11.51     18.93 o
 -12   2  13        0.67      -10.63     15.61 o
 -11   2  13     1235.56     1256.62     45.10 o
 -10   2  13     1196.16     1266.34     45.77 o
  -9   2  13        4.12       16.88      9.88 o
  -8   2  13       11.08       15.75     14.73 o
  -7   2  13      918.55      868.30     27.88 o
  -6   2  13     3087.08     3108.57     60.33 o
  -5   2  13       89.34       99.76      8.13 o
  -4   2  13       91.47       92.83      7.27 o
  -3   2  13     4287.23     4027.36     64.75 o
  -2   2  13     2754.14     2761.97     44.88 o
  -1   2  13     1276.11     1210.39     24.77 o
   0   2  13      501.63      548.44     17.95 o
   1   2  13     2523.87     2475.07     54.78 o
   2   2  13     4553.01     4351.93     86.75 o
   3   2  13      395.71      383.35     18.85 o
   4   2  13     1592.74     1545.89     36.50 o
   5   2  13      607.05      629.78     22.45 o
   6   2  13      129.74      131.48     13.41 o
   7   2  13     1488.93     1544.72     35.71 o
   8   2  13      688.99      712.28     24.37 o
   9   2  13       91.24       71.28     14.33 o
  10   2  13       21.62       15.43     14.01 o
  11   2  13      903.58      838.33     30.12 o
  12   2  13      918.42      971.29     40.05 o
  13   2  13        2.72       -0.09     20.22 o
  14   2  13        0.90        5.83     22.39 o
  15   2  13      324.87      366.76     45.30 o
 -20   3  13       80.08      139.45     36.25 o
 -19   3  13       24.52      -44.40     63.10 o
 -18   3  13      111.49      132.26     27.67 o
 -17   3  13      646.30      556.44     43.34 o
 -16   3  13      328.06      331.19     32.63 o
 -15   3  13        1.47       -8.34     19.95 o
 -14   3  13      397.49      368.45     26.07 o
 -13   3  13      471.12      446.78     31.90 o
 -12   3  13      442.83      428.70     27.43 o
 -11   3  13      164.45      126.08     17.70 o
 -10   3  13     2058.48     1937.30     90.70 o
  -9   3  13      639.56      651.25     30.30 o
  -8   3  13       91.12       72.29      8.23 o
  -7   3  13     1450.09     1438.61     40.01 o
  -6   3  13     2252.41     2358.27     49.89 o
  -5   3  13      990.70     1066.90     28.17 o
  -4   3  13      281.39      268.84     11.68 o
  -3   3  13     1476.36     1497.06     36.41 o
  -2   3  13      804.03      821.95     23.59 o
  -1   3  13      416.63      407.11     15.62 o
   0   3  13     1359.64     1323.58     28.86 o
   1   3  13     2137.15     2053.81     38.49 o
   2   3  13      309.80      262.01     10.77 o
   3   3  13        1.45       14.88     13.98 o
   4   3  13     2397.37     2354.35     49.84 o
   5   3  13     1681.42     1677.60     40.27 o
   6   3  13      305.61      316.55     17.43 o
   7   3  13        0.37      -12.95     13.98 o
   8   3  13     1133.53     1162.36     35.00 o
   9   3  13      987.09     1035.20     32.62 o
  10   3  13       26.15        9.73     16.22 o
  11   3  13      194.92      216.79     20.62 o
  12   3  13      623.58      568.03     35.29 o
  13   3  13      201.07      186.57     30.37 o
  14   3  13      221.24      245.43     31.66 o
  15   3  13      163.66       51.87     39.06 o
 -20   4  13        2.07      -65.22     65.22 o
 -19   4  13       12.16       55.17     40.57 o
 -18   4  13     1695.06     1721.98    124.72 o
 -17   4  13        6.46      -13.43     26.56 o
 -16   4  13       55.85        6.99     23.13 o
 -15   4  13       25.62        7.77     22.68 o
 -14   4  13     3645.88     3882.85     98.96 o
 -13   4  13        0.70      -22.20     22.20 o
 -12   4  13     1589.69     1685.31     50.16 o
 -11   4  13      150.76      146.96     20.54 o
 -10   4  13     1824.86     1968.65     45.31 o
  -9   4  13       54.63       38.18      8.71 o
  -8   4  13     6854.62     6910.95    109.85 o
  -7   4  13       93.32      125.52     13.26 o
  -6   4  13     2194.39     2210.31     40.97 o
  -5   4  13      921.40      812.79     27.22 o
  -4   4  13     8768.68     8658.53    172.58 o
  -3   4  13       91.05      111.72     12.52 o
  -2   4  13       35.40       50.59     11.62 o
  -1   4  13      753.27      769.53     26.48 o
   0   4  13     5844.34     5877.51     97.64 o
   1   4  13        0.87       -2.84      9.46 o
   2   4  13     1700.22     1727.15     33.41 o
   3   4  13      199.62      178.15     14.46 o
   4   4  13     6688.13     6479.43    118.33 o
   5   4  13       30.89       30.65     13.57 o
   6   4  13     1761.55     1805.48     46.84 o
   7   4  13      385.40      419.98     24.07 o
   8   4  13     1413.80     1421.41     41.99 o
   9   4  13       71.85       66.35     18.63 o
  10   4  13     1951.50     2076.54     56.07 o
  11   4  13      181.44      157.41     23.92 o
  12   4  13      147.51      111.55     27.13 o
  13   4  13      208.61      167.02     36.31 o
  14   4  13      784.48      638.30     71.12 o
 -19   5  13       50.50       27.41     41.30 o
 -18   5  13      218.04      190.71     45.27 o
 -17   5  13      361.43      360.12     37.01 o
 -16   5  13     2120.76     2276.29     81.27 o
 -15   5  13       91.07       42.75     23.04 o
 -14   5  13      774.22      763.35     32.80 o
 -13   5  13      849.29      850.50     33.97 o
 -12   5  13     4234.83     4306.20     81.54 o
 -11   5  13      222.08      224.69     15.77 o
 -10   5  13     3055.26     3022.90     66.48 o
  -9   5  13      219.12      239.00     15.71 o
  -8   5  13     1893.70     1956.99     38.89 o
  -7   5  13      667.34      762.86     22.92 o
  -6   5  13     8992.25     8618.69    136.29 o
  -5   5  13      153.89       92.90     15.02 o
  -4   5  13      963.76      957.62     34.21 o
  -3   5  13      896.80      980.00     40.02 o
  -2   5  13     9675.18     9659.02    175.60 o
  -1   5  13      977.43     1002.16     31.94 o
   0   5  13      659.95      651.41     24.09 o
   1   5  13      236.38      248.08     13.96 o
   2   5  13     8473.84     8344.53    130.41 o
   3   5  13      481.71      538.43     20.61 o
   4   5  13     4010.32     4013.42     69.06 o
   5   5  13     1431.59     1339.27     41.46 o
   6   5  13     4513.34     4277.86     88.67 o
   7   5  13      363.95      341.07     22.17 o
   8   5  13     2392.87     2603.40     62.55 o
   9   5  13       12.55       11.55     18.12 o
  10   5  13      400.35      374.24     34.76 o
  11   5  13      267.19      245.94     26.80 o
  12   5  13     2238.26     2320.55     69.68 o
  13   5  13        4.00       14.66     74.13 o
 -19   6  13      263.15      286.53     69.97 o
 -18   6  13      240.01      197.49     52.06 o
 -17   6  13      376.96      364.69     59.87 o
 -16   6  13      417.26      350.03     31.53 o
 -15   6  13     1048.21     1020.00     38.95 o
 -14   6  13      979.89     1028.78     42.90 o
 -13   6  13      716.54      714.27     27.93 o
 -12   6  13     2647.07     2650.60     83.88 o
 -11   6  13     2633.27     2628.57     61.16 o
 -10   6  13      309.60      326.74     18.21 o
  -9   6  13     1724.95     1676.14     39.80 o
  -8   6  13     2864.90     2871.46     57.40 o
  -7   6  13      324.05      355.90     25.37 o
  -6   6  13        1.53       11.52     14.48 o
  -5   6  13     3884.20     3989.57    101.86 o
  -4   6  13     7417.51     7033.80    155.42 o
  -3   6  13      279.19      234.31     25.94 o
  -2   6  13     1540.69     1620.18     49.00 o
  -1   6  13     4269.32     4146.39     92.44 o
   0   6  13     1105.24     1164.02     47.40 o
   1   6  13      311.23      279.43     16.05 o
   2   6  13     1344.97     1291.64     32.18 o
   3   6  13     3007.78     2979.35     68.49 o
   4   6  13      466.95      473.73     22.80 o
   5   6  13     1411.39     1441.63     39.29 o
   6   6  13     2344.44     2368.28     80.67 o
   7   6  13      899.81      936.21     46.47 o
   8   6  13       55.00       66.17     14.20 o
   9   6  13      687.39      670.97     30.05 o
  10   6  13     1059.40     1051.25     55.50 o
  11   6  13       84.58       65.06     23.90 o
  12   6  13       41.94       18.58     45.89 o
 -17   7  13      133.13       76.95     36.06 o
 -16   7  13       38.51        8.52     20.56 o
 -15   7  13        4.18       14.08     19.36 o
 -14   7  13      457.01      413.13     26.17 o
 -13   7  13      717.90      774.31     34.10 o
 -12   7  13      225.47      193.93     18.10 o
 -11   7  13      153.47      173.01     15.50 o
 -10   7  13     1300.94     1344.65     34.86 o
  -9   7  13      634.66      603.35     22.39 o
  -8   7  13      934.01      863.66     27.38 o
  -7   7  13      331.97      353.26     23.03 o
  -6   7  13      374.87      460.67     24.98 o
  -5   7  13      596.83      573.15     28.78 o
  -4   7  13     1979.12     1969.95     58.70 o
  -3   7  13     1094.00     1164.93     34.36 o
  -2   7  13      374.65      395.75     27.77 o
  -1   7  13      155.98      135.47     14.57 o
   0   7  13     1676.91     1786.62     50.75 o
   1   7  13      462.98      454.62     16.12 o
   2   7  13       14.92       -4.03     15.20 o
   3   7  13       27.60       29.09     15.92 o
   4   7  13     2052.26     2066.94     54.72 o
   5   7  13     1323.32     1392.93     46.36 o
   6   7  13      632.54      614.01     23.72 o
   7   7  13       54.87       73.71     15.21 o
   8   7  13      582.21      625.28     32.84 o
   9   7  13      591.52      613.93     34.32 o
  10   7  13      306.07      299.51     30.65 o
  11   7  13        3.04       -0.26     29.03 o
 -15   8  13       25.14       34.46     23.31 o
 -14   8  13       20.02        7.60     17.71 o
 -13   8  13      806.19      809.11     57.52 o
 -12   8  13      214.60      244.68     20.43 o
 -11   8  13       10.48       -0.32     13.35 o
 -10   8  13      218.49      230.20     18.00 o
  -9   8  13     1006.60     1139.38     36.04 o
  -8   8  13      298.06      292.85     26.30 o
  -7   8  13      412.58      434.53     28.91 o
  -6   8  13      712.81      676.78     30.47 o
  -5   8  13     1048.37      973.33     40.38 o
  -4   8  13      114.07       82.10     20.77 o
  -3   8  13      879.13      786.39     43.91 o
  -2   8  13     1092.69     1268.72     46.30 o
  -1   8  13      401.93      387.09     21.82 o
   0   8  13      186.37      162.50     17.50 o
   1   8  13     1639.25     1750.39     37.69 o
   2   8  13      477.70      499.10     22.98 o
   3   8  13       78.81       40.80     16.62 o
   4   8  13      141.34      129.49     19.07 o
   5   8  13     2116.81     2114.04     53.03 o
   6   8  13      779.79      826.23     31.45 o
   7   8  13      214.80      205.06     19.38 o
   8   8  13      551.33      562.98     24.95 o
   9   8  13      542.34      576.83     40.84 o
  10   8  13      240.15      247.15     28.23 o
  11   8  13      144.45       90.83     47.97 o
 -15   9  13     1088.52     1087.70    124.26 o
 -14   9  13        1.72       10.56     19.57 o
 -13   9  13       63.06       46.26     16.26 o
 -12   9  13      245.02      249.56     21.01 o
 -11   9  13     2701.54     2648.61     74.57 o
 -10   9  13       37.94       24.27     15.25 o
  -9   9  13      129.52       74.05     20.22 o
  -8   9  13      175.61      137.03     21.92 o
  -7   9  13     3073.61     3202.76     87.65 o
  -6   9  13      710.32      628.85     33.96 o
  -5   9  13      621.01      637.85     50.24 o
  -4   9  13       41.93        8.90     22.68 o
  -3   9  13     2883.19     3021.14     99.90 o
  -2   9  13      507.28      478.97     30.65 o
  -1   9  13     3724.10     3650.60     77.25 o
   0   9  13       31.41       51.08     14.41 o
   1   9  13     1034.58     1146.13     31.42 o
   2   9  13      150.21      105.61     15.17 o
   3   9  13     2443.20     2425.49     53.13 o
   4   9  13      688.61      636.21     26.39 o
   5   9  13      158.30      171.32     20.63 o
   6   9  13       19.59        9.51     18.36 o
   7   9  13     1945.60     2021.40     85.40 o
   8   9  13      320.17      252.93     26.82 o
   9   9  13       10.50       -6.60     21.91 o
  10   9  13        0.13      -22.71     27.53 o
 -15  10  13       73.50        8.88     55.20 o
 -14  10  13      662.64      564.63     66.28 o
 -13  10  13     1831.40     1865.64     71.60 o
 -12  10  13       55.18       18.58     20.22 o
 -11  10  13      371.44      408.31     30.29 o
 -10  10  13     1434.20     1517.44     42.88 o
  -9  10  13     1739.18     1744.48     58.97 o
  -8  10  13      786.41      814.71     39.64 o
  -7  10  13      703.28      689.30     32.32 o
  -6  10  13     1021.81     1090.09     42.65 o
  -5  10  13     1498.22     1561.51    101.05 o
  -4  10  13     1206.93     1232.80     54.69 o
  -3  10  13     1918.05     1944.57     86.38 o
  -2  10  13      334.79      310.32     27.71 o
  -1  10  13      334.86      371.11     26.52 o
   0  10  13     2630.54     2801.31     57.56 o
   1  10  13     2462.30     2455.62     53.89 o
   2  10  13       23.75       -0.31     12.69 o
   3  10  13        4.59        9.09     14.50 o
   4  10  13     1121.24     1222.33     36.82 o
   5  10  13     1228.47     1304.58     43.69 o
   6  10  13      111.38       50.48     19.02 o
   7  10  13       55.01       33.29     20.87 o
   8  10  13      560.63      445.99     38.56 o
   9  10  13      962.92     1049.41     89.41 o
  10  10  13      165.00       59.79     58.90 o
 -15  11  13      404.51      378.55     87.55 o
 -14  11  13        4.38      -24.32     56.41 o
 -13  11  13      125.50       94.85     83.90 o
 -12  11  13     1643.54     1728.86     70.58 o
 -11  11  13      407.28      375.84     31.75 o
 -10  11  13      326.30      284.44     30.18 o
  -9  11  13      897.86      986.77     60.03 o
  -8  11  13     1287.37     1413.67     52.20 o
  -7  11  13       28.81        8.96     19.68 o
  -6  11  13      637.48      666.93     42.07 o
  -5  11  13      428.62      440.27     35.92 o
  -4  11  13      558.08      495.78     38.49 o
  -3  11  13        0.02       28.74     28.49 o
  -2  11  13     1244.31     1268.33     78.32 o
  -1  11  13      858.39      913.67     32.99 o
   0  11  13      283.98      275.66     19.95 o
   1  11  13      142.14      109.35     15.09 o
   2  11  13     1289.65     1344.42     35.46 o
   3  11  13     1149.47     1122.33     40.50 o
   4  11  13       75.09       67.20     17.31 o
   5  11  13      230.28      145.03     22.52 o
   6  11  13      838.78      828.61     43.38 o
   7  11  13      303.54      288.66     66.78 o
   8  11  13       25.92       20.16     47.66 o
 -12  12  13       40.17       -7.17     38.92 o
 -11  12  13      358.67      417.69     48.38 o
 -10  12  13       88.23       45.15     27.62 o
  -9  12  13       15.12       -4.62     23.01 o
  -8  12  13        0.06      -23.71     23.71 o
  -7  12  13      353.25      355.42     33.39 o
  -6  12  13      148.71      103.39     29.30 o
  -5  12  13       99.99       58.07     30.67 o
  -4  12  13        8.32       20.94     26.50 o
  -3  12  13      359.03      392.62     40.61 o
  -2  12  13      164.20      137.73     25.23 o
  -1  12  13      520.81      498.95     26.77 o
   0  12  13       29.33       16.96     16.30 o
   1  12  13      168.82      205.74     21.47 o
   2  12  13        1.62        5.48     18.36 o
   3  12  13      356.23      289.09     24.44 o
   4  12  13       24.47       12.77     19.09 o
   5  12  13       22.99       27.98     22.40 o
   6  12  13       43.88       60.99     32.46 o
   7  12  13      444.82      424.61     65.24 o
   8  12  13       46.69      -54.11     76.09 o
   9  12  13        1.85      -13.71     67.48 o
 -10  13  13      219.70      157.89     40.00 o
  -9  13  13       23.67       62.39     44.72 o
  -8  13  13      115.39      121.77     38.53 o
  -7  13  13        1.09      -21.95     37.60 o
  -6  13  13      515.56      532.04     47.23 o
  -5  13  13       94.33       85.38     29.74 o
  -4  13  13        7.29      -28.81     28.81 o
  -3  13  13        2.73      -33.63     33.63 o
  -2  13  13      695.23      629.25     43.59 o
  -1  13  13      173.97      141.01     22.07 o
   0  13  13        3.65        9.27     23.09 o
   1  13  13       26.12       29.38     23.18 o
   2  13  13      273.55      273.94     32.40 o
   3  13  13       81.45       46.48     23.92 o
   4  13  13      147.74      155.16     26.17 o
   5  13  13      292.41      296.41    126.36 o
  -8  14  13      727.60      499.87     88.79 o
  -6  14  13       75.34       87.37     43.25 o
  -5  14  13      416.89      446.63     60.67 o
  -4  14  13      909.93      841.08    100.17 o
  -3  14  13      128.56      168.38     40.83 o
  -2  14  13        0.63      -22.34     45.42 o
  -1  14  13      276.62      187.95     48.11 o
   0  14  13      671.08      700.45     61.27 o
   1  14  13      168.92      151.16     34.08 o
   2  14  13      119.19      119.87     70.57 o
   3  14  13       12.21       84.88     64.56 o
  -4  15  13      130.40       91.45     61.61 o
  -3  15  13      806.07      722.17    103.33 o
  -2  15  13      268.52      166.14     81.17 o
  -1  15  13       53.35        0.65     35.91 o
   0  15  13       86.35      146.90     69.13 o
   1  15  13      645.30      765.46     77.29 o
 -18   0  14       24.81       11.88     39.73 o
 -16   0  14      121.43      102.89     28.58 o
 -14   0  14      173.82      121.80     35.13 o
 -12   0  14     1160.84     1175.72     67.63 o
 -10   0  14      850.69      713.59     43.05 o
  -8   0  14      865.11      974.04    115.44 o
  -6   0  14      509.87      419.21     40.02 o
  -4   0  14     2296.14     2195.44     78.22 o
  -2   0  14     1431.35     1420.08     45.75 o
   0   0  14     3249.46     3249.45     74.96 o
   2   0  14     1472.99     1359.31     41.35 o
   4   0  14        4.72       22.80     14.28 o
   6   0  14     1713.21     1833.62     53.56 o
   8   0  14      581.63      655.76     37.49 o
  10   0  14      984.40      952.67     46.97 o
  12   0  14      277.07      234.08     36.13 o
  14   0  14      143.75      185.77     38.19 o
 -19   1  14       59.81       45.82     51.02 o
 -18   1  14       54.91       -5.51     29.24 o
 -17   1  14      676.42      693.77     41.61 o
 -16   1  14        9.32      -16.04     21.86 o
 -15   1  14     1319.11     1345.63     51.30 o
 -14   1  14      309.15      324.84     27.22 o
 -13   1  14     1056.99     1121.63     48.53 o
 -12   1  14      266.85      267.93     24.89 o
 -11   1  14     2786.90     2613.04     93.34 o
 -10   1  14     1921.78     1668.68     95.77 o
  -9   1  14      569.80      541.02     32.02 o
  -8   1  14        9.06       30.97     24.34 o
  -7   1  14     2639.33     2572.53     62.89 o
  -6   1  14     1314.50     1398.41     39.99 o
  -5   1  14        7.28        0.69      7.71 o
  -4   1  14      587.39      643.19     26.14 o
  -3   1  14     3397.11     3370.53     59.86 o
  -2   1  14     1047.11     1092.88     25.24 o
  -1   1  14       36.57       29.85      8.92 o
   0   1  14       15.80       37.96      7.65 o
   1   1  14     1901.25     1852.97     41.55 o
   2   1  14      552.50      578.38     24.63 o
   3   1  14      727.64      711.34     22.64 o
   4   1  14     1241.02     1191.57     29.66 o
   5   1  14      562.15      558.50     22.22 o
   6   1  14      344.71      299.06     21.24 o
   7   1  14     1506.07     1532.71     37.12 o
   8   1  14     2050.52     2007.49     65.39 o
   9   1  14      360.40      336.97     21.61 o
  10   1  14        5.56        8.58     16.76 o
  11   1  14     1037.21     1011.15     37.52 o
  12   1  14      403.58      372.06     28.60 o
  13   1  14        2.65      -10.90     19.91 o
  14   1  14       81.55       86.17     27.66 o
  15   1  14      472.88      474.59     93.38 o
 -19   2  14      652.28      716.47     94.05 o
 -18   2  14      722.79      661.80     92.31 o
 -17   2  14      721.04      741.97     52.72 o
 -16   2  14       29.92       50.14     21.56 o
 -15   2  14     1512.26     1610.42     56.47 o
 -14   2  14     2240.67     2415.24     71.46 o
 -13   2  14     1397.24     1397.30     59.31 o
 -12   2  14      891.20      812.53     36.96 o
 -11   2  14      540.45      567.96     42.85 o
 -10   2  14     3505.61     3381.75    115.91 o
  -9   2  14     4447.68     4205.48    106.24 o
  -8   2  14     2117.86     2030.16     43.74 o
  -7   2  14        5.10       13.67      7.81 o
  -6   2  14     1876.43     1898.00     44.82 o
  -5   2  14     7745.61     7814.48    116.52 o
  -4   2  14     4734.17     4757.89     75.44 o
  -3   2  14      686.49      647.87     17.32 o
  -2   2  14      759.33      727.44     21.72 o
  -1   2  14     4120.45     4214.43     70.93 o
   0   2  14     3758.18     3765.64     88.51 o
   1   2  14     4126.69     4180.63    101.03 o
   2   2  14      139.62      115.08     14.83 o
   3   2  14     2838.04     2684.65     57.31 o
   4   2  14     2274.37     2273.10     56.35 o
   5   2  14     1979.76     1935.10     51.47 o
   6   2  14      579.16      583.98     22.87 o
   7   2  14     1476.56     1423.56     39.92 o
   8   2  14     2476.87     2322.20     74.47 o
   9   2  14     1675.79     1733.36     44.24 o
  10   2  14      742.05      777.00     31.93 o
  11   2  14        8.69        4.40     18.01 o
  12   2  14      156.89       88.17     19.06 o
  13   2  14      951.47      877.38     38.70 o
  14   2  14      255.20      165.94     32.44 o
 -20   3  14     1079.61     1178.52    179.93 o
 -19   3  14      420.09      417.61     84.61 o
 -18   3  14      255.68      212.34     45.09 o
 -17   3  14       24.13       50.06     33.30 o
 -16   3  14     2431.82     2387.31     85.73 o
 -15   3  14      861.86      910.08     65.16 o
 -14   3  14       96.27      105.49     29.19 o
 -13   3  14      110.61       82.77     26.47 o
 -12   3  14     3746.73     3996.03    108.20 o
 -11   3  14      788.67      696.47     29.87 o
 -10   3  14     1517.21     1402.02     43.97 o
  -9   3  14      252.67      222.99     25.99 o
  -8   3  14     4667.29     4826.98     99.42 o
  -7   3  14     2980.11     2855.45     60.53 o
  -6   3  14     2980.61     3104.23     61.77 o
  -5   3  14      626.67      701.13     20.41 o
  -4   3  14     4132.97     4150.41     67.96 o
  -3   3  14      647.30      622.56     21.33 o
  -2   3  14     6816.68     6959.54    164.43 o
  -1   3  14      613.86      670.71     21.78 o
   0   3  14     1159.80     1073.01     28.14 o
   1   3  14      520.02      536.71     15.80 o
   2   3  14    10503.91    10310.73    183.23 o
   3   3  14     5239.97     5092.05     89.41 o
   4   3  14       33.79       25.41     13.76 o
   5   3  14       12.36        4.49     13.81 o
   6   3  14     5066.76     5038.53     97.32 o
   7   3  14      786.02      815.34     30.57 o
   8   3  14      413.63      439.29     23.11 o
   9   3  14      129.16       96.97     16.79 o
  10   3  14     1781.80     1790.67     47.18 o
  11   3  14      616.53      656.69     29.46 o
  12   3  14      682.07      645.37     33.86 o
  13   3  14      176.59      189.14     27.46 o
  14   3  14      628.06      743.27     60.40 o
 -19   4  14      157.64      153.22     61.90 o
 -18   4  14      294.81      330.17     52.14 o
 -17   4  14      344.14      385.28     32.92 o
 -16   4  14       48.57       63.30     22.97 o
 -15   4  14      416.19      386.83     31.03 o
 -14   4  14     1353.93     1435.41     52.97 o
 -13   4  14      528.74      509.23     25.99 o
 -12   4  14        2.65       -3.01     15.60 o
 -11   4  14      932.18      925.44     39.58 o
 -10   4  14     2261.48     2275.17     48.70 o
  -9   4  14        5.34        0.72     12.26 o
  -8   4  14      915.01      882.08     26.54 o
  -7   4  14     1526.29     1630.71     36.96 o
  -6   4  14     2744.51     2747.84     61.52 o
  -5   4  14      277.99      227.32     16.18 o
  -4   4  14      758.97      731.02     22.73 o
  -3   4  14     2104.72     2054.45     45.21 o
  -2   4  14      816.96      778.52     24.60 o
  -1   4  14      664.90      684.93     20.33 o
   0   4  14     1444.95     1533.80     38.35 o
   1   4  14     2751.02     2653.88     54.01 o
   2   4  14        0.23       -3.95      7.75 o
   3   4  14     2591.75     2545.74     61.84 o
   4   4  14     3795.99     3642.39     69.19 o
   5   4  14      718.56      631.58     28.99 o
   6   4  14      275.75      242.99     18.72 o
   7   4  14      753.21      833.31     29.66 o
   8   4  14      818.44      876.59     53.19 o
   9   4  14       50.49       43.29     17.76 o
  10   4  14      288.22      321.55     31.45 o
  11   4  14      877.13      964.83     46.16 o
  12   4  14      351.39      349.88     36.01 o
  13   4  14        0.00      -32.81     49.29 o
 -18   5  14       42.51       20.25     49.12 o
 -17   5  14       53.77       67.26     29.88 o
 -16   5  14       34.61       69.00     27.27 o
 -15   5  14      236.48      211.84     27.69 o
 -14   5  14       12.17      -13.66     21.46 o
 -13   5  14      439.88      475.54     37.56 o
 -12   5  14       62.00       75.70     20.80 o
 -11   5  14      220.11      218.58     23.13 o
 -10   5  14       25.65       23.22     12.00 o
  -9   5  14     1411.04     1362.93     32.33 o
  -8   5  14      240.59      265.27     18.68 o
  -7   5  14       43.37       37.78     11.30 o
  -6   5  14       97.24       94.95     17.06 o
  -5   5  14     2421.03     2438.79     57.72 o
  -4   5  14        4.57        8.57     13.28 o
  -3   5  14       60.01       47.80     14.04 o
  -2   5  14      289.38      299.64     19.26 o
  -1   5  14     1870.41     1806.12     49.32 o
   0   5  14       33.18       30.60     10.52 o
   1   5  14      683.04      631.46     20.21 o
   2   5  14      239.49      259.38     14.09 o
   3   5  14      581.74      562.41     19.60 o
   4   5  14       78.09       64.51     12.17 o
   5   5  14      498.65      480.10     24.83 o
   6   5  14       36.31       61.78     15.75 o
   7   5  14      314.52      341.14     22.23 o
   8   5  14        0.35      -16.00     20.52 o
   9   5  14      569.08      661.72     52.25 o
  10   5  14      157.98      155.29     22.70 o
  11   5  14       15.09       27.97     28.64 o
  12   5  14       49.82       14.39     63.57 o
 -17   6  14      154.34      204.16     62.48 o
 -16   6  14        0.96       13.70     23.43 o
 -15   6  14      263.70      266.35     28.17 o
 -14   6  14     1006.11     1079.91     60.82 o
 -13   6  14      890.54      905.28     31.40 o
 -12   6  14       84.52       83.01     15.45 o
 -11   6  14        0.38       15.21     12.70 o
 -10   6  14     1959.70     1970.50     43.57 o
  -9   6  14     1377.82     1370.56     35.50 o
  -8   6  14      275.38      237.58     17.53 o
  -7   6  14      192.35      175.55     13.60 o
  -6   6  14     1737.09     1790.56     48.34 o
  -5   6  14     2290.04     2228.42     60.94 o
  -4   6  14     1916.46     1832.22     53.46 o
  -3   6  14     1885.65     1999.34     51.53 o
  -2   6  14     1330.65     1341.13     37.25 o
  -1   6  14      364.15      372.49     35.62 o
   0   6  14     2833.18     2775.12     68.17 o
   1   6  14     1928.42     2056.52     40.38 o
   2   6  14       38.66       27.16     13.15 o
   3   6  14      253.64      274.76     17.03 o
   4   6  14     1415.21     1328.25     34.48 o
   5   6  14     1736.17     1809.60     80.69 o
   6   6  14       39.25       33.34     12.73 o
   7   6  14      100.76       85.11     13.01 o
   8   6  14      903.30      894.11     37.85 o
   9   6  14      710.88      704.98     42.66 o
  10   6  14       71.71       14.97     30.17 o
  11   6  14      417.10      302.68     41.65 o
 -16   7  14      426.83      291.39     62.59 o
 -15   7  14      776.71      751.38     40.69 o
 -14   7  14      358.83      334.82     24.77 o
 -13   7  14     1405.59     1443.12     40.35 o
 -12   7  14      765.80      808.77     41.40 o
 -11   7  14     3324.16     3458.36     79.76 o
 -10   7  14      755.20      747.66     28.33 o
  -9   7  14      278.89      322.64     19.69 o
  -8   7  14      393.72      410.49     22.65 o
  -7   7  14     4699.48     5029.65     98.19 o
  -6   7  14     1064.05     1062.72     41.72 o
  -5   7  14       42.78       73.19     22.91 o
  -4   7  14       59.10       48.68     28.76 o
  -3   7  14     9684.89     9617.97    179.15 o
  -2   7  14     3160.25     3009.52     84.27 o
  -1   7  14     1598.92     1578.47     55.32 o
   0   7  14       67.69       77.15     13.31 o
   1   7  14     3090.89     3117.63     55.79 o
   2   7  14     1474.72     1378.80     36.76 o
   3   7  14     2213.13     2279.69     53.28 o
   4   7  14        1.20        6.76     15.78 o
   5   7  14      636.73      655.30     26.85 o
   6   7  14      639.90      643.69     62.69 o
   7   7  14     2203.89     2201.23     68.33 o
   8   7  14      165.82       94.75     22.72 o
   9   7  14       37.76       46.00     21.85 o
  10   7  14      345.16      282.86     34.69 o
  11   7  14     1425.80     1446.16    161.73 o
 -15   8  14     1111.34     1208.79    134.32 o
 -14   8  14       49.12       14.88     23.58 o
 -13   8  14     1826.27     1805.33     49.03 o
 -12   8  14     1149.33     1237.33     51.98 o
 -11   8  14      675.67      810.41     31.44 o
 -10   8  14       97.21       81.45     16.34 o
  -9   8  14     3582.26     3737.06     81.34 o
  -8   8  14      347.07      323.74     32.61 o
  -7   8  14       22.12       25.29     18.33 o
  -6   8  14      149.35      116.98     22.75 o
  -5   8  14     6296.49     6232.91    147.10 o
  -4   8  14     1173.85     1096.01     36.07 o
  -3   8  14      607.30      563.30     25.38 o
  -2   8  14     1578.33     1485.50     45.86 o
  -1   8  14     5802.20     5988.76    146.21 o
   0   8  14      304.36      303.86     19.44 o
   1   8  14     1293.68     1314.17     39.14 o
   2   8  14      341.56      300.21     16.94 o
   3   8  14     1510.71     1466.99     40.59 o
   4   8  14       10.48      -12.95     18.04 o
   5   8  14     1542.20     1565.58     47.86 o
   6   8  14      249.29      209.50     33.38 o
   7   8  14      297.84      289.25     34.94 o
   8   8  14        3.26       19.68     23.94 o
   9   8  14     1545.56     1513.34     54.10 o
  10   8  14      220.07      186.05     43.24 o
  11   8  14       13.92       41.09     59.47 o
 -15   9  14      132.87       73.59     41.04 o
 -14   9  14      479.68      552.88     54.75 o
 -13   9  14      128.45      124.90     27.29 o
 -12   9  14      160.56      148.33     22.46 o
 -11   9  14      767.40      848.75     63.67 o
 -10   9  14      534.05      497.61     22.52 o
  -9   9  14        0.67      -19.61     19.61 o
  -8   9  14      760.27      740.11     36.21 o
  -7   9  14      462.58      471.55     30.78 o
  -6   9  14       75.89       41.34     21.12 o
  -5   9  14       86.65       72.35     20.80 o
  -4   9  14     1017.11     1039.94     39.77 o
  -3   9  14      729.08      820.11     33.21 o
  -2   9  14       12.22       -3.64     17.89 o
  -1   9  14      571.17      587.99     28.73 o
   0   9  14     1432.33     1560.51     40.47 o
   1   9  14      348.52      358.87     25.85 o
   2   9  14        0.10      -17.29     17.29 o
   3   9  14      110.01       91.89     16.51 o
   4   9  14     1166.25     1138.31     62.76 o
   5   9  14      121.94      107.27     23.31 o
   6   9  14      125.19       75.83     23.16 o
   7   9  14      230.17      246.00     29.55 o
   8   9  14      384.09      395.94     32.10 o
   9   9  14        0.05        4.03     40.61 o
  10   9  14      188.91       95.29     65.24 o
 -15  10  14       67.32       66.72     39.22 o
 -14  10  14       30.19        1.71     40.71 o
 -13  10  14       14.20      -19.31     34.76 o
 -12  10  14      101.64       94.04     21.83 o
 -11  10  14       11.48       -5.36     20.08 o
 -10  10  14        3.95        0.25     23.00 o
  -9  10  14       45.73       35.00     21.07 o
  -8  10  14      408.61      373.13     37.80 o
  -7  10  14       76.39      100.58     19.44 o
  -6  10  14       27.18       46.98     23.86 o
  -5  10  14       86.14       60.71     23.09 o
  -4  10  14      336.35      315.46     28.43 o
  -3  10  14       30.33       23.13     20.56 o
  -2  10  14      283.00      245.22     24.07 o
  -1  10  14      199.64      206.36     22.91 o
   0  10  14      197.82      222.09     19.18 o
   1  10  14       11.95       47.24     16.00 o
   2  10  14      439.21      442.28     24.95 o
   3  10  14      575.06      556.02     28.28 o
   4  10  14      126.24      106.41     19.62 o
   5  10  14       79.36       43.22     21.34 o
   6  10  14      440.75      455.42     39.68 o
   7  10  14      123.33       73.04     28.45 o
   8  10  14        7.54       -8.75     45.24 o
   9  10  14        9.98       54.70     62.49 o
 -15  11  14      119.11      136.99     69.53 o
 -13  11  14       15.38      -12.06     41.10 o
 -12  11  14      519.35      437.59    103.53 o
 -11  11  14      408.47      417.79     66.48 o
 -10  11  14      249.19      229.18     28.42 o
  -9  11  14        0.17        4.84     26.88 o
  -8  11  14      760.65      725.71     39.57 o
  -7  11  14      336.52      346.88     27.80 o
  -6  11  14      529.84      476.44     46.22 o
  -5  11  14        0.86      -60.83    117.67 o
  -4  11  14      218.31      204.50     29.57 o
  -3  11  14      367.46      366.83     30.83 o
  -2  11  14     1393.42     1363.95     49.46 o
  -1  11  14       28.01       31.65     17.06 o
   0  11  14        5.00      -15.36     15.43 o
   1  11  14      158.13      203.01     22.76 o
   2  11  14     1447.75     1458.94     59.17 o
   3  11  14        3.11        8.60     18.75 o
   4  11  14      133.65       93.26     20.68 o
   5  11  14      232.67      240.30     30.01 o
   6  11  14      648.42      578.50     66.24 o
   7  11  14      213.63      192.42     40.54 o
   8  11  14      179.08      251.44     79.30 o
 -13  12  14      158.53      160.72     76.20 o
 -12  12  14      249.68      179.99     65.75 o
 -11  12  14      195.15      284.42     59.96 o
 -10  12  14     1780.20     1827.43     90.57 o
  -9  12  14      199.89      226.88     43.30 o
  -8  12  14      431.61      334.63     52.85 o
  -7  12  14      315.09      255.39     35.57 o
  -6  12  14     1304.19     1066.89     68.20 o
  -5  12  14      101.51       69.00     27.00 o
  -4  12  14     1099.16     1071.52     59.90 o
  -3  12  14      105.58      103.13     31.03 o
  -2  12  14      363.40      338.10     34.50 o
  -1  12  14        8.38        1.31     22.85 o
   0  12  14     1991.22     1927.73     72.08 o
   1  12  14      101.60      140.03     22.56 o
   2  12  14        0.93       -0.10     22.35 o
   3  12  14        2.84      -21.28     23.65 o
   4  12  14     1321.49     1327.86     66.10 o
   5  12  14      176.79      199.44     43.37 o
   6  12  14       90.46      108.21     47.71 o
   7  12  14        1.06      -26.79     68.63 o
   8  12  14      893.64      569.94    100.81 o
 -11  13  14        4.25      -50.15     65.06 o
  -9  13  14      647.95      624.83    105.89 o
  -8  13  14      810.74      704.40    107.17 o
  -7  13  14       14.53      -12.33     51.83 o
  -6  13  14      659.93      467.37     98.00 o
  -5  13  14      393.27      358.35     55.83 o
  -4  13  14      270.25      186.97     46.89 o
  -3  13  14       99.61       74.71     43.44 o
  -2  13  14      721.51      693.88     50.12 o
  -1  13  14      187.04      183.06     30.12 o
   0  13  14      159.17      174.67     30.82 o
   1  13  14       63.64       46.04     29.42 o
   2  13  14      926.47      954.13     82.58 o
   3  13  14      109.49       72.24     44.57 o
   4  13  14        0.79       26.67     42.28 o
  -4  14  14      104.68      187.87     86.35 o
  -3  14  14      242.77      174.92     40.76 o
  -2  14  14        1.79      -49.89     49.89 o
  -1  14  14      194.44      130.92     39.52 o
   0  14  14      185.01      156.50     35.19 o
   1  14  14       52.18       72.28     65.54 o
 -17   0  15       61.34       45.44     39.85 o
 -15   0  15     2070.86     2324.64     90.12 o
 -13   0  15     2117.98     1950.44     93.87 o
 -11   0  15     5301.34     5153.49    361.73 o
  -9   0  15     6597.87     6304.37    236.64 o
  -7   0  15     1230.69     1389.55     57.45 o
  -5   0  15     8887.75     9140.97    221.17 o
  -3   0  15       13.76        1.92     14.43 o
  -1   0  15    17422.37    16977.27    388.88 o
   1   0  15       16.79       36.76     16.35 o
   3   0  15     5602.11     5362.77    123.71 o
   5   0  15     1490.05     1499.11     46.03 o
   7   0  15     2529.84     2557.09     81.64 o
   9   0  15     3610.22     3758.18    104.35 o
  11   0  15      291.59      210.49     30.69 o
  13   0  15     1261.70     1228.71     81.96 o
 -18   1  15      388.36      425.69     71.29 o
 -17   1  15     1415.47     1592.90     68.29 o
 -16   1  15      125.72      101.57     33.96 o
 -15   1  15      201.91      204.20     27.73 o
 -14   1  15       67.88      107.37     22.66 o
 -13   1  15     2251.91     2608.70    105.98 o
 -12   1  15      774.54      837.85     70.74 o
 -11   1  15     2998.27     3022.74    131.58 o
 -10   1  15      188.08      194.68     21.17 o
  -9   1  15     1331.70     1441.47     84.22 o
  -8   1  15     1018.73     1016.32     35.48 o
  -7   1  15     3595.22     3579.71     84.43 o
  -6   1  15       16.02       23.62     11.53 o
  -5   1  15       21.42       14.14      8.77 o
  -4   1  15     1934.21     1962.99     42.59 o
  -3   1  15     3886.53     3984.95     65.30 o
  -2   1  15      222.50      255.19     13.55 o
  -1   1  15       61.53       72.97     12.19 o
   0   1  15     3515.41     3465.75     63.47 o
   1   1  15     8689.57     8555.31    156.66 o
   2   1  15        9.73        4.57     12.80 o
   3   1  15     1371.95     1486.77     36.71 o
   4   1  15      801.88      759.20     22.68 o
   5   1  15     1829.60     1800.33     42.05 o
   6   1  15      262.72      274.42     22.07 o
   7   1  15     2633.81     2572.52     51.91 o
   8   1  15      173.97      222.91     18.68 o
   9   1  15      441.56      459.98     24.54 o
  10   1  15      473.43      433.35     25.15 o
  11   1  15     1410.56     1425.76     44.18 o
  12   1  15       87.18       91.06     22.26 o
  13   1  15       35.44       52.76     33.71 o
  14   1  15      211.47      231.58     45.74 o
 -17   2  15       10.86      -11.41     33.93 o
 -16   2  15      486.79      431.59     37.01 o
 -15   2  15      116.44      131.98     21.64 o
 -14   2  15        9.18       -2.60     21.69 o
 -13   2  15      232.92      262.11     53.81 o
 -12   2  15      536.40      633.40     41.77 o
 -11   2  15        0.01      -11.30     28.98 o
 -10   2  15      668.47      704.99     37.02 o
  -9   2  15      569.17      551.68     21.99 o
  -8   2  15      467.69      451.94     19.81 o
  -7   2  15       44.55       19.18     16.77 o
  -6   2  15      330.08      324.08     14.39 o
  -5   2  15      361.56      361.64     15.64 o
  -4   2  15       75.19       84.64      8.04 o
  -3   2  15      211.51      213.95     10.10 o
  -2   2  15       70.22       84.82      8.08 o
  -1   2  15     1389.19     1406.71     33.25 o
   0   2  15       49.45       40.87     12.65 o
   1   2  15     2044.16     2126.83     67.57 o
   2   2  15     2294.31     2414.88     56.01 o
   3   2  15      532.34      499.48     21.95 o
   4   2  15      253.75      243.50     18.91 o
   5   2  15     1206.60     1144.43     35.42 o
   6   2  15      601.04      644.85     26.75 o
   7   2  15       69.80       61.79     16.68 o
   8   2  15      180.69      171.97     19.47 o
   9   2  15      485.26      464.46     26.31 o
  10   2  15      394.22      383.13     24.25 o
  11   2  15       99.69       93.64     19.07 o
  12   2  15      159.26      212.19     31.90 o
  13   2  15      184.96      217.43     42.79 o
  14   2  15       58.91       25.09     68.26 o
 -19   3  15        9.49      108.65     56.56 o
 -17   3  15      284.02      210.99     46.06 o
 -16   3  15      464.31      456.76     58.15 o
 -15   3  15       22.08       44.85     33.57 o
 -14   3  15       42.90       39.19     27.71 o
 -13   3  15      178.99      129.97     25.62 o
 -12   3  15      586.63      629.78     28.50 o
 -11   3  15       38.25       14.98     20.99 o
 -10   3  15      239.61      182.51     21.67 o
  -9   3  15      343.56      304.04     24.30 o
  -8   3  15      821.31      791.21     34.01 o
  -7   3  15       65.58       46.52      8.92 o
  -6   3  15     1456.89     1371.76     32.88 o
  -5   3  15      708.60      673.44     22.43 o
  -4   3  15       47.76       46.84      6.41 o
  -3   3  15      151.41      144.38     13.06 o
  -2   3  15      630.84      589.37     27.49 o
  -1   3  15       66.84       66.74      9.61 o
   0   3  15      174.33      182.50     18.82 o
   1   3  15      320.89      306.24     20.90 o
   2   3  15      864.07      805.81     30.89 o
   3   3  15       32.37       38.66     12.31 o
   4   3  15       97.99      102.21     15.04 o
   5   3  15      444.93      509.77     24.41 o
   6   3  15     1534.32     1512.37     43.03 o
   7   3  15      176.60      173.43     21.09 o
   8   3  15      177.83      152.41     17.85 o
   9   3  15      483.13      504.56     27.92 o
  10   3  15      348.48      348.29     30.19 o
  11   3  15       21.61       11.11     20.67 o
  12   3  15      219.67      216.23     32.18 o
  13   3  15      211.88      268.71     66.90 o
 -16   4  15      282.14      259.74     28.94 o
 -15   4  15        0.09       -5.86     26.23 o
 -14   4  15     2610.28     2826.50     79.31 o
 -13   4  15        1.05      -11.59     16.74 o
 -12   4  15       16.49       -2.75     13.79 o
 -11   4  15        2.61      -15.15     15.15 o
 -10   4  15     3803.34     3979.50     88.05 o
  -9   4  15       35.41       22.37      8.21 o
  -8   4  15      908.87      817.28     21.66 o
  -7   4  15       47.17       35.73      9.22 o
  -6   4  15     6678.92     6728.67    116.03 o
  -5   4  15      348.13      303.86     19.30 o
  -4   4  15     2234.07     2181.70     45.73 o
  -3   4  15      160.16      111.91     13.94 o
  -2   4  15     1480.80     1496.17     39.51 o
  -1   4  15      430.80      418.27     18.46 o
   0   4  15     5614.93     5864.78    121.75 o
   1   4  15       14.83       27.33     10.30 o
   2   4  15        2.62      -10.27     10.27 o
   3   4  15        4.36       -9.91     14.60 o
   4   4  15     5770.92     5849.17    111.65 o
   5   4  15      258.22      289.38     23.08 o
   6   4  15       47.28       33.46     15.65 o
   7   4  15       74.04       38.82     19.25 o
   8   4  15     2465.61     2531.17     96.39 o
   9   4  15       80.71       38.10     22.86 o
  10   4  15      448.25      449.91     44.94 o
  11   4  15       80.42       70.96     26.58 o
  12   4  15      763.10      764.99     99.41 o
  13   4  15        0.15      -46.54     66.14 o
 -17   5  15      315.60      293.72     69.38 o
 -16   5  15     2191.93     2320.98     87.80 o
 -15   5  15       22.84       30.88     22.61 o
 -14   5  15       41.30       45.33     23.44 o
 -13   5  15      802.73      803.77     32.78 o
 -12   5  15     4617.07     4775.15     89.22 o
 -11   5  15       78.12       81.96     19.05 o
 -10   5  15      545.81      567.93     20.08 o
  -9   5  15      420.13      452.70     19.93 o
  -8   5  15     5453.90     5643.48     97.24 o
  -7   5  15      386.86      376.46     26.49 o
  -6   5  15     2437.61     2418.32     72.91 o
  -5   5  15     1016.47     1036.87     29.83 o
  -4   5  15     6517.95     6323.22    122.07 o
  -3   5  15      611.37      611.23     25.55 o
  -2   5  15     4757.48     4843.05     90.80 o
  -1   5  15        0.49        5.64      9.93 o
   0   5  15     1327.15     1324.22     53.48 o
   1   5  15      930.69      898.14     23.95 o
   2   5  15     6494.60     6647.65    109.74 o
   3   5  15       94.57       84.65     11.65 o
   4   5  15       22.44       20.03     17.28 o
   5   5  15     1044.96     1023.66     33.45 o
   6   5  15     3536.86     3610.72     68.71 o
   7   5  15       84.81       61.47     16.22 o
   8   5  15       98.55       88.39     19.25 o
   9   5  15       96.50       92.43     24.59 o
  10   5  15     1658.46     1754.61     68.77 o
  11   5  15      158.66      178.44     60.12 o
  12   5  15      461.97      454.51     91.41 o
  13   5  15      116.46       36.35     65.18 o
 -15   6  15     1067.95     1089.87     60.62 o
 -14   6  15     1134.22     1110.16     49.66 o
 -13   6  15       16.46       -5.15     18.01 o
 -12   6  15      152.27      105.98     17.05 o
 -11   6  15     2106.30     2081.82     53.34 o
 -10   6  15     1392.99     1474.02     40.64 o
  -9   6  15      910.84      909.20     31.68 o
  -8   6  15      489.93      587.86     37.61 o
  -7   6  15      863.20      836.26     31.00 o
  -6   6  15     1409.51     1400.32     41.72 o
  -5   6  15     1244.52     1211.53     40.96 o
  -4   6  15     2575.47     2503.30     60.78 o
  -3   6  15     2275.63     2169.45     54.61 o
  -2   6  15      607.14      671.03     30.85 o
  -1   6  15     2025.98     2179.55     59.63 o
   0   6  15     2649.14     2778.36     62.29 o
   1   6  15      107.32       90.63     12.95 o
   2   6  15       30.53       34.15     11.39 o
   3   6  15     1842.79     1918.19     39.90 o
   4   6  15     1626.85     1561.57     36.98 o
   5   6  15       58.53       57.15     17.28 o
   6   6  15      166.31      120.83     19.31 o
   7   6  15      802.18      889.55     42.05 o
   8   6  15      926.34      976.58     51.56 o
   9   6  15       79.63       49.25     25.91 o
  10   6  15      244.14      227.55     34.40 o
 -15   7  15       15.46      -24.49     44.20 o
 -14   7  15      186.71      129.24     29.74 o
 -13   7  15      192.12      218.77     20.78 o
 -12   7  15        8.77       23.55     14.37 o
 -11   7  15       15.50       -8.85     14.01 o
 -10   7  15      421.06      392.79     26.82 o
  -9   7  15      248.45      225.12     14.61 o
  -8   7  15       43.07       23.96     13.83 o
  -7   7  15        2.49       -4.31     15.34 o
  -6   7  15      339.29      367.70     25.33 o
  -5   7  15      519.85      542.39     32.11 o
  -4   7  15      281.08      274.33     22.38 o
  -3   7  15       32.59       59.55     20.54 o
  -2   7  15      835.23      849.20     32.67 o
  -1   7  15      441.59      469.35     31.34 o
   0   7  15      606.21      629.97     27.91 o
   1   7  15      137.77      133.44     17.45 o
   2   7  15       62.50       50.19     12.17 o
   3   7  15       63.44       41.32     13.77 o
   4   7  15      189.41      195.85     15.98 o
   5   7  15      247.33      216.21     28.43 o
   6   7  15       27.73        2.22     21.95 o
   7   7  15       22.35       20.09     21.47 o
   8   7  15      250.21      249.18     26.32 o
   9   7  15       78.15       39.18     27.14 o
  10   7  15       14.64       -3.99     48.47 o
 -15   8  15      282.90      271.04     65.91 o
 -14   8  15       11.74      -21.85     24.14 o
 -13   8  15      326.21      225.87     26.90 o
 -12   8  15       24.42       36.54     23.49 o
 -11   8  15      402.92      406.68     26.05 o
 -10   8  15       11.54       -8.53     14.10 o
  -9   8  15      760.12      749.68     40.59 o
  -8   8  15      104.94       95.37     20.72 o
  -7   8  15       21.99       -7.42     18.94 o
  -6   8  15       11.02       -2.81     11.28 o
  -5   8  15     1536.90     1500.57     61.31 o
  -4   8  15      363.68      405.21     31.92 o
  -3   8  15       18.95      -13.66     19.17 o
  -2   8  15      145.42      154.85     25.52 o
  -1   8  15     1691.02     1797.86     85.08 o
   0   8  15       57.29       77.51     17.50 o
   1   8  15      257.42      207.62     18.86 o
   2   8  15      303.09      303.66     19.06 o
   3   8  15      514.60      485.18     22.34 o
   4   8  15       33.78       50.61     16.64 o
   5   8  15      568.56      577.06     35.27 o
   6   8  15      201.94      167.56     28.09 o
   7   8  15      105.81      113.84     23.72 o
   8   8  15        8.92      -15.42     23.64 o
   9   8  15      618.16      651.83     60.71 o
  10   8  15      224.14      210.13     74.42 o
 -15   9  15      386.42      300.14     80.30 o
 -14   9  15       59.42       11.14     60.58 o
 -13   9  15      926.62     1023.26     72.80 o
 -12   9  15      112.53       65.10     22.41 o
 -11   9  15     1019.55     1022.32     41.96 o
 -10   9  15       69.00       49.77     19.34 o
  -9   9  15      578.80      627.27     39.31 o
  -8   9  15      262.00      285.04     23.31 o
  -7   9  15     2224.99     2253.36     72.27 o
  -6   9  15       20.86       23.04     21.69 o
  -5   9  15       76.35       72.36     13.84 o
  -4   9  15      460.16      449.14     23.62 o
  -3   9  15     3115.56     3203.40     71.52 o
  -2   9  15      235.34      278.60     19.98 o
  -1   9  15      260.12      213.18     22.16 o
   0   9  15       90.41       82.62     19.66 o
   1   9  15     1798.56     1891.15     53.83 o
   2   9  15      311.21      337.82     22.71 o
   3   9  15      473.55      484.72     24.83 o
   4   9  15       46.42       42.09     20.88 o
   5   9  15     1132.87     1105.84     59.24 o
   6   9  15       65.50       35.34     27.53 o
   7   9  15     1039.18     1017.67     49.42 o
   8   9  15        1.09       -1.70     42.43 o
   9   9  15      359.74      249.94     77.82 o
 -14  10  15      361.58      393.75     89.75 o
 -13  10  15      779.49      920.95     78.70 o
 -12  10  15      254.84      272.93     45.62 o
 -11  10  15      335.35      232.73     27.88 o
 -10  10  15      896.27      847.70     39.93 o
  -9  10  15     1715.41     1791.61     62.35 o
  -8  10  15       93.18       80.36     31.78 o
  -7  10  15       67.06       93.04     30.45 o
  -6  10  15     1162.61     1241.27     54.96 o
  -5  10  15     1869.83     1891.03     68.86 o
  -4  10  15       38.13       17.20     26.33 o
  -3  10  15       41.16       19.15     19.68 o
  -2  10  15      952.17      993.87     47.65 o
  -1  10  15     1731.84     1884.14     53.70 o
   0  10  15      658.65      651.67     33.40 o
   1  10  15      513.59      545.99     27.93 o
   2  10  15      345.23      371.52     27.88 o
   3  10  15      895.38      933.35     39.22 o
   4  10  15      658.28      602.46     40.66 o
   5  10  15      890.00      875.78     50.54 o
   6  10  15      173.87      172.37     34.87 o
   7  10  15      469.05      485.51     66.57 o
   8  10  15      478.69      371.62     83.07 o
 -13  11  15       22.03       25.00     60.65 o
 -12  11  15      448.72      462.42     62.27 o
 -11  11  15      566.81      494.36    112.03 o
 -10  11  15      204.86      178.85     31.09 o
  -9  11  15       18.30        0.79     30.87 o
  -8  11  15     1235.05     1182.79     64.98 o
  -7  11  15      638.09      708.68     60.87 o
  -6  11  15        2.07      -10.49     29.34 o
  -5  11  15      144.05      131.90     30.30 o
  -4  11  15      795.99      720.86     73.48 o
  -3  11  15      334.20      424.21     45.91 o
  -2  11  15       60.01       18.72     25.39 o
  -1  11  15      233.24      225.54     27.68 o
   0  11  15      648.66      644.59     34.48 o
   1  11  15       98.13       99.24     21.71 o
   2  11  15       53.51       86.94     29.08 o
   3  11  15      211.47      238.54     33.12 o
   4  11  15      334.58      349.47     73.02 o
   5  11  15       22.78       16.72     34.87 o
   6  11  15      308.70      350.88     57.23 o
   7  11  15      326.18      243.58     73.56 o
 -11  12  15       34.73       90.71     41.98 o
 -10  12  15        5.60       63.68     50.30 o
  -9  12  15       45.20       46.69     31.76 o
  -8  12  15       37.34       36.60     48.61 o
  -7  12  15       99.81       59.20     62.99 o
  -6  12  15       40.91      -48.59     66.86 o
  -5  12  15        6.64      -21.62     34.54 o
[truncated: 64,685 more chars]
